# Supplementary material for: Marginal lands and fungi – linking the type of soil contamination with fungal community composition
Source: Environ Microbiol. 2022 May 30;24(8):3809–25. doi: 10.1111/1462-2920.16007 (PMC9544152; doi:10.1111/1462-2920.16007)
Supplement: Supplementary file 1 — Supplementary Table 1. Description: General (physical) and edaphic characteristics of the sites from which samples were taken. [file EMI-24-3809-s002.xlsx]

## Sheet: general characteristics (sites)
Site name	collection date	depth	elevation	plant presence	post-industrial	verbatim site description	geographic location	latitude and longitude
K_BEL_1	2018-10-30	5 cm	217	yes	no	temperate coniferous forest	Poland: Belchatow	51.1860 N 19.4257 E
K_CSL_1	2018-07-08	5 cm	41	yes	no	meadow	Poland: Ciechocinek	52.8887 N 18.7843 E
K_Cte_2	2018-07-08	5 cm	42	yes	no	meadow	Poland: Ciechocinek	52.8893 N 18.7825 E
K_Ira_13	2018-01-15	5 cm	169	no	no	desert	Iran: Ahvaz, Khuzestan province	30.8536 N 49.8389 E
K_KKF_1	2018-06-25	5 cm	188	yes	no	roadside	Poland: Kedzierzyn-Kozle	50.3514 N 18.2691 E
K_KKF_2	2018-06-25	5 cm	187	yes	no	roadside	Poland: Kedzierzyn-Kozle	50.3548 N 18.2653 E
K_Leg_1	2018-06-26	5 cm	122	yes	no	roadside	Poland: Legnica	51.1752 N 16.1685 E
K_WKJ_2	2018-06-25	5 cm	541	no	no	sandy path	Poland: Wiesciszowice: Kolorowe Jeziorka	50.8304 N 15.9734 E
K_Zer_1	2018-06-08	5 cm	102	yes	no	roadside	Poland: Warsaw	52.3060 N 20.9679 E
K_Zer_2	2018-06-08	5 cm	83	yes	no	roadside	Poland: Warsaw	52.3109 N 20.9690 E
K_ZST_1	2018-06-25	5 cm	330	yes	no	roadside	Poland: Zloty Stok	50.4458 N 16.8843 E
P_BEL_1	2018-10-30	5 cm	204	yes	yes	coal mine	Poland: Belchatow Kleszczow Mine	51.2319 N 19.2961 E
P_BEL_2	2018-10-30	5 cm	200	yes	yes	coal mine	Poland: Belchatow Kleszczow Mine	51.2293 N 19.2454 E
P_Bob_1	2018-05-31	4 cm	341	yes	no	historical oil well	Poland: Bobrka	49.6181 N 21.7045 E
P_Ira_13	2018-01-15	5 cm	324	no	yes	oil rafinery	Iran: Marun, Khuzestan	30.3911 N 50.1134 E
P_Ira_6	2018-01-15	5 cm	324	no	yes	oil rafinery	Iran: Marun, Khuzestan	30.3911 N 50.1134 E
P_KKF_1	2018-06-25	5 cm	190	no	yes	rafinery waste heap	Poland: Kedzierzyn-Kozle	50.3529 N 18.2866 E
P_KKF_2	2018-06-25	5 cm	190	no	yes	rafinery waste heap	Poland: Kedzierzyn-Kozle	50.3527 N 18.2851 E
P_Leg_1	2018-06-26	5 cm	164	yes	yes	copper smelter	Poland: Legnica	51.1868 N 16.1125 E
P_Leg_2	2018-06-26	5 cm	169	yes	yes	copper smelter	Poland: Legnica	51.1793 N 16.1051 E
P_Leg_3	2018-06-26	5 cm	166	yes	yes	copper smelter	Poland: Legnica	51.1899 N 16.1285 E
P_RM_1	2018-07-30	5 cm	290	no	yes	self-heating coal mine waste heap	Poland: Rydułtowy	50.0605 N 18.4399 E
P_RM_2	2018-07-30	5 cm	299	no	yes	self-heating coal mine waste heap	Poland: Rydułtowy	50.0603 N 18.4418 E
P_Rop_1	2018-06-01	5 cm	489	no	no	historical oil well	Poland: Ropianka	49.4822 N 21.6249 E
P_WJB_1	2018-06-25	5 cm	641	no	no	historical pyrite mines	Poland: Wiesciszowice: Kolorowe Jeziorka	50.8232 N 15.9719 E
P_WRJ_1	2018-06-25	5 cm	559	no	no	historical pyrite mines	Poland: Wiesciszowice: Kolorowe Jeziorka	50.8280 N 15.9740 E
P_Zer_1	2018-06-08	5 cm	88	no	yes	carbon heat plant heap	Poland: Warsaw	52.3038 N 20.9665 E
P_Zer_2	2018-06-08	5 cm	88	no	yes	carbon heat plant heap	Poland: Warsaw	52.3034 N 20.9671 E

## Sheet: edaphic characteristics (sites)
	dry solids	Mercury (Hg)	Chromium (Cr)	Zinc (Zn)	Cadmium (Cd)	Cobalt (Co)	Copper (Cu)	Molybdenum (Mo)	Nickel (Ni)	Lead (Pb)	Aluminium (Al)	Iron (Fe)	Manganese (Mn)	Vanadium (V)	Gasoline total (C6-C12)	Mineral oil (C12-C35)	Benzene	Ethylbenzene	Toluene	m-, p-, o- Xylene	Styrene	sum of presented BTEX	Naphthalene	Anthracene	Chrysene	Benzo(a)anthracene	Dibenz(ah)anthracene	Benzo(a)pyrene	Benzo(b)fluoranthene	Benzo(k)fluoranthene	Benzo(ghi)perylene	Indeno(123-cd)pyrene	sum of presented PAH	C:N ratio
site name	[%mas OS]	[mg/kg DM]	[mg/kg DM]	[mg/kg DM]	[mg/kg DM]	[mg/kg DM]	[mg/kg DM]	[mg/kg DM]	[mg/kg DM]	[mg/kg DM]	[mg/kg DM]	[mg/kg DM]	[mg/kg DM]	[mg/kg DM]	[mg/kg DM]	[mg/kg DM]	[mg/kg DM]	[mg/kg DM]	[mg/kg DM]	[mg/kg DM]	[mg/kg DM]	[mg/kg DM]	[mg/kg DM]	[mg/kg DM]	[mg/kg DM]	[mg/kg DM]	[mg/kg DM]	[mg/kg DM]	[mg/kg DM]	[mg/kg DM]	[mg/kg DM]	[mg/kg DM]	[mg/kg DM]
K_BEL_1	92	<0.03	1.5	7.4	0.09	0.69	2	0.34	0.62	15	560	710	6.8	1.5	<0.8	<6	<0.01	<0.01	<0.01	<0.03	<0.01	<0.07	<0.005	<0.005	0.025	0.009	<0.005	0.02	0.034	0.016	0.023	0.023	0.149	0.184134866701516
K_CSL_1	98.6	<0.03	5.7	45	0.09	2.9	6.5	<0.1	6.5	17	2800	6400	300	7.7	<0.8	<6	<0.01	<0.01	<0.01	<0.03	<0.01	<0.07	0.009	0.018	0.324	0.238	0.054	0.304	0.222	0.272	0.237	0.175	1.85	1.397365532382
K_Cte_2	97.8	<0.03	5.2	19	0.04	2.7	4.1	<0.1	5.5	4.7	2900	5500	290	6.1	<0.8	<6	<0.01	<0.01	<0.01	<0.03	<0.01	<0.07	<0.005	0.014	0.083	0.058	0.014	0.077	0.092	0.083	0.055	0.06	0.536	0.328654970760234
K_Ira_13	91.8	15000	3.7	0.07	42	8.8	19000	18	290	0.57	59	35	24	<0.03	10.5	19	<0.01	0.02	<0.01	0.13	0.02	0.18	0.042	<0.005	<0.005	<0.005	<0.005	<0.005	<0.005	<0.005	<0.005	<0.005	<0.05	1.09569892473118
K_KKF_1	98.3	0.03	14	33	0.21	5.1	5.1	<0.1	9.3	14	5300	7800	110	11	2.84	50	<0.01	<0.01	<0.01	<0.03	<0.01	<0.07	0.391	15.8	>25	>25	8.36	>25	>25	>25	>25	>25	>250	1.68119551681196
K_KKF_2	90.5	0.7	26	92	0.54	13	47	0.59	16	51	8300	12000	200	21	2.13	28	0.01	<0.01	0.02	<0.03	<0.01	<0.07	1.4	1.18	5.99	4.27	1.06	5.43	5.16	6.27	4.66	4.36	39.8	0.506273358248799
K_Leg_1	89.9	0.03	120	210	0.86	35	190	3.3	50	150	9400	38000	810	59	<0.8	16	<0.01	<0.01	<0.01	<0.03	<0.01	<0.07	0.009	0.019	0.128	0.084	0.019	0.094	0.104	0.123	0.064	0.076	0.719	1.72080536912752
K_WKJ_2	93.1	<0.03	24	59	0.02	6.1	93	0.71	5.7	7.8	16000	29000	190	61	<0.8	9.1	<0.01	<0.01	<0.01	<0.03	<0.01	<0.07	<0.005	0.007	<0.005	<0.005	<0.005	<0.005	<0.005	<0.005	<0.005	<0.005	<0.05	0.135632183908046
K_Zer_1	98.1	<0.03	9.6	50	0.12	2.9	8.5	0.28	10	12	3600	5900	130	11	<0.8	24	<0.01	<0.01	<0.01	<0.03	<0.01	<0.07	<0.005	0.058	0.192	0.158	0.03	0.162	0.168	0.181	0.101	0.102	1.15	1.48672566371681
K_Zer_2	96.7	<0.03	13	76	0.16	4.2	12	0.41	11	16	6000	11000	330	14	<0.8	23	<0.01	<0.01	<0.01	<0.03	<0.01	<0.07	<0.005	0.075	0.448	0.354	0.081	0.492	0.394	0.42	0.296	0.282	2.84	0.598484848484849
K_ZST_1	87.7	0.06	33	140	0.34	10	49	0.4	16	66	17000	29000	390	41	<0.8	24	<0.01	<0.01	<0.01	<0.03	<0.01	<0.07	0.037	0.048	0.189	0.129	0.03	0.14	0.168	0.173	0.117	0.103	1.13	1.70210896309315
P_BEL_1	91.2	<0.03	9.4	23	0.2	6.3	6	0.17	7	9.4	6800	8500	240	13	<0.8	<6	<0.01	<0.01	<0.01	<0.03	<0.01	<0.07	<0.005	<0.005	0.006	<0.005	<0.005	0.006	0.007	<0.005	<0.005	0.005	<0.05	0.162780133252574
P_BEL_2	86.2	<0.03	5.5	30	0.21	3	4.3	0.14	5.2	9.2	3700	4100	120	7.4	<0.8	<6	<0.01	<0.01	<0.01	<0.03	<0.01	<0.07	<0.005	0.02	0.128	0.096	0.017	0.115	0.127	0.072	0.085	0.084	0.744	2.46917148362235
P_Bob_1	57.7	4200	10	0.24	10	3.1	10000	9.7	400	0.87	12	10	45	0.04	143	21000	0.17	1.9	2.82	16.3	<0.01	21.2	19	1.39	3.21	0.354	0.148	0.335	0.448	0.455	0.284	0.16	25.8	21.8872633390706
P_Ira_13	87.2	6500	130	0.37	20	4.5	12000	45	240	1.6	20	20	230	0.12	620	91000	1.69	5.59	11.2	27.5	<0.01	46	>25	5.37	8.65	0.646	0.288	0.628	1.1	0.25	0.245	0.29	62.1	15.8200589970501
P_Ira_6	95.8	0.04	33	94	0.23	7	23	1.2	41	13	11000	15000	230	35	149	37000	0.01	0.33	0.32	1.78	0.02	2.47	5.23	0.667	1.65	0.172	0.096	0.288	0.391	0.159	0.207	0.092	8.96	2.84563303994584
P_KKF_1	99.1	2.81	4.4	49	0.44	2.2	3.7	0.44	4.3	29	2200	3300	45	4.7	4.01	1400	0.04	0.02	0.06	0.09	<0.01	0.21	>25	>25	>25	>25	14.4	>25	>25	>25	>25	>25	>250	2.20505415162455
P_KKF_2	93.8	5.53	8.6	150	1.3	4.7	7.8	0.21	7.6	51	4700	6600	100	9.8	6.6	2100	0.06	0.02	0.05	0.03	<0.01	0.17	>25	>25	>25	>25	21.4	>25	>25	>25	>25	>25	>250	2.20505415162455
P_Leg_1	82.7	0.3	19	330	2.5	69	2000	4.8	33	640	8500	13000	370	24	1.86	22	<0.01	<0.01	<0.01	<0.03	<0.01	<0.07	0.013	0.011	0.061	0.021	<0.005	0.024	0.032	0.037	0.023	0.02	0.242	1.2722474977252
P_Leg_2	81	3.5	200	710	4.8	28	1500	43	130	2600	13000	70000	1800	36	<0.8	61	<0.01	<0.01	<0.01	<0.03	<0.01	<0.07	0.124	0.222	0.506	0.351	0.052	0.268	0.325	0.375	0.134	0.166	2.52	0.540830945558739
P_Leg_3	82.4	0.26	20	200	0.92	15	1200	2.3	15	370	7100	12000	450	22	<0.8	<6	<0.01	<0.01	<0.01	<0.03	<0.01	<0.07	0.038	0.047	0.36	0.215	0.056	0.253	0.318	0.349	0.161	0.17	1.97	1.75103734439834
P_RM_1	93.1	0.51	28	27	0.01	6.8	22	0.22	9.9	18	8700	27000	130	33	7.41	130	0.15	0.13	0.24	0.65	<0.01	1.18	3.17	0.407	0.683	0.276	0.01	0.05	0.144	0.033	0.047	0.032	4.85	2.07704864511916
P_RM_2	93.1	0.51	28	27	0.01	6.8	22	0.22	9.9	18	8700	27000	130	33	7.41	130	0.15	0.13	0.24	0.65	<0.01	1.18	3.17	0.407	0.683	0.276	0.01	0.05	0.144	0.033	0.047	0.032	4.85	2.07704864511916
P_Rop_1	73	4300	28	0.15	8.4	5.3	17000	30	200	0.67	18	9.8	64	0.04	334	>170000	0.12	0.52	0.17	9.83	0.03	10.7	5.43	8.31	13.1	3.52	0.631	0.734	2.23	1.76	1.16	0.901	37.8	21.7561349693252
P_WJB_1	86	<0.03	16	26	0.01	5.3	19	0.41	2.6	7.8	9400	43000	110	62	<0.8	<6	<0.01	<0.01	<0.01	<0.03	<0.01	<0.07	<0.005	0.014	0.016	0.01	<0.005	<0.005	<0.005	<0.005	<0.005	<0.005	<0.05	0.743348982785602
P_WRJ_1	82.3	<0.03	18	36	0.13	5.3	27	1.6	5.1	15	7800	54000	110	34	<0.8	<6	<0.01	<0.01	<0.01	<0.03	<0.01	<0.07	<0.005	0.017	0.019	0.009	<0.005	0.009	0.013	0.018	0.009	0.009	0.104	0.162784996322628
P_Zer_1	90.8	0.14	8.6	75	0.1	2.7	20	0.31	5.8	170	4500	5800	74	9.9	436	830	14	22.8	79.5	95.3	<0.01	212	0.122	0.037	0.107	0.065	0.026	0.133	0.127	0.134	0.093	0.095	0.939	0.107336956521739
P_Zer_2	91.4	0.08	8.8	89	0.09	2.4	20	0.15	4.9	47	3600	7100	62	8.6	350	580	0.14	0.6	0.28	1.85	<0.01	2.88	0.371	0.069	0.157	0.12	0.025	0.126	0.127	0.141	0.088	0.093	1.32	0.117504051863857

## Sheet: basic information (samples)
Site name	Sample Name	Organism	collection date	depth	elevation	broad-scale environmental context	local-scale environmental context	environmental medium	geographic location	latitude and longitude
K_BEL_1	K.BeL.1.1	Metagenome	2018-10-30	5 cm	217	temperate coniferous forest biome [ENVO:01000211]	planted forest [ENVO:00000119]	soil [ENVO:00001998]	Poland: Belchatow	51.1860 N 19.4257 E
K_BEL_1	K.BeL.1.2	Metagenome	2018-10-30	5 cm	217	temperate coniferous forest biome [ENVO:01000211]	planted forest [ENVO:00000119]	soil [ENVO:00001998]	Poland: Belchatow	51.1860 N 19.4257 E
K_CSL_1	K.CSL.1.1	Metagenome	2018-07-08	5 cm	41	urban biome [ENVO:01000249]	meadow ecosystem [ENVO:00000108]	soil [ENVO:00001998]	Poland: Ciechocinek	52.8887 N 18.7843 E
K_CSL_1	K.CSL.1.2	Metagenome	2018-07-08	5 cm	41	urban biome [ENVO:01000249]	meadow ecosystem [ENVO:00000108]	soil [ENVO:00001998]	Poland: Ciechocinek	52.8887 N 18.7843 E
K_Cte_2	K.CT9.1.1	Metagenome	2018-07-08	5 cm	42	urban biome [ENVO:01000249]	salt contaminated soil [ENVO:00005775]	soil [ENVO:00001998]	Poland: Ciechocinek	52.8893 N 18.7825 E
K_Cte_2	K.CtE.1.2	Metagenome	2018-07-08	5 cm	42	urban biome [ENVO:01000249]	salt contaminated soil [ENVO:00005775]	soil [ENVO:00001998]	Poland: Ciechocinek	52.8893 N 18.7825 E
*K_Ira_13	K.Ira.13.2	Metagenome	2018-01-15	5 cm	169	desert biome [ENVO:01000179]	oil contaminated soil [ENVO:00002875]	contaminated soil [ENVO:00002116]	Iran: Ahvaz, Khuzestan province	30.8536 N 49.8389 E
K_KKF_1	K.KKF.1.1	Metagenome	2018-06-25	5 cm	188	urban biome [ENVO:01000249]	factory [ENVO:01000536]	soil [ENVO:00001998]	Poland: Kedzierzyn-Kozle	50.3514 N 18.2691 E
K_KKF_1	K.KKF.1.2	Metagenome	2018-06-25	5 cm	188	urban biome [ENVO:01000249]	factory [ENVO:01000536]	soil [ENVO:00001998]	Poland: Kedzierzyn-Kozle	50.3514 N 18.2691 E
K_KKF_2	K.KKF.2.1	Metagenome	2018-06-25	5 cm	187	urban biome [ENVO:01000249]	factory [ENVO:01000536]	soil [ENVO:00001998]	Poland: Kedzierzyn-Kozle	50.3548 N 18.2653 E
K_KKF_2	K.KKF.2.2	Metagenome	2018-06-25	5 cm	187	urban biome [ENVO:01000249]	factory [ENVO:01000536]	soil [ENVO:00001998]	Poland: Kedzierzyn-Kozle	50.3548 N 18.2653 E
K_Leg_1	K.Leg.1.1	Metagenome	2018-06-26	5 cm	122	urban biome [ENVO:01000249]	lawn soil [ENVO:00005756]	metal contaminated soil [ENVO:00003081]	Poland: Legnica	51.1752 N 16.1685 E
K_Leg_1	K.Leg.1.2	Metagenome	2018-06-26	5 cm	122	urban biome [ENVO:01000249]	lawn soil [ENVO:00005756]	metal contaminated soil [ENVO:00003081]	Poland: Legnica	51.1752 N 16.1685 E
K_WKJ_2	K.WKJ.2.1	Metagenome	2018-06-25	5 cm	541	temperate coniferous forest biome [ENVO:01000211]	lake coast [ENVO:01000688]	metal contaminated soil [ENVO:00003081]	Poland: Wiesciszowice: Kolorowe Jeziorka	50.8304 N 15.9734 E
K_WKJ_2	K.WKJ.2.2	Metagenome	2018-06-25	5 cm	541	temperate coniferous forest biome [ENVO:01000211]	lake coast [ENVO:01000688]	metal contaminated soil [ENVO:00003081]	Poland: Wiesciszowice: Kolorowe Jeziorka	50.8304 N 15.9734 E
K_Zer_1	K.ZER.1.1	Metagenome	2018-06-08	5 cm	102	urban biome [ENVO:01000249]	lawn soil [ENVO:00005756]	soil [ENVO:00001998]	Poland: Warsaw	52.3060 N 20.9679 E
K_Zer_1	K.ZER.1.2	Metagenome	2018-06-08	5 cm	102	urban biome [ENVO:01000249]	lawn soil [ENVO:00005756]	soil [ENVO:00001998]	Poland: Warsaw	52.3060 N 20.9679 E
K_Zer_2	K.ZER.2.1	Metagenome	2018-06-08	5 cm	83	urban biome [ENVO:01000249]	lawn soil [ENVO:00005756]	soil [ENVO:00001998]	Poland: Warsaw	52.3109 N 20.9690 E
K_Zer_2	K.ZER.2.2	Metagenome	2018-06-08	5 cm	83	urban biome [ENVO:01000249]	lawn soil [ENVO:00005756]	soil [ENVO:00001998]	Poland: Warsaw	52.3109 N 20.9690 E
K_ZST_1	K.ZST.1.1	Metagenome	2018-06-25	5 cm	330	temperate biome [ENVO:01001831]	roadside [ENVO:01000447]	calcisol [ENVO:00002239]	Poland: Zloty Stok	50.4458 N 16.8843 E
K_ZST_1	K.ZST.1.2	Metagenome	2018-06-25	5 cm	330	temperate biome [ENVO:01001831]	roadside [ENVO:01000447]	calcisol [ENVO:00002239]	Poland: Zloty Stok	50.4458 N 16.8843 E
P_BEL_1	P.BeL.1.1	Metagenome	2018-10-30	5 cm	204	urban biome [ENVO:01000249]	coal mine [ENVO:00002169]	soil [ENVO:00001998]	Poland: Belchatow Kleszczow Mine	51.2319 N 19.2961 E
P_BEL_1	P.BeL.1.2	Metagenome	2018-10-30	5 cm	204	urban biome [ENVO:01000249]	coal mine [ENVO:00002169]	soil [ENVO:00001998]	Poland: Belchatow Kleszczow Mine	51.2319 N 19.2961 E
P_BEL_2	P.BeL.2.1	Metagenome	2018-10-30	5 cm	200	urban biome [ENVO:01000249]	coal mine [ENVO:00002169]	soil [ENVO:00001998]	Poland: Belchatow Kleszczow Mine	51.2293 N 19.2454 E
P_BEL_2	P.BeL.2.2	Metagenome	2018-10-30	5 cm	200	urban biome [ENVO:01000249]	coal mine [ENVO:00002169]	soil [ENVO:00001998]	Poland: Belchatow Kleszczow Mine	51.2293 N 19.2454 E
*P_Bob_1	P.Bob.1.2	Metagenome	2018-06-01	5 cm	342	temperate mixed forest biome [ENVO:01000212]	oil well [ENVO:01000003]	contaminated soil [ENVO:00002116]	Poland: Bobrka	49.6181 N 21.7045 E
*P_Ira_13	P.Ira.13.2	Metagenome	2018-01-15	5 cm	324	desert biome [ENVO:01000179]	oil contaminated soil [ENVO:00002875]	contaminated soil [ENVO:00002116]	Iran: Marun, Khuzestan	30.3911 N 50.1134 E
*P_Ira_6	P.Ira.6	Metagenome	2018-01-15	5 cm	324	desert biome [ENVO:01000179]	oil contaminated soil [ENVO:00002875]	contaminated soil [ENVO:00002116]	Iran: Marun, Khuzestan	30.3911 N 50.1134 E
P_KKF_1	P.KKF.1.1	Metagenome	2018-06-25	5 cm	190	temperate biome [ENVO:01001831]	factory [ENVO:01000536]	contaminated soil [ENVO:00002116]	Poland: Kedzierzyn-Kozle	50.3529 N 18.2866 E
P_KKF_1	P.KKF.1.2	Metagenome	2018-06-25	5 cm	190	temperate biome [ENVO:01001831]	factory [ENVO:01000536]	contaminated soil [ENVO:00002116]	Poland: Kedzierzyn-Kozle	50.3529 N 18.2866 E
P_KKF_2	P.KKF.2.1	Metagenome	2018-06-25	5 cm	190	temperate biome [ENVO:01001831]	factory [ENVO:01000536]	contaminated soil [ENVO:00002116]	Poland: Kedzierzyn-Kozle	50.3527 N 18.2851 E
P_KKF_2	P.KKF.2.2	Metagenome	2018-06-25	5 cm	190	temperate biome [ENVO:01001831]	factory [ENVO:01000536]	contaminated soil [ENVO:00002116]	Poland: Kedzierzyn-Kozle	50.3527 N 18.2851 E
P_Leg_1	P.Leg.1.1	Metagenome	2018-06-26	5 cm	164	temperate biome [ENVO:01001831]	factory [ENVO:01000536]	metal contaminated soil [ENVO:00003081]	Poland: Legnica	51.1868 N 16.1125 E
P_Leg_1	P.Leg.1.2	Metagenome	2018-06-26	5 cm	164	temperate biome [ENVO:01001831]	factory [ENVO:01000536]	metal contaminated soil [ENVO:00003081]	Poland: Legnica	51.1868 N 16.1125 E
P_Leg_2	P.Leg.2.1	Metagenome	2018-06-26	5 cm	169	temperate biome [ENVO:01001831]	factory [ENVO:01000536]	metal contaminated soil [ENVO:00003081]	Poland: Legnica	51.1793 N 16.1051 E
P_Leg_2	P.Leg.2.2	Metagenome	2018-06-26	5 cm	169	temperate biome [ENVO:01001831]	factory [ENVO:01000536]	metal contaminated soil [ENVO:00003081]	Poland: Legnica	51.1793 N 16.1051 E
P_Leg_3	P.Leg.3.1	Metagenome	2018-06-26	5 cm	166	temperate biome [ENVO:01001831]	factory [ENVO:01000536]	metal contaminated soil [ENVO:00003081]	Poland: Legnica	51.1899 N 16.1285 E
P_Leg_3	P.Leg.3.2	Metagenome	2018-06-26	5 cm	166	temperate biome [ENVO:01001831]	factory [ENVO:01000536]	metal contaminated soil [ENVO:00003081]	Poland: Legnica	51.1899 N 16.1285 E
P_RM_1	P.Rm.1.1	Metagenome	2018-07-30	5 cm	290	temperate biome [ENVO:01001831]	self-heating coal mine waste material [ENVO:00002207]	contaminated soil [ENVO:00002116]	Poland: Rydułtowy	50.0605 N 18.4399 E
P_RM_1	P.Rm.1.2	Metagenome	2018-07-30	5 cm	290	temperate biome [ENVO:01001831]	self-heating coal mine waste material [ENVO:00002207]	contaminated soil [ENVO:00002116]	Poland: Rydułtowy	50.0605 N 18.4399 E
P_RM_2	P.RM.2.1	Metagenome	2018-07-30	5 cm	299	temperate biome [ENVO:01001831]	self-heating coal mine waste material [ENVO:00002207]	contaminated soil [ENVO:00002116]	Poland: Rydułtowy	50.0603 N 18.4418 E
P_RM_2	P.RM.2.2	Metagenome	2018-07-30	5 cm	299	temperate biome [ENVO:01001831]	self-heating coal mine waste material [ENVO:00002207]	contaminated soil [ENVO:00002116]	Poland: Rydułtowy	50.0603 N 18.4418 E
P_Rop_1	P.Rop	Metagenome	2018-06-01	5 cm	489	temperate mixed forest biome [ENVO:01000212]	oil seep [ENVO:00002063]	contaminated soil [ENVO:00002116]	Poland: Ropianka	49.4822 N 21.6249 E
P_Rop_1	P.Rop.1.2	Metagenome	2018-06-01	5 cm	489	temperate mixed forest biome [ENVO:01000212]	oil seep [ENVO:00002063]	contaminated soil [ENVO:00002116]	Poland: Ropianka	49.4822 N 21.6249 E
P_WJB_1	P.WJB.1.1	Metagenome	2018-06-25	5 cm	641	temperate coniferous forest biome [ENVO:01000211]	lake coast [ENVO:01000688]	metal contaminated soil [ENVO:00003081]	Poland: Wiesciszowice: Kolorowe Jeziorka	50.8232 N 15.9719 E
P_WJB_1	P.WJB.1.2	Metagenome	2018-06-25	5 cm	641	temperate coniferous forest biome [ENVO:01000211]	lake coast [ENVO:01000688]	metal contaminated soil [ENVO:00003081]	Poland: Wiesciszowice: Kolorowe Jeziorka	50.8232 N 15.9719 E
P_WRJ_1	P.WRJ.1.1	Metagenome	2018-06-25	5 cm	559	temperate coniferous forest biome [ENVO:01000211]	lake coast [ENVO:01000688]	metal contaminated soil [ENVO:00003081]	Poland: Wiesciszowice: Kolorowe Jeziorka	50.8280 N 15.9740 E
P_WRJ_1	P.WRJ.1.2	Metagenome	2018-06-25	5 cm	559	temperate coniferous forest biome [ENVO:01000211]	lake coast [ENVO:01000688]	metal contaminated soil [ENVO:00003081]	Poland: Wiesciszowice: Kolorowe Jeziorka	50.8280 N 15.9740 E
P_Zer_1	P.ZER.1.1	Metagenome	2018-06-08	5 cm	88	urban biome [ENVO:01000249]	flood plain [ENVO:00000255]	contaminated soil [ENVO:00002116]	Poland: Warsaw	52.3038 N 20.9665 E
P_Zer_1	P.ZER.1.2	Metagenome	2018-06-08	5 cm	88	urban biome [ENVO:01000249]	flood plain [ENVO:00000255]	contaminated soil [ENVO:00002116]	Poland: Warsaw	52.3038 N 20.9665 E
P_Zer_2	P.ZER.2.1	Metagenome	2018-06-08	5 cm	88	urban biome [ENVO:01000249]	flood plain [ENVO:00000255]	contaminated soil [ENVO:00002116]	Poland: Warsaw	52.3034 N 20.9671 E
P_Zer_2	P.ZER.2.2	Metagenome	2018-06-08	5 cm	88	urban biome [ENVO:01000249]	flood plain [ENVO:00000255]	contaminated soil [ENVO:00002116]	Poland: Warsaw	52.3034 N 20.9671 E
