# Supplementary material for: Marginal lands and fungi – linking the type of soil contamination with fungal community composition
Source: Environ Microbiol. 2022 May 30;24(8):3809–25. doi: 10.1111/1462-2920.16007 (PMC9544152; doi:10.1111/1462-2920.16007)
Supplement: Supplementary file 2 — Supplementary Table 2. Description: Number of the raw reads before and after each filtration step obtained for each sample for both environmental and culture‐based approach part. The summary numbers for both parts of the study are given in the last rows. [file EMI-24-3809-s004.xlsx]

## Sheet: general
sample-id	input	filtered	percentage of input passed filter	denoised	merged	percentage of input merged	non-chimeric	percentage of input non-chimeric	number of ASVs	number of ASVs after LULU filtering
K-BeL-1-1	273405	125845	46.03	125274	124687	45.61	122310	44.74	389	215
K-BeL-1-2	250370	119803	47.85	119145	118249	47.23	113974	45.52	458	240
K-CSL-1-1	97788	66335	67.84	65486	63521	64.96	63511	64.95	472	328
K-CSL-1-2	156862	94680	60.36	93647	91243	58.17	91230	58.16	743	492
K-CT9-1-1	183147	99787	54.48	98924	97634	53.31	97534	53.25	436	302
K-CtE-1-2	117195	74437	63.52	73688	72422	61.8	72062	61.49	506	338
K-Ira-13-2	125267	58211	46.47	58057	57858	46.19	57858	46.19	114	72
K-KKF-1-1	120721	71620	59.33	71193	70034	58.01	69334	57.43	280	200
K-KKF-1-2	368665	203625	55.23	202241	194193	52.67	186727	50.65	534	330
K-KKF-2-1	100927	62516	61.94	61613	60066	59.51	59928	59.38	620	414
K-KKF-2-2	158746	96664	60.89	94954	91469	57.62	91284	57.5	855	523
K-Leg-1-1	109316	63111	57.73	62518	61155	55.94	61155	55.94	350	257
K-Leg-1-2	108452	71398	65.83	70635	69053	63.67	68558	63.22	533	362
K-WKJ-2-1	125196	83642	66.81	83374	82492	65.89	82135	65.61	337	228
K-WKJ-2-2	149693	103002	68.81	102550	101440	67.77	100385	67.06	480	284
K-ZER-1-1	134417	83940	62.45	83028	78056	58.07	76936	57.24	488	322
K-ZER-1-2	179564	82314	45.84	81519	77252	43.02	76643	42.68	477	317
K-ZER-2-1	119001	76638	64.4	75675	73506	61.77	73448	61.72	650	425
K-ZER-2-2	168710	96800	57.38	95848	93477	55.41	93341	55.33	647	409
K-ZST-1-1	162403	102568	63.16	101384	97080	59.78	95842	59.01	897	539
K-ZST-1-2	153563	83500	54.38	81880	78149	50.89	77248	50.3	701	440
P-BeL-1-1	388127	187076	48.2	186434	184898	47.64	183052	47.16	711	459
P-BeL-1-2	380347	177336	46.62	176852	175795	46.22	174287	45.82	450	306
P-BeL-2-1	305241	169446	55.51	169173	168362	55.16	163583	53.59	190	140
P-BeL-2-2	269041	128250	47.67	127678	126425	46.99	124500	46.28	291	212
P-Bob-1-2	618505	282049	45.6	281156	275795	44.59	269015	43.49	275	172
P-Ira	431594	136793	31.69	136398	94307	21.85	93521	21.67	147	87
P-Ira-13-2	405428	154735	38.17	154590	152974	37.73	152974	37.73	72	47
P-Ira-6	99855	68822	68.92	68742	68573	68.67	68573	68.67	81	53
P-KKF-1-1	138537	90409	65.26	90221	89636	64.7	89636	64.7	256	165
P-KKF-1-2	136462	84614	62.01	84385	82515	60.47	82506	60.46	209	134
P-KKF-2-1	153255	116843	76.24	116589	115929	75.64	115893	75.62	247	168
P-KKF-2-2	165134	128788	77.99	128509	127794	77.39	127574	77.25	313	215
P-Leg-1-1	761442	391894	51.47	389948	377168	49.53	367013	48.2	545	297
P-Leg-1-2	172827	109478	63.35	108719	106668	61.72	106256	61.48	301	207
P-Leg-2-1	161696	103876	64.24	103009	100053	61.88	97850	60.51	573	396
P-Leg-2-2	110796	60860	54.93	60021	57631	52.02	56771	51.24	356	241
P-Leg-3-1	82612	21276	25.75	20949	20293	24.56	19676	23.82	72	60
P-Leg-3-2	113011	76512	67.7	76201	75966	67.22	75536	66.84	115	89
P-Rm-1-1	194473	112561	57.88	112392	111900	57.54	110095	56.61	60	31
P-Rm-1-2	202041	94030	46.54	93824	92449	45.76	90552	44.82	51	31
P-RM-2-1	152932	91781	60.01	91473	89530	58.54	89324	58.41	196	130
P-RM-2-2	150575	48671	32.32	48440	46620	30.96	46039	30.58	187	125
P-Rop	431877	191806	44.41	191291	146767	33.98	145023	33.58	263	179
P-Rop-1-2	532500	254520	47.8	253782	249662	46.88	238271	44.75	263	147
P-WJB-1-1	101972	65702	64.43	64929	63916	62.68	63373	62.15	434	244
P-WJB-1-2	136471	89186	65.35	88503	87391	64.04	86810	63.61	442	230
P-WRJ-1-1	105976	31626	29.84	31350	30547	28.82	30162	28.46	79	56
P-WRJ-1-2	133389	94574	70.9	94231	93401	70.02	93380	70.01	152	104
P-ZER-1-1	81425	38426	47.19	38196	37626	46.21	37524	46.08	82	70
P-ZER-1-2	127212	84611	66.51	84391	83433	65.59	83209	65.41	117	87
P-ZER-2-1	147004	97789	66.52	97528	96169	65.42	95869	65.22	129	95
P-ZER-2-2	154376	98844	64.03	98602	97386	63.08	97218	62.97	182	130
SUM	10909541	5803620	53.2	5771139	5580615	51.15	5506508	50.47	9691	5005

## Sheet: proof of concept
sample-id	sample-id-new	input	filtered	percentage of input passed filter	denoised	merged	percentage of input merged	non-chimeric	percentage of input non-chimeric	number of ASVs	number of ASVs after LULU filtering
1	control_soil_MEA	409120	287070	70.17	286404	271207	66.29	247348	60.46	75	30
1C	control_soil_MEA_Cu	415688	289623	69.67	289202	284946	68.55	275585	66.3	52	31
2	metal_soil_MEA	433416	294449	67.94	294206	288472	66.56	263525	60.8	47	21
2C	metal_soil_MEA_Cu	400045	268588	67.14	268225	266998	66.74	233800	58.44	25	12
3	BTEX_soil_MEA	399077	322030	80.69	321545	311209	77.98	247879	62.11	39	22
3C	BTEX_soil_MEA_Cu	414305	279167	67.38	278640	253680	61.23	221833	53.54	40	18
BM1	control_soil_MEA_Cu_BTEX	428693	291019	67.89	290598	281179	65.59	261440	60.99	62	33
BM2	metal_soil_MEA_Cu_BTEX	509781	341645	67.02	341357	330622	64.86	285537	56.01	35	18
BM3	BTEX_soil_MEA_Cu_BTEX	448974	318881	71.02	318374	317151	70.64	301683	67.19	61	28
BW1	control_soil_WA_Cu_BTEX	480590	294657	61.31	294279	252611	52.56	242527	50.46	74	36
BW2	metal_soil_WA_Cu_BTEX	522957	322940	61.75	322582	317229	60.66	310063	59.29	52	27
SUM		4862646	3310069	68.07	3305412	3175304	65.30	2891220	0.594578	290	84
