# Supplementary material for: Marginal lands and fungi – linking the type of soil contamination with fungal community composition
Source: Environ Microbiol. 2022 May 30;24(8):3809–25. doi: 10.1111/1462-2920.16007 (PMC9544152; doi:10.1111/1462-2920.16007)
Supplement: Supplementary file 3 — Supplementary Table 3. Description: Numbers (absolute and percentages) of the reads assigned to each phylum for each sample from the environmental part of the study. [file EMI-24-3809-s005.xlsx]

## Sheet: ASVs abundance absolute
ASV	Kingdom	Phylum	Class	Order	Family	Genus	Species	K.BeL.1.1	K.BeL.1.2	K.CSL.1.1	K.CSL.1.2	K.CT9.1.1	K.CtE.1.2	K.Ira.13.2	K.KKF.1.1	K.KKF.1.2	K.KKF.2.1	K.KKF.2.2	K.Leg.1.1	K.Leg.1.2	K.WKJ.2.1	K.WKJ.2.2	K.ZER.1.1	K.ZER.1.2	K.ZER.2.1	K.ZER.2.2	K.ZST.1.1	K.ZST.1.2	P.BeL.1.1	P.BeL.1.2	P.BeL.2.1	P.BeL.2.2	P.Bob.1.2	P.Ira	P.Ira.13.2	P.Ira.6	P.KKF.1.1	P.KKF.1.2	P.KKF.2.1	P.KKF.2.2	P.Leg.1.1	P.Leg.1.2	P.Leg.2.1	P.Leg.2.2	P.Leg.3.1	P.Leg.3.2	P.Rm.1.1	P.Rm.1.2	P.RM.2.1
0017acec9ea8fa24a239d890fdf2d4e6	Fungi	Ascomycota	Dothideomycetes	Pleosporales	unidentified	unidentified	unidentified	0	0	0	0	0	0	0	0	0	0	0	0	0	0	0	0	0	0	0	50	64	0	0	0	0	0	0	0	0	0	0	0	0	0	3	0	0	0	0	0	0	0
0027eaf6f682c32c98c31c9d6b219a97	unidentified	unidentified	unidentified	unidentified	unidentified	unidentified	unidentified	0	0	0	0	0	9	0	0	0	0	0	0	0	0	0	0	0	0	0	0	0	0	0	0	0	0	0	0	0	0	0	0	0	0	0	0	0	0	0	0	0	0
0030edfa5e63662bf360098c703e92ca	Fungi	Mucoromycota	Mucoromycetes	Mucorales	Cunninghamellaceae	Absidia	unidentified	0	0	183	0	0	0	0	0	0	0	0	0	0	0	0	0	0	0	0	0	0	0	18	0	0	0	0	0	0	0	0	0	0	0	0	0	0	0	0	0	0	0
003a025c29e289836c484a4588228c4c	Fungi	unidentified	unidentified	unidentified	unidentified	unidentified	unidentified	0	0	0	3	0	0	0	0	0	0	0	0	0	0	0	0	0	0	0	0	0	0	0	0	7	0	0	0	0	0	0	0	0	0	0	0	0	0	0	0	0	0
0045601923dbf2c632babe242ad51a74	Fungi	Basidiomycota	Agaricomycetes	Cantharellales	Cantharellales_fam_Incertae_sedis	unidentified	unidentified	296	0	0	0	0	0	0	0	0	0	0	0	0	0	0	0	0	0	0	0	0	0	0	0	0	0	0	0	0	0	0	0	0	0	0	0	0	0	0	0	0	0
006581a4795221f773247a7ff68cf36b	unidentified	unidentified	unidentified	unidentified	unidentified	unidentified	unidentified	0	0	0	0	0	0	0	0	55	0	0	0	0	0	0	0	0	0	0	0	0	0	0	0	0	0	0	0	0	0	0	0	0	0	0	0	0	0	0	0	0	0
0079a4581166eff1988e51733622640c	unidentified	unidentified	unidentified	unidentified	unidentified	unidentified	unidentified	0	0	0	0	0	0	0	0	0	0	0	0	0	0	0	124	91	0	0	0	0	0	0	0	0	0	0	0	0	0	0	0	0	0	0	0	0	0	0	0	0	0
008c363adc7926ac13a3a78cfca9a8d2	unidentified	unidentified	unidentified	unidentified	unidentified	unidentified	unidentified	0	0	0	0	0	0	0	0	0	0	0	0	0	0	0	0	0	0	0	0	0	0	0	3	0	0	0	0	0	0	0	0	7	0	0	0	0	0	0	0	0	0
0091f8b87ea3684f8ebffb90562c2090	Fungi	Basidiomycota	Agaricomycetes	Auriculariales	unidentified	unidentified	unidentified	0	0	0	0	0	0	0	0	0	202	0	0	0	0	0	0	0	5	6	0	0	0	0	0	0	0	0	0	0	0	0	0	0	0	0	0	0	0	0	0	0	0
00a822e087338df6c99659468948c039	Fungi	Ascomycota	unidentified	unidentified	unidentified	unidentified	unidentified	0	0	0	0	0	0	0	0	0	0	0	0	0	0	0	0	0	0	0	0	0	0	4	0	0	0	0	0	0	0	0	0	0	0	0	0	0	0	0	0	0	0
00b5e012cfccdf2256331c1baf8f1820	Fungi	Chytridiomycota	unidentified	unidentified	unidentified	unidentified	unidentified	0	0	0	0	0	0	0	0	47	0	0	0	0	0	0	0	0	0	0	0	0	10	0	0	0	0	0	0	0	0	0	0	0	0	0	0	0	0	0	0	0	0
00bd1bbe799d39e1818466abc6cbc562	Fungi	Ascomycota	Leotiomycetes	Helotiales	Helotiales_fam_Incertae_sedis	unidentified	unidentified	0	0	0	18	0	0	0	0	0	0	0	298	2016	0	0	0	0	0	0	0	0	0	0	0	0	0	0	0	0	0	0	0	0	0	0	6	16	0	0	0	0	0
00c36db94e98708a74b655dc45bb2c5b	Fungi	Basidiomycota	Microbotryomycetes	Microbotryales	Microbotryaceae	Microbotryum	unidentified	0	0	0	0	0	0	0	0	0	0	0	0	0	380	5439	0	0	0	0	0	0	0	0	0	0	0	0	0	0	0	0	0	0	0	0	0	0	0	0	0	0	0
00c8846a672d15ee794ab186bbdaf55f	unidentified	unidentified	unidentified	unidentified	unidentified	unidentified	unidentified	0	0	0	0	0	54	0	148	1005	0	0	0	0	0	0	0	0	0	0	0	0	0	0	0	0	0	0	0	0	0	0	0	0	0	0	0	0	0	0	0	0	0
00d4312af67e16539cd480e73e0c4806	Fungi	Basidiomycota	Agaricomycetes	Cantharellales	Tulasnellaceae	unidentified	unidentified	0	0	0	0	0	0	0	0	0	0	0	0	0	0	0	0	0	0	0	2	0	0	0	0	0	0	0	0	0	0	0	0	0	0	0	0	0	0	0	0	0	0
00df57fd62fd49061fc9d7a57c9cb2a2	Fungi	Ascomycota	Saccharomycetes	Saccharomycetales	unidentified	unidentified	unidentified	0	0	0	0	0	0	0	0	0	0	0	0	0	0	0	0	0	0	0	0	0	0	0	0	0	1652	0	0	0	0	0	0	5	0	0	0	0	0	0	0	0	0
00f3ea10b63f17c0aef327867afa271d	Fungi	Ascomycota	Leotiomycetes	Helotiales	unidentified	unidentified	unidentified	0	0	0	0	0	0	0	0	0	0	0	0	0	0	0	551	300	0	0	0	0	0	0	0	0	0	0	0	0	0	0	0	0	0	0	0	0	116	78	0	0	0
01085ff54645cd0f87f07e554e231be7	Fungi	Ascomycota	Sordariomycetes	Sordariales	Chaetomiaceae	Chaetomium	unidentified	0	0	0	0	0	0	0	0	0	0	0	0	0	0	0	0	0	0	0	0	0	0	0	0	0	0	0	41	0	0	0	0	0	0	0	0	0	0	0	0	0	0
0111927bc79de6b5175c75c7e7750260	Fungi	Basidiomycota	Agaricomycetes	Hymenochaetales	Schizoporaceae	Xylodon	unidentified	0	0	0	0	0	0	0	0	0	0	2	0	0	0	0	0	0	0	0	0	0	0	0	0	0	0	0	0	0	0	0	0	0	0	0	0	0	0	0	0	0	0
0122f0dc3e1fbd9e16af2301f09e5b72	Fungi	Ascomycota	Eurotiomycetes	Eurotiales	Aspergillaceae	Penicillium	unidentified	0	0	44	13	0	0	0	985	7891	26	32	0	0	0	0	370	1958	0	67	0	0	10	0	6	14	0	0	0	0	0	0	0	0	0	0	0	0	0	0	0	0	0
01271e2886adf7433214047e43c33067	Fungi	Ascomycota	Eurotiomycetes	Eurotiales	Aspergillaceae	Penicillium	unidentified	106	0	0	0	0	0	0	678	430	0	0	66	66	0	0	0	0	0	0	0	0	0	0	0	0	0	0	0	0	0	0	0	0	1287	98	0	0	0	25	0	0	0
012b25a6886ae671e6b03cbb361a41b4	Fungi	Glomeromycota	Glomeromycetes	Glomerales	Glomeraceae	unidentified	unidentified	0	0	0	0	0	0	0	0	0	0	0	0	0	0	0	0	0	0	0	252	73	0	0	0	0	0	0	0	0	0	0	0	0	0	0	0	0	0	0	0	0	0
01486e881f9cab93768f7708f7d43dc0	Fungi	Chytridiomycota	Rhizophydiomycetes	Rhizophydiales	unidentified	unidentified	unidentified	0	0	0	8	0	0	0	0	0	0	0	0	0	0	0	0	0	0	0	0	0	0	0	0	0	0	0	0	0	0	0	0	0	0	0	0	0	0	0	0	0	0
01688f0882bb7487828c5655680c86b6	unidentified	unidentified	unidentified	unidentified	unidentified	unidentified	unidentified	0	0	0	0	0	0	0	0	0	3	0	0	0	0	0	0	0	0	0	0	0	0	0	0	0	0	0	0	0	0	0	3	0	0	0	0	0	0	0	0	0	0
01706463cb7ccd5a5596d16afa6c3fb9	unidentified	unidentified	unidentified	unidentified	unidentified	unidentified	unidentified	0	0	0	0	0	0	0	0	0	0	0	0	0	0	0	0	0	0	0	0	0	0	0	0	0	0	0	0	0	0	0	0	0	0	0	0	0	0	0	0	0	40
01b51547f11e3dadcb9ff03b81bbc689	Fungi	unidentified	unidentified	unidentified	unidentified	unidentified	unidentified	0	0	0	0	0	26	0	0	0	0	0	0	0	0	0	0	0	0	0	0	0	0	0	0	0	0	0	0	0	0	0	0	0	0	0	0	0	0	0	0	0	0
01d2b4c0a9a69b2cfa33901d6242371b	Fungi	Chytridiomycota	unidentified	unidentified	unidentified	unidentified	unidentified	0	0	0	0	0	0	0	0	0	0	0	0	0	8	17	0	0	0	0	0	0	0	0	0	0	0	0	0	0	0	0	0	0	0	0	0	0	0	0	0	0	0
01d6ff0a08040aa65d577969f025598e	Fungi	Ascomycota	Sordariomycetes	Boliniales	Boliniales_fam_Incertae_sedis	unidentified	unidentified	0	0	0	0	0	0	0	0	0	0	0	0	0	0	0	0	0	0	0	0	0	0	235	0	0	0	0	0	0	0	0	0	0	0	0	0	0	0	0	0	0	0
01d7e733126701bf1c5cef7f9f02bc60	unidentified	unidentified	unidentified	unidentified	unidentified	unidentified	unidentified	0	0	2	0	0	0	0	0	0	0	0	0	0	0	0	7	6	0	0	0	0	0	0	0	0	0	0	0	0	0	0	0	0	0	0	0	0	0	0	0	0	0
01ecfa5a5533c831263319669007907d	Fungi	unidentified	unidentified	unidentified	unidentified	unidentified	unidentified	0	0	0	0	0	0	0	0	0	0	0	0	0	0	0	0	0	0	0	0	0	0	0	0	0	0	0	0	0	0	0	0	7	0	0	0	0	0	0	0	0	0
01f849038ae2a05196bb10c6bcf768d6	Fungi	Ascomycota	Sordariomycetes	Sordariales	unidentified	unidentified	unidentified	0	0	0	0	0	0	0	0	0	0	0	0	0	0	0	0	0	0	0	0	0	0	0	0	0	0	0	0	0	0	0	0	0	7837	5098	0	0	0	5	0	0	0
020b4351154d89ab62d4d98c9f54558c	Fungi	Rozellomycota	unidentified	unidentified	unidentified	unidentified	unidentified	0	0	0	0	0	0	0	0	0	0	0	0	8	0	0	0	0	6	6	0	0	0	0	0	0	0	0	0	0	0	0	0	0	0	0	0	0	0	0	0	0	0
02180e1a156321f3b05717139fbb4b06	Fungi	Ascomycota	Dothideomycetes	unidentified	unidentified	unidentified	unidentified	0	0	54	14	0	0	0	0	0	0	0	0	0	0	0	0	0	0	0	0	0	0	0	0	0	0	0	0	0	0	0	0	0	0	0	0	0	0	0	0	0	0
021ae62aabe93d4d2526dbb9b509eefc	Fungi	Mucoromycota	Mucoromycetes	Mucorales	Cunninghamellaceae	Absidia	Absidia_glauca	0	0	0	0	0	0	0	0	0	0	0	0	0	0	0	0	0	0	0	0	16	0	0	0	0	0	0	0	0	0	0	0	0	0	0	0	0	0	0	0	0	0
023270d0eb30a783de467c478aba81d0	Fungi	Ascomycota	Eurotiomycetes	Chaetothyriales	unidentified	unidentified	unidentified	23	0	0	0	0	0	0	0	0	0	0	0	0	0	0	0	0	0	0	0	0	0	0	0	0	0	0	0	0	0	0	0	0	0	0	0	0	0	0	0	0	0
0245288e8a2212bbbdec4c66b019fc9e	Fungi	Mortierellomycota	Mortierellomycetes	Mortierellales	Mortierellaceae	Mortierella	unidentified	0	0	1111	733	0	0	0	0	0	0	0	0	0	0	0	169	54	37	29	410	0	0	0	75	1250	0	0	0	0	0	0	0	0	0	0	0	0	0	0	0	0	0
0246bd18beb87711d391a74949a736be	Fungi	Basidiomycota	Tremellomycetes	unidentified	unidentified	unidentified	unidentified	0	0	0	0	0	0	0	0	0	6	21	0	0	0	0	0	0	0	0	0	0	0	0	0	0	0	0	0	0	0	0	0	0	0	0	0	0	0	0	0	0	0
02495b1ff34defcc396a1bc0422fde91	Fungi	Basidiomycota	Agaricomycetes	Trechisporales	Trechisporales_fam_Incertae_sedis	Sistotremastrum	unidentified	0	0	0	0	0	0	0	0	0	0	0	0	0	0	0	0	0	0	0	0	0	0	0	0	0	0	2	0	0	0	0	0	0	0	0	0	0	0	0	0	0	0
02564314f9713c30f345daa64948f132	Fungi	Ascomycota	Dothideomycetes	Pleosporales	unidentified	unidentified	unidentified	0	0	0	0	0	0	0	0	0	0	2	0	0	0	0	0	0	0	0	19	0	0	0	22	0	0	0	0	0	0	0	0	0	0	0	0	0	0	0	0	0	0
026be3cc853eded5565d85d80bf4a90a	unidentified	unidentified	unidentified	unidentified	unidentified	unidentified	unidentified	0	0	0	0	0	0	0	0	0	0	0	0	0	0	0	0	0	0	0	8	0	0	0	0	0	0	0	0	0	0	0	0	0	0	0	0	0	0	0	0	0	0
026fb611ba8cc1d2996415db76efc743	Fungi	Ascomycota	Sordariomycetes	Hypocreales	Hypocreaceae	Trichoderma	unidentified	0	0	0	0	0	16	0	0	0	0	0	49	116	435	0	0	0	15	15	0	0	0	0	0	0	0	0	0	0	0	0	0	0	0	0	0	0	0	0	0	0	0
0275a0c23e41efa60aa07661478578a0	unidentified	unidentified	unidentified	unidentified	unidentified	unidentified	unidentified	0	0	0	0	0	0	0	0	0	0	0	0	0	0	0	0	0	0	0	0	0	0	0	0	8	0	0	0	0	0	0	0	0	0	0	0	0	0	0	0	0	0
02958f7d05e84466e49c8d4505f7f773	Fungi	Ascomycota	Sordariomycetes	Chaetosphaeriales	Chaetosphaeriaceae	unidentified	unidentified	0	0	42	87	0	0	0	0	0	0	0	0	0	0	0	0	0	0	0	0	0	0	0	0	0	0	0	0	0	0	0	0	0	0	0	0	0	0	0	0	0	0
0297afb311b9dd9ba383f9dcf7598328	Fungi	Basidiomycota	Microbotryomycetes	Sporidiobolales	Sporidiobolaceae	Rhodosporidiobolus	unidentified	24	6	0	0	0	0	0	0	0	3	0	0	0	0	0	0	0	0	0	0	0	0	76	0	0	0	0	0	0	0	0	0	0	0	0	0	0	0	0	0	0	0
029bc70787f58f9d02ccb3f6160c7e01	Fungi	Ascomycota	unidentified	unidentified	unidentified	unidentified	unidentified	0	0	0	0	0	0	0	0	0	0	0	0	0	0	0	0	0	0	0	0	0	0	0	0	0	0	0	0	0	0	0	0	0	0	0	0	0	0	0	0	0	0
02a1a11e5461e7ceef1897bf4ce69628	Fungi	Basidiomycota	Agaricomycetes	Russulales	Russulaceae	Lactarius	unidentified	0	0	0	0	0	0	0	0	0	0	0	0	0	0	0	0	0	0	0	2	0	0	0	0	0	0	0	0	0	0	0	0	0	0	0	0	0	0	8	0	0	0
02a9ae89602c0bfde489a46fa638f854	Fungi	Basidiomycota	Agaricomycetes	Agaricales	Pluteaceae	Pluteus	unidentified	0	0	0	0	0	0	0	0	0	0	0	0	0	0	0	0	0	44	235	0	0	0	0	0	0	0	0	0	0	0	0	0	0	0	0	0	0	0	0	0	0	0
02c760700b0ac523f5a58e7b89fda7fe	Fungi	Ascomycota	Leotiomycetes	Helotiales	unidentified	unidentified	unidentified	0	0	0	0	0	0	0	0	0	0	0	0	0	0	0	0	0	0	0	0	0	0	0	0	149	0	0	0	0	0	0	0	0	0	0	0	0	0	0	0	0	0
02cca901f25c5ded0636d8b26073be5e	Fungi	Ascomycota	Dothideomycetes	Pleosporales	Lindgomycetaceae	unidentified	unidentified	0	0	0	0	0	0	0	0	0	0	0	0	0	0	0	0	0	0	0	0	0	0	0	0	0	0	0	0	0	0	0	0	15	0	156	0	0	0	0	0	0	0
02d3428336dd29def4abf86f89a540ec	Fungi	Ascomycota	Leotiomycetes	unidentified	unidentified	unidentified	unidentified	0	0	0	0	0	0	0	0	0	0	0	0	0	0	0	0	0	0	0	0	0	0	0	0	0	0	0	0	0	0	0	0	0	0	0	0	0	0	0	0	0	0
03006f47075dedc46636be9c209f430b	Fungi	Basidiomycota	Agaricomycetes	Agaricales	unidentified	unidentified	unidentified	0	0	0	0	0	0	0	3595	4224	0	0	0	0	0	0	0	0	0	0	0	0	0	0	0	0	0	0	0	0	0	0	0	0	0	0	0	0	0	0	0	0	0
030cb9dbb9f02b45c59a9c4694476a34	Fungi	Chytridiomycota	unidentified	unidentified	unidentified	unidentified	unidentified	0	0	0	0	0	0	0	0	6	0	0	0	0	0	0	0	0	0	0	0	0	0	0	0	0	0	0	0	0	0	0	0	0	0	0	0	0	0	0	0	0	0
0314d3804f24d78a22214f49409edc5d	Fungi	unidentified	unidentified	unidentified	unidentified	unidentified	unidentified	0	0	0	0	0	0	0	0	0	0	2	0	0	0	0	0	0	0	0	0	0	0	0	0	0	0	0	0	0	0	0	0	0	0	0	0	0	0	0	0	0	0
03241654cc3922877e829e1225277399	Fungi	Basidiomycota	Ustilaginomycetes	Ustilaginales	Ustilaginaceae	unidentified	unidentified	0	0	0	0	14	0	0	0	0	0	0	0	0	0	0	0	0	3	0	0	0	0	0	0	0	0	0	0	0	0	80	0	0	0	0	0	0	0	0	0	0	0
033b569cd17504dd0710700e68ebfede	Fungi	Basidiomycota	Tremellomycetes	Tremellales	Cuniculitremaceae	Kockovaella	unidentified	0	0	0	0	0	0	0	0	0	11	0	0	0	0	0	0	0	0	0	0	0	0	0	0	0	0	0	0	0	0	0	0	0	0	0	0	0	0	0	0	0	0
033cfee283e5efbc098e2f104bbc3d76	unidentified	unidentified	unidentified	unidentified	unidentified	unidentified	unidentified	0	0	0	0	0	0	0	0	0	0	0	0	0	8	0	0	0	0	0	0	0	0	0	0	0	0	0	0	0	0	0	0	0	0	0	0	0	0	0	0	0	0
034552a86520e54b93d2c50aefa51964	Fungi	Basidiomycota	Agaricomycetes	unidentified	unidentified	unidentified	unidentified	0	0	0	0	0	0	0	0	0	0	1264	0	0	0	0	0	0	0	0	0	0	0	0	0	0	0	0	0	0	0	0	0	0	0	0	0	0	0	0	0	0	0
035a2c4933fd0738e6600ad58168d5ef	Fungi	Basidiomycota	Agaricomycetes	Agaricales	Clavariaceae	unidentified	unidentified	0	0	0	0	0	0	0	0	0	12	436	0	0	0	0	0	0	0	0	0	0	0	0	0	0	0	0	0	0	0	0	0	0	0	0	0	0	0	0	0	0	0
0371f442bd7cc877e680d88f696dd2e8	Fungi	Basidiomycota	Microbotryomycetes	Leucosporidiales	Leucosporidiaceae	Leucosporidium	unidentified	0	0	0	0	0	0	4	0	0	0	0	0	0	0	0	0	0	0	0	0	0	0	4	74883	963	0	0	0	0	0	0	0	0	0	0	0	0	0	0	0	0	0
037365c798bcf05ea1447b6c5367b1b8	Fungi	unidentified	unidentified	unidentified	unidentified	unidentified	unidentified	0	0	0	0	0	0	0	0	0	0	3	0	0	0	0	0	0	0	0	0	0	0	4	0	0	0	0	0	0	0	0	0	0	0	0	0	0	0	0	0	0	0
03806b68fe5ea6ce1d7c87634edf5dfc	Fungi	Chytridiomycota	unidentified	unidentified	unidentified	unidentified	unidentified	0	0	0	0	0	0	0	0	0	0	0	0	0	0	0	0	0	0	0	0	0	0	0	4	0	0	0	0	0	0	0	0	0	0	0	0	0	0	0	0	0	0
03919bf1e115fdfa9ea1bdb642a8af73	Fungi	Chytridiomycota	Spizellomycetes	Spizellomycetales	Spizellomycetaceae	Spizellomyces	unidentified	0	0	0	0	0	0	0	0	0	0	0	0	25	0	0	0	13	0	0	0	0	0	0	0	0	0	0	0	0	0	0	0	0	0	0	11	0	4	0	0	0	0
03986046874fbddc50769ad2d0045a4e	Fungi	Chytridiomycota	unidentified	unidentified	unidentified	unidentified	unidentified	0	0	0	0	0	0	0	0	0	0	0	0	0	0	0	0	0	0	0	0	0	0	0	0	0	0	0	0	0	0	0	0	0	0	0	0	0	0	0	0	0	0
03b98304ada7ba25474fb1862bb0788a	Fungi	Ascomycota	Pezizomycetes	Pezizales	Pyronemataceae	Geopora	unidentified	0	0	0	0	0	0	0	0	0	0	0	0	0	0	0	1210	1340	0	0	0	0	0	0	0	0	0	0	0	0	0	0	0	0	0	0	0	0	0	0	0	0	0
03df386b636d2def6e993361db1c3e99	Fungi	Basidiomycota	Agaricomycetes	Sebacinales	unidentified	unidentified	unidentified	0	0	0	0	0	0	0	759	1773	0	0	0	0	0	0	0	0	0	0	0	0	0	0	0	0	0	0	0	0	0	0	0	0	0	0	0	0	0	0	0	0	0
03e268c0fc3f39c82fff14b00f579c03	unidentified	unidentified	unidentified	unidentified	unidentified	unidentified	unidentified	0	0	0	0	0	0	0	0	0	0	0	0	0	0	0	0	0	0	0	0	0	0	0	0	0	0	0	0	0	0	0	0	0	0	5	0	0	0	0	0	0	0
0406d6012d3d4f9a871f3583e267241e	unidentified	unidentified	unidentified	unidentified	unidentified	unidentified	unidentified	0	0	0	0	0	0	0	0	0	0	0	0	0	0	0	0	0	0	0	0	0	0	0	0	0	0	0	0	0	0	0	0	6	0	0	0	0	0	0	0	0	0
040a3fa32b834d2035768decb3318963	Fungi	Ascomycota	Sordariomycetes	Microascales	Halosphaeriaceae	unidentified	unidentified	0	0	0	0	0	0	0	0	0	0	0	0	0	0	0	0	0	0	0	0	0	0	3661	0	0	0	0	0	0	0	0	0	0	0	0	0	0	0	0	0	0	0
040ad1fbead84270ac67fc18a430a250	Fungi	Ascomycota	Dothideomycetes	Pleosporales	unidentified	unidentified	unidentified	0	0	0	0	0	6	0	0	0	17	80	57	201	0	0	0	0	0	0	6	0	2399	2788	0	0	0	0	0	0	0	0	0	0	1549	1789	7	32	0	3	0	0	0
0416c31c3a0a828f208d6fb1d306a574	Fungi	Mortierellomycota	Mortierellomycetes	Mortierellales	Mortierellaceae	Mortierella	unidentified	0	0	0	0	0	0	0	0	0	0	0	0	0	0	0	0	0	0	0	0	0	0	0	0	0	0	0	0	0	0	0	0	0	0	0	0	0	0	0	0	0	0
042330ee9260af0d8cb29a29924c3bd3	Fungi	Chytridiomycota	Spizellomycetes	Spizellomycetales	Spizellomycetaceae	unidentified	unidentified	0	0	0	0	0	0	0	3408	6203	0	0	0	0	0	0	0	0	0	0	0	0	0	0	0	0	0	0	0	0	0	0	0	0	0	0	0	0	0	0	0	0	0
0423818f29812be26f6aeb14d682bf4c	Fungi	Glomeromycota	Glomeromycetes	Glomerales	Glomeraceae	unidentified	unidentified	0	0	0	0	0	0	0	0	0	0	0	0	0	0	0	0	0	0	0	0	0	0	0	0	0	0	0	0	0	0	0	0	0	0	0	97	0	0	0	0	0	0
04302e2d111bf68fc0e040ad6b04bf93	Fungi	Ascomycota	Sordariomycetes	Chaetosphaeriales	Chaetosphaeriaceae	unidentified	unidentified	0	0	52	0	0	0	0	0	0	0	0	0	0	0	0	0	0	0	0	0	0	0	0	0	0	0	0	0	0	0	0	0	0	0	0	0	0	0	0	0	0	0
043f84ead44a35f56c0ab6015bd285cb	unidentified	unidentified	unidentified	unidentified	unidentified	unidentified	unidentified	0	0	0	0	0	0	0	0	0	0	0	0	0	20	95	0	0	0	2	0	0	0	0	0	0	0	0	0	0	0	0	0	0	0	0	0	0	0	0	0	0	0
044e052c7518f87fb8093538bc82a8e0	Fungi	Ascomycota	Pezizomycetes	Pezizales	unidentified	unidentified	unidentified	0	0	0	0	0	0	0	0	0	0	0	0	0	0	0	0	0	0	0	0	0	0	0	0	0	0	0	0	0	0	0	0	0	129	69	0	0	0	0	0	0	0
0452c9ef50592ef15e3ac830fe5ff63c	Fungi	Ascomycota	Lecanoromycetes	unidentified	unidentified	unidentified	unidentified	0	0	0	0	0	0	0	0	0	0	0	0	0	0	0	0	0	0	0	0	0	0	0	0	0	0	0	0	0	0	0	0	0	0	0	0	0	0	0	0	0	0
0457225be6f52e01c1b318df0ecbc1ca	Fungi	Ascomycota	Dothideomycetes	Capnodiales	unidentified	unidentified	unidentified	0	0	0	0	0	0	0	0	0	0	0	0	0	0	0	0	0	0	0	0	0	0	0	0	0	0	0	0	0	0	0	0	0	17180	2543	0	0	0	0	0	0	0
0461aa9b8c88fd9ee0591f758d2cf512	unidentified	unidentified	unidentified	unidentified	unidentified	unidentified	unidentified	0	0	0	0	0	0	0	0	0	0	29	0	0	0	0	0	0	0	0	0	0	0	0	0	0	0	0	0	0	0	0	0	0	0	0	0	0	0	0	0	0	0
0471ead4df73de6ed4e3e5b089d97c32	Fungi	Ascomycota	Leotiomycetes	Thelebolales	unidentified	unidentified	unidentified	0	0	37	47	0	0	0	0	0	0	0	0	0	0	0	0	0	0	0	0	0	23	0	0	85	0	0	0	0	0	0	0	0	0	0	0	0	0	0	0	0	0
04726e96acd1ef5030fbb39b68a9629a	unidentified	unidentified	unidentified	unidentified	unidentified	unidentified	unidentified	0	0	0	0	0	0	0	0	0	0	0	0	0	0	0	0	0	0	0	0	13	0	0	0	0	0	0	0	0	0	0	0	0	0	0	0	0	0	0	0	0	0
04742e1affd523d69b113af484436d79	Fungi	Ascomycota	Pezizomycotina_cls_Incertae_sedis	Pezizomycotina_ord_Incertae_sedis	Pezizomycotina_fam_Incertae_sedis	Ciliophora	unidentified	0	0	0	0	0	0	0	0	0	0	0	0	0	0	0	0	0	0	0	3	0	0	0	0	0	0	0	0	0	0	0	0	0	0	0	0	0	0	0	0	0	0
0490956b422af840ebd87b85be816a4b	unidentified	unidentified	unidentified	unidentified	unidentified	unidentified	unidentified	0	0	0	0	0	0	0	0	0	0	0	0	0	0	0	0	0	0	15	0	0	0	0	0	0	0	0	0	0	0	0	0	0	0	0	0	0	0	0	0	0	0
04a530e0e1eefb476777172bec795f99	Fungi	unidentified	unidentified	unidentified	unidentified	unidentified	unidentified	0	0	0	0	0	3	0	0	0	0	0	0	0	0	0	0	0	0	0	0	0	0	0	0	0	0	0	0	0	0	0	0	0	0	0	0	0	0	0	0	0	0
04b0ead23e0b8c78000fc88f33420dfb	Fungi	Chytridiomycota	unidentified	unidentified	unidentified	unidentified	unidentified	0	0	0	0	0	0	0	0	0	0	0	0	0	0	0	0	0	10	0	0	0	0	0	0	0	0	0	0	0	0	0	0	0	0	0	0	0	0	0	0	0	0
04b3a120e42be3cffa590fb513137225	Fungi	Ascomycota	Orbiliomycetes	Orbiliales	Orbiliaceae	unidentified	unidentified	0	0	0	0	0	0	0	0	0	0	0	0	3	0	0	0	0	0	0	0	0	0	0	0	0	0	0	0	0	0	0	0	0	0	0	0	0	0	0	0	0	0
04c0248aa0212f5d0f84e7bd0b482665	Fungi	Mortierellomycota	Mortierellomycetes	Mortierellales	Mortierellaceae	Mortierella	unidentified	0	0	70	0	0	0	0	0	0	0	0	0	0	16	6	0	0	0	0	0	0	8	0	0	0	0	0	0	0	0	0	0	0	0	0	1086	152	0	0	0	0	0
04c0fe2d66c57a49b43ef16b71aaeff3	Fungi	Basidiomycota	Agaricomycetes	unidentified	unidentified	unidentified	unidentified	0	0	0	0	0	0	0	0	0	0	0	0	0	0	0	0	0	6	0	0	0	0	0	0	0	0	0	0	0	0	0	0	0	0	0	0	0	0	0	0	0	0
04cc922abc96114353c6e870cfca33c4	Fungi	Basidiomycota	Agaricomycetes	Cantharellales	Ceratobasidiaceae	unidentified	unidentified	0	0	0	0	0	0	0	0	0	0	0	0	312	0	0	0	0	0	5	0	0	295	0	0	0	0	0	0	0	0	0	0	0	0	0	0	0	0	0	0	0	0
04d979c47da84730b3faeb9f5259a892	unidentified	unidentified	unidentified	unidentified	unidentified	unidentified	unidentified	0	0	0	0	0	0	0	0	0	0	0	0	0	0	0	5	12	0	0	0	0	0	0	0	0	0	0	0	0	0	0	0	0	0	0	13	0	0	0	0	0	0
04e24a8dbb62e597875d5e386763b83e	Fungi	Basidiomycota	Agaricomycetes	Agaricales	Inocybaceae	Inocybe	unidentified	0	0	0	0	0	0	0	0	0	0	0	0	0	0	0	18	0	0	0	0	0	0	0	0	0	0	0	0	0	0	0	0	0	0	0	0	0	0	0	0	0	0
04ff90b46356a351f5ddacb125f0ebb9	Fungi	Rozellomycota	Rozellomycotina_cls_Incertae_sedis	GS08	unidentified	unidentified	unidentified	0	0	0	0	0	0	0	0	0	0	0	0	0	0	0	0	0	0	0	42	34	0	0	0	0	0	0	0	0	0	0	0	0	0	0	0	0	0	0	0	0	0
0509ee678f2e6f79a3c09bda7b9f6c3b	Fungi	unidentified	unidentified	unidentified	unidentified	unidentified	unidentified	0	0	0	0	0	0	15	0	0	0	0	0	0	0	0	0	0	0	0	0	0	0	0	0	0	0	0	0	0	0	0	0	0	0	0	0	0	0	0	0	0	0
0515cb73c567bfd1bbb452d5f0b1d3d6	Fungi	Basidiomycota	Agaricomycetes	Trechisporales	Hydnodontaceae	Trechispora	unidentified	0	0	0	0	0	0	0	0	0	0	0	0	0	0	0	0	0	0	0	0	0	0	0	0	0	0	0	0	0	0	0	0	0	0	0	0	0	10	0	0	0	0
051668efeab3a8170a8596e1541df7c3	Fungi	Ascomycota	Sordariomycetes	unidentified	unidentified	unidentified	unidentified	0	0	0	0	0	0	0	0	0	0	0	0	0	0	0	0	3	0	0	0	0	0	0	0	0	0	0	0	0	0	0	0	0	0	0	0	0	0	0	0	0	0
051d3842457968b24adee8f5a2a2202c	Fungi	Ascomycota	Leotiomycetes	Helotiales	unidentified	unidentified	unidentified	0	64	0	0	0	0	0	0	0	0	0	0	0	77	257	0	0	0	0	0	0	0	0	0	0	0	0	0	0	0	0	0	0	0	0	0	0	0	0	0	0	0
0522acddc34c687b3d930914647355ef	Fungi	Ascomycota	Sordariomycetes	Hypocreales	unidentified	unidentified	unidentified	2	4	0	0	0	0	0	0	0	0	0	0	0	0	0	0	0	0	0	18	46	0	0	0	0	0	0	0	0	0	0	0	0	0	0	0	0	0	0	0	0	0
0537a838b487aa38d688c84d00f27e78	Fungi	Basidiomycota	Geminibasidiomycetes	Geminibasidiales	Geminibasidiaceae	Geminibasidium	unidentified	0	0	0	0	0	0	0	0	0	0	0	0	0	0	0	0	23	0	0	0	0	0	0	0	0	0	0	0	0	0	0	0	0	0	0	0	0	0	0	0	0	0
053a401462b13c513320e18e9a48b805	unidentified	unidentified	unidentified	unidentified	unidentified	unidentified	unidentified	0	0	0	0	0	0	0	0	0	0	0	0	0	0	0	0	0	0	0	0	0	0	0	0	0	0	0	0	0	0	0	0	0	0	4	0	0	0	0	0	0	0
05691b3c57e2362c53979dee4c65266e	Fungi	Ascomycota	Orbiliomycetes	Orbiliales	Orbiliaceae	unidentified	unidentified	0	0	0	0	0	0	0	0	0	0	0	0	0	0	0	0	0	0	0	0	0	0	0	0	0	0	0	0	0	0	0	0	0	0	0	37	52	0	0	0	0	0
05745d554623386216e1cb2e95e4ceae	Fungi	Ascomycota	Sordariomycetes	Sordariales	Lasiosphaeriaceae	Podospora	unidentified	0	0	0	0	10	100	0	0	0	0	0	0	0	0	0	0	0	0	0	0	0	0	0	0	0	0	0	0	0	0	0	0	0	0	0	0	0	0	0	0	0	0
05773f127f3ed4cc813a88462e307043	unidentified	unidentified	unidentified	unidentified	unidentified	unidentified	unidentified	0	0	0	0	0	0	0	0	0	0	0	0	0	0	0	0	0	0	0	0	0	0	0	0	0	0	0	0	0	0	0	0	0	7	0	0	0	0	0	0	0	0
0597ee5e58c56f8464860387b94cd8f0	Fungi	Mucoromycota	Umbelopsidomycetes	Umbelopsidales	Umbelopsidaceae	Umbelopsis	unidentified	0	0	0	0	0	0	0	0	0	0	0	0	0	0	0	0	0	0	0	0	0	0	0	0	0	0	0	0	0	0	0	0	0	0	0	0	0	0	0	0	0	0
059f2480ee0f5c21d55a1102e033ab7b	Fungi	Monoblepharomycota	Monoblepharidomycetes	Harpochytriales	Harpochytriaceae	Harpochytrium	unidentified	0	0	0	0	0	0	0	0	0	0	0	0	0	8	10	0	0	0	0	0	0	0	0	0	0	0	0	0	0	0	0	0	0	0	0	0	0	0	0	0	0	0
05ae474ae0c669eb34fb228de73b018b	unidentified	unidentified	unidentified	unidentified	unidentified	unidentified	unidentified	0	0	0	0	0	0	0	0	0	0	0	0	0	0	0	0	0	0	0	0	0	46	208	0	0	0	0	0	0	0	0	0	0	0	0	0	0	0	0	0	0	0
05b8da002103ca644effbe7ea89a2c2c	Fungi	Ascomycota	Dothideomycetes	unidentified	unidentified	unidentified	unidentified	30	243	0	0	0	0	0	0	0	0	0	0	0	0	0	0	0	0	0	0	0	0	0	0	0	0	0	0	0	0	0	0	0	0	0	0	0	0	0	0	0	0
05bf83af743f55099fbf9793c8f8c04a	Fungi	unidentified	unidentified	unidentified	unidentified	unidentified	unidentified	0	0	0	0	0	0	0	0	0	0	0	0	0	0	0	0	0	0	0	12	6	0	0	0	0	0	0	0	0	0	0	0	0	0	0	0	0	0	0	0	0	0
05c3ee02b8917ab4af421f326a2503c0	Fungi	Ascomycota	Eurotiomycetes	Chaetothyriales	unidentified	unidentified	unidentified	0	26	0	0	0	0	0	0	0	0	0	0	0	0	0	0	0	0	0	0	0	0	0	0	0	0	0	0	0	0	0	0	0	0	0	0	0	0	0	0	0	0
05ea05d9449a2280216f303d220718a9	unidentified	unidentified	unidentified	unidentified	unidentified	unidentified	unidentified	0	0	0	0	0	0	0	11	45	0	0	0	0	0	0	0	0	0	0	0	0	3	0	0	0	0	0	0	0	0	0	0	0	0	0	0	0	0	0	0	0	0
05f4537cdd5b51cc990206e92b2e5319	Fungi	Basidiomycota	Agaricomycetes	Cantharellales	Ceratobasidiaceae	unidentified	unidentified	0	0	0	0	0	0	0	0	0	0	0	0	0	0	0	0	0	0	0	0	0	0	0	0	0	0	0	0	0	0	0	0	0	0	0	65	0	0	0	0	0	0
05f7b8ebf2ca680922a706d6a21b8c6c	Fungi	Basidiomycota	Agaricomycetes	Agaricales	Entolomataceae	Clitopilus	unidentified	0	0	0	0	0	0	0	0	0	0	0	0	0	0	0	0	0	0	0	0	0	0	0	0	0	0	0	0	0	0	0	0	0	0	0	0	0	0	0	0	0	0
05f804b546a94bc0daf31512ade06cba	unidentified	unidentified	unidentified	unidentified	unidentified	unidentified	unidentified	0	0	0	0	0	0	0	0	0	0	0	0	0	0	0	0	0	0	0	0	0	0	0	0	0	0	0	0	0	0	0	0	0	0	0	0	0	0	0	0	0	0
05fb12a50172a5d4f93c2d750475dcf1	Fungi	Basidiomycota	Agaricomycetes	Agaricales	Tricholomataceae	Melanoleuca	unidentified	0	0	0	7	0	0	0	0	0	0	0	0	0	0	0	0	0	0	0	0	0	0	0	0	0	0	0	0	0	0	0	0	0	0	0	0	0	0	0	0	0	0
0600c9d5db42c0e388e14d770157f148	unidentified	unidentified	unidentified	unidentified	unidentified	unidentified	unidentified	0	0	0	0	0	0	0	0	0	0	0	0	0	117	161	0	0	0	0	0	0	0	0	0	0	0	0	0	0	0	0	0	0	0	0	0	0	0	0	0	0	0
0610a80c348165e99b82111b449e5dc2	unidentified	unidentified	unidentified	unidentified	unidentified	unidentified	unidentified	0	0	0	0	0	0	0	0	0	0	0	3	0	0	0	0	0	0	0	0	0	0	0	0	0	0	0	0	0	0	0	0	0	0	0	0	0	0	0	0	0	0
06354b8cfb7064722f170ee0fd220a15	unidentified	unidentified	unidentified	unidentified	unidentified	unidentified	unidentified	0	0	0	0	0	0	0	15	0	0	0	0	0	0	0	0	0	0	0	0	0	0	0	0	0	0	0	0	0	0	0	0	0	0	0	0	0	0	0	0	0	0
0636aa6b661e7397106b92f8769ea4b0	Fungi	Rozellomycota	unidentified	unidentified	unidentified	unidentified	unidentified	0	0	0	0	0	0	0	0	0	0	2	0	0	0	0	0	0	0	0	21	18	0	0	0	0	0	0	0	0	0	0	0	0	0	0	0	0	0	0	0	0	0
063c209035e5004db459f0581c20864a	Fungi	unidentified	unidentified	unidentified	unidentified	unidentified	unidentified	0	0	0	0	0	0	0	0	0	0	0	0	0	0	0	2	0	0	0	0	0	0	0	0	0	0	0	0	0	0	0	0	0	0	0	0	0	0	0	0	0	0
067f8b18e5c1d9c52f7856751cc1187c	Fungi	Ascomycota	Eurotiomycetes	Chaetothyriales	unidentified	unidentified	unidentified	0	0	0	0	0	0	0	0	0	0	0	0	0	0	0	0	7	0	0	0	0	0	0	0	0	0	0	0	0	0	0	0	0	0	0	0	0	0	0	0	0	0
0681ec6e1bf8f4e24b827ef3a702213c	Fungi	Ascomycota	Leotiomycetes	unidentified	unidentified	unidentified	unidentified	0	0	0	0	0	2	0	0	0	0	0	0	0	0	0	0	0	0	0	0	0	130	0	0	0	0	0	0	0	0	0	0	0	0	0	0	0	0	0	0	0	0
0699df9634857c911b94f21897fe199c	Fungi	Rozellomycota	unidentified	unidentified	unidentified	unidentified	unidentified	0	0	0	0	8	0	0	0	0	0	0	0	0	0	0	0	0	0	0	0	0	0	0	0	0	0	0	0	0	0	0	0	0	0	0	0	0	0	0	0	0	0
069b0b7f0fdea2fbbe202009dbdb7ddf	unidentified	unidentified	unidentified	unidentified	unidentified	unidentified	unidentified	0	0	0	0	0	0	0	0	0	0	0	0	0	0	0	0	0	0	0	0	0	0	0	0	0	129	0	0	0	0	0	0	0	0	0	0	0	0	0	0	0	0
06ae7671d5b747366bf1e35972d5d7de	Fungi	Ascomycota	Sordariomycetes	Sordariales	unidentified	unidentified	unidentified	0	0	0	0	0	0	0	0	0	0	0	0	0	0	0	0	0	0	0	5	0	0	0	0	0	0	0	0	0	0	0	0	0	0	0	0	0	0	0	0	0	0
06b24fd703d6a0ff81e724a331fdb25f	Fungi	Ascomycota	Dothideomycetes	Pleosporales	Torulaceae	unidentified	unidentified	0	0	11	54	0	0	0	0	0	0	0	0	0	0	0	0	0	0	0	68	55	0	0	0	0	0	0	0	21	0	0	0	0	0	0	0	0	0	0	0	0	0
06b8e196b3bbc5b965e3463111762a2b	Fungi	Ascomycota	Orbiliomycetes	Orbiliales	Orbiliaceae	Hyalorbilia	unidentified	0	0	0	0	0	0	0	0	0	0	0	0	0	0	0	0	0	0	0	0	0	0	0	0	0	0	0	0	0	0	0	0	0	0	0	9	0	0	0	0	0	0
06b91fc7b6aaa583cc892f3e1fa4869a	Fungi	Ascomycota	Eurotiomycetes	Chaetothyriales	Herpotrichiellaceae	unidentified	unidentified	46	87	0	0	9	0	0	0	0	0	0	0	0	0	0	0	0	0	0	0	0	0	0	0	0	0	0	0	0	0	0	0	0	0	0	0	0	0	0	0	0	0
06c9e9bc5e2802cdfca7574ef132e2a2	Fungi	Basidiomycota	Tremellomycetes	Tremellales	unidentified	unidentified	unidentified	0	0	0	0	0	0	0	0	2	0	0	21	11	0	0	0	0	0	0	0	0	0	0	0	0	0	0	0	0	0	0	0	0	0	0	0	0	0	0	0	0	0
06cdad1df2e9574544520a6d8cc32652	Fungi	Basidiomycota	Tremellomycetes	Tremellales	unidentified	unidentified	unidentified	14	0	0	0	0	0	0	0	0	0	0	0	0	0	0	0	0	0	0	0	0	0	0	0	0	0	0	0	0	0	0	0	0	0	0	0	0	0	0	0	0	0
06e4f197a9db8dd76fa9f0eeda1c682e	Fungi	Ascomycota	Leotiomycetes	Helotiales	unidentified	unidentified	unidentified	0	0	0	0	0	0	0	0	0	0	0	0	0	0	3	0	0	0	0	22	0	0	0	0	0	0	0	0	0	0	0	0	0	0	0	0	0	0	0	0	0	0
06f034195d9bd095f947dc2074bc9b52	Fungi	Glomeromycota	Glomeromycetes	Glomerales	Glomeraceae	unidentified	unidentified	0	0	0	0	0	0	0	0	0	42	141	0	0	0	0	0	0	0	0	0	0	0	0	0	0	0	0	0	0	0	0	0	0	0	0	0	0	0	0	0	0	0
070016a6d3f38f9a561671db444386a6	unidentified	unidentified	unidentified	unidentified	unidentified	unidentified	unidentified	0	0	0	0	0	0	0	0	0	0	0	0	0	0	0	0	0	0	0	0	0	0	0	9	11	0	0	0	0	0	0	0	0	0	0	0	0	0	0	0	0	0
07013c8ee1ccba93a938ebc33c55d739	Fungi	Basidiomycota	Agaricostilbomycetes	Agaricostilbales	Chionosphaeraceae	unidentified	unidentified	0	0	0	0	0	0	0	0	0	0	0	0	0	2	9	0	0	0	0	0	0	0	0	0	0	0	0	0	0	0	0	0	0	0	0	0	0	0	0	0	0	0
0714ea6aa25ef09ec0ec47779a99f92f	Fungi	Chytridiomycota	unidentified	unidentified	unidentified	unidentified	unidentified	0	0	0	0	0	0	0	0	0	0	0	0	0	0	0	0	0	0	0	6	2	0	0	0	0	0	0	0	0	0	0	0	0	0	0	0	0	0	0	0	0	0
0716b3ef716cdb7ea15738487771cd1b	Fungi	Ascomycota	Pezizomycetes	Pezizales	Pezizaceae	unidentified	unidentified	0	0	0	0	0	0	0	0	0	0	0	0	0	0	0	0	0	0	0	0	0	0	0	0	7	0	0	0	0	0	0	0	0	0	0	0	0	0	0	0	0	0
07210ac9ec372b2cbacb89131cc097e9	Fungi	Basidiomycota	Microbotryomycetes	Sporidiobolales	Sporidiobolaceae	unidentified	unidentified	0	0	0	0	0	0	0	0	0	0	0	0	0	0	0	0	0	0	0	0	0	0	0	0	0	0	0	3	0	0	0	0	0	0	0	0	0	0	0	0	0	0
0730d1cc5548b17e2cbee3bd375b4cff	Fungi	Ascomycota	Pezizomycotina_cls_Incertae_sedis	Pezizomycotina_ord_Incertae_sedis	Pezizomycotina_fam_Incertae_sedis	Ciliophora	unidentified	7	0	0	0	0	0	0	0	0	0	0	0	0	0	0	0	0	0	0	0	0	0	0	0	0	0	0	0	0	0	0	0	0	0	0	0	0	0	0	0	0	0
073aebab105b12199d01b52c5e441a5b	Fungi	Ascomycota	unidentified	unidentified	unidentified	unidentified	unidentified	0	0	0	0	0	0	0	0	0	0	0	0	0	0	0	0	0	4	0	0	0	0	0	0	0	0	0	0	0	0	0	0	0	0	0	0	0	0	0	0	0	0
073c4bd56c56f912bc0bdcee10738d69	Fungi	Mortierellomycota	Mortierellomycetes	Mortierellales	Mortierellaceae	Mortierella	unidentified	0	0	220	0	0	0	0	0	0	0	0	0	0	0	0	189	220	0	0	0	0	0	340	0	66	0	0	0	0	0	0	0	0	0	0	0	0	0	0	0	0	0
0748fa5c6f07e34bcfb417c6c8b71c02	Fungi	Basidiomycota	Agaricomycetes	Agaricales	Hydnangiaceae	Laccaria	unidentified	0	3	0	0	0	0	0	0	0	0	0	0	0	0	0	0	0	0	0	0	0	0	0	0	0	0	0	0	0	0	0	0	0	0	0	0	0	0	0	0	0	0
07520f418e9b614eb6922a650febd66e	Fungi	Chytridiomycota	Spizellomycetes	Spizellomycetales	unidentified	unidentified	unidentified	0	0	0	0	0	0	0	0	0	226	104	0	0	0	0	0	0	0	0	0	0	0	366	0	0	0	0	0	0	0	0	0	0	0	0	0	0	0	0	0	0	0
078a6745a4195b4e4c95052ba6e3fa36	unidentified	unidentified	unidentified	unidentified	unidentified	unidentified	unidentified	0	0	0	0	0	0	0	0	0	0	0	0	0	380	438	0	0	0	0	0	0	0	0	0	0	0	0	0	0	0	0	0	0	0	0	0	0	0	0	0	0	0
079ff6e12d37a43b6d65e176c54697ad	Fungi	unidentified	unidentified	unidentified	unidentified	unidentified	unidentified	0	0	0	61	0	0	0	0	0	0	0	0	0	0	0	0	0	0	0	0	0	0	0	0	0	0	0	0	0	0	0	0	0	0	0	0	0	0	0	0	0	0
07a83532655cbe12645841ec2ea35356	Fungi	unidentified	unidentified	unidentified	unidentified	unidentified	unidentified	0	0	0	0	0	11	0	0	0	0	0	0	0	0	0	0	0	0	0	0	0	0	0	0	0	0	0	0	0	0	0	0	0	0	0	0	0	0	0	0	0	0
07a87725f6a3993d1e58b8729ba3cc33	Fungi	Ascomycota	Dothideomycetes	Capnodiales	Mycosphaerellaceae	unidentified	unidentified	0	0	0	0	0	0	0	0	6	0	0	0	0	0	0	0	0	0	0	0	0	0	0	0	0	0	0	0	0	0	0	0	0	0	0	0	0	0	0	0	0	0
07b5ad4bbb4fb8de6550cf99cb2094a6	unidentified	unidentified	unidentified	unidentified	unidentified	unidentified	unidentified	0	0	0	14	0	0	0	0	0	0	0	0	0	0	0	0	0	0	0	0	0	0	0	0	0	0	0	0	0	0	0	0	0	0	0	0	0	0	0	0	0	0
07bd44da24005132289e32d67a2a173c	Fungi	Basidiomycota	Agaricomycetes	Agaricales	Entolomataceae	Entoloma	unidentified	0	2	4	36	0	7	0	28	0	4	10	0	21	0	0	0	0	0	0	8	0	43	11	0	0	0	0	0	0	0	0	0	0	0	0	0	0	0	0	0	0	0
07bd7066af1103b9e9338ab62ff326a2	Fungi	Chytridiomycota	unidentified	unidentified	unidentified	unidentified	unidentified	0	0	0	0	0	0	0	0	0	79	0	0	0	0	0	0	0	0	0	0	0	0	0	0	0	0	0	0	0	0	0	0	0	0	0	0	0	0	0	0	0	0
07c1bda868a5433cce45fd03da41dd63	unidentified	unidentified	unidentified	unidentified	unidentified	unidentified	unidentified	0	0	0	0	0	47	0	0	0	0	0	0	0	0	0	0	0	0	0	0	0	0	0	0	0	0	0	0	0	0	0	0	0	0	0	0	0	0	0	0	0	0
07cecfa1c9e80e0306ee01c19d3f73c3	unidentified	unidentified	unidentified	unidentified	unidentified	unidentified	unidentified	0	0	0	0	0	0	0	0	0	0	0	0	0	0	0	0	0	0	4	0	0	0	0	0	0	0	0	0	0	0	0	0	0	0	0	0	0	0	0	0	0	0
07d1a7e08e8b7dbd277dcd843ea8708d	Fungi	Ascomycota	Leotiomycetes	Helotiales	unidentified	unidentified	unidentified	0	0	0	0	0	0	0	0	0	0	0	0	0	0	0	0	0	0	0	0	0	0	0	0	0	0	0	0	0	0	0	0	0	0	0	0	0	0	0	0	0	0
07e9235e7e196da8ed8e082738233bd2	Fungi	Basidiomycota	Tremellomycetes	unidentified	unidentified	unidentified	unidentified	0	0	0	0	0	0	0	0	0	0	0	0	0	0	0	0	0	0	0	0	0	0	0	0	0	0	0	0	0	0	0	0	0	0	0	0	0	0	0	0	0	6
07eab7ab50555dec3d2e12f648e9aecb	Fungi	Ascomycota	Sordariomycetes	unidentified	unidentified	unidentified	unidentified	0	0	0	0	0	0	0	0	0	20	0	0	0	0	0	19	0	0	0	0	0	0	0	0	0	0	0	0	0	0	0	0	0	0	0	0	0	0	0	0	0	0
07f3fbc8b3eb847403751fe6a507a432	unidentified	unidentified	unidentified	unidentified	unidentified	unidentified	unidentified	0	0	0	0	0	0	0	24	0	0	0	0	0	0	0	0	0	0	0	0	0	0	0	0	0	0	0	0	0	0	0	0	0	0	0	0	0	0	0	0	0	0
08123fa238c8310afac619bac90f32b0	Fungi	Chytridiomycota	Rhizophydiomycetes	Rhizophydiales	Angulomycetaceae	Angulomyces	Angulomyces_argentinensis	0	0	0	0	0	0	0	0	0	0	0	0	0	0	0	0	0	0	0	0	0	0	0	7	108	0	0	0	0	0	0	0	0	0	0	0	0	0	0	0	0	0
0840d0e6e317ba49da7dc0851cd072a2	unidentified	unidentified	unidentified	unidentified	unidentified	unidentified	unidentified	0	0	0	0	0	0	0	0	0	0	0	0	0	0	0	0	0	0	0	0	0	0	0	0	0	0	0	0	0	0	0	0	0	0	34	0	0	0	0	0	0	0
0846334a0b7a3661cf7e0f8049e063c2	Fungi	Ascomycota	unidentified	unidentified	unidentified	unidentified	unidentified	0	0	0	0	0	0	0	0	0	0	0	0	0	0	0	0	0	0	0	0	0	0	0	0	0	21	0	0	0	0	0	0	0	0	0	0	0	0	0	0	0	0
084becd7812c41beecb9a2f8e8ed242b	Fungi	Ascomycota	Sordariomycetes	unidentified	unidentified	unidentified	unidentified	0	0	0	0	0	0	0	0	0	0	0	0	0	33	44	0	0	0	0	0	0	0	0	0	0	0	0	0	0	0	0	0	0	0	0	0	0	0	0	0	0	0
0859555f001db18ffd69ee0c80bf9779	Fungi	Ascomycota	Sordariomycetes	unidentified	unidentified	unidentified	unidentified	0	0	0	0	0	0	0	0	0	0	9	0	0	0	0	0	0	0	0	150	58	0	18	0	0	0	0	0	0	0	0	0	0	40	0	192	191	0	0	0	0	0
085a6a2aed45abea99c09d2878bbd3bc	unidentified	unidentified	unidentified	unidentified	unidentified	unidentified	unidentified	0	0	0	0	0	0	0	0	0	0	4	0	0	0	0	0	0	0	0	0	0	0	0	0	0	0	0	0	0	0	0	0	0	0	0	0	0	0	0	0	0	0
08673856e426f0b879e7f1d061e67bee	Fungi	Basidiomycota	Tremellomycetes	Cystofilobasidiales	Mrakiaceae	unidentified	unidentified	0	0	0	13	0	0	0	0	0	0	0	0	0	0	0	0	0	0	0	0	0	49	13	0	0	0	0	0	0	0	0	0	0	0	0	0	0	0	0	0	0	0
086b02f1326d18804de94688fbb45294	Fungi	Ascomycota	Pezizomycetes	Pezizales	Pyronemataceae	unidentified	unidentified	0	0	0	0	0	0	0	0	0	0	4	0	0	0	0	0	0	0	0	0	0	0	0	0	0	0	0	0	0	0	0	0	0	0	0	0	0	0	0	0	0	0
086dad10475243ecd5468c02e452e60a	Fungi	Ascomycota	Pezizomycotina_cls_Incertae_sedis	Pezizomycotina_ord_Incertae_sedis	Pezizomycotina_fam_Incertae_sedis	Ciliophora	unidentified	0	0	0	0	0	0	0	0	0	0	0	0	0	0	5	0	0	0	0	0	0	0	0	0	0	0	0	0	0	0	0	0	0	0	0	0	0	0	0	0	0	0
086dc4faf19c624c4d3f455491116da1	Fungi	Ascomycota	Sordariomycetes	Glomerellales	Plectosphaerellaceae	Plectosphaerella	unidentified	0	0	1215	817	0	0	0	0	0	0	0	0	0	0	0	50	17	0	23	0	0	0	0	0	0	13	0	0	0	0	0	0	0	0	0	0	0	0	0	0	0	0
0870a8ec2fb97c21e7a4dd3fdd819d2c	unidentified	unidentified	unidentified	unidentified	unidentified	unidentified	unidentified	0	0	0	0	0	0	0	0	0	0	0	0	0	0	0	0	0	0	0	0	0	0	0	0	3	0	0	0	0	0	0	0	0	0	0	0	0	0	0	0	0	0
087b7103b2d297540d6bdc1cb92900c2	Fungi	Ascomycota	Eurotiomycetes	Chaetothyriales	Herpotrichiellaceae	unidentified	unidentified	0	0	0	0	0	0	0	0	0	0	0	0	0	253	668	0	0	0	0	0	0	0	0	0	0	0	0	0	0	0	0	0	0	0	0	0	0	0	0	0	0	0
08ab24a2356f1a062ea79fe7b649d436	unidentified	unidentified	unidentified	unidentified	unidentified	unidentified	unidentified	0	0	0	0	0	0	0	0	0	0	0	0	0	0	0	0	0	0	0	0	0	12	9	0	0	0	0	0	0	0	0	0	0	0	0	0	0	0	0	0	0	0
08ad353c80e49b03ba0cd4540ad8f58d	Fungi	Ascomycota	Leotiomycetes	Erysiphales	Erysiphaceae	Blumeria	unidentified	0	0	0	0	0	0	0	0	0	0	0	0	0	0	0	0	0	0	0	0	0	0	0	0	0	0	0	0	0	21	12	0	0	0	0	0	0	0	0	0	0	0
08b00d7f33d1bb0adb775357b36bbc61	Fungi	Ascomycota	unidentified	unidentified	unidentified	unidentified	unidentified	0	0	0	0	0	0	0	0	0	0	0	0	0	0	0	0	0	0	0	7	0	0	0	0	0	0	0	0	0	0	0	0	0	0	0	0	0	0	0	0	0	0
08b31b0568ecf9382d80fb48961e28e9	Fungi	Blastocladiomycota	Blastocladiomycetes	Blastocladiales	unidentified	unidentified	unidentified	0	0	0	0	0	0	0	0	0	0	0	0	0	0	0	23	4	11	8	0	0	0	0	0	0	0	0	0	0	0	0	0	0	0	0	0	0	0	0	0	0	0
08b5efa3d856a5c980a7bf8ec2ffbdbc	Fungi	Chytridiomycota	Spizellomycetes	Spizellomycetales	unidentified	unidentified	unidentified	0	0	0	0	0	0	0	0	0	0	0	0	0	0	0	0	0	0	0	0	0	0	3	0	0	0	0	0	0	0	0	0	0	0	0	0	0	0	0	0	0	0
08bca9867190c8c2d3805c67efe4de01	Fungi	Ascomycota	Dothideomycetes	Dothideales	Dothioraceae	unidentified	unidentified	13	44	0	0	0	0	0	0	5	0	5	0	0	0	34	0	0	0	0	0	0	0	0	0	0	0	0	0	0	86	307	0	20	0	0	0	0	0	0	0	0	0
08ded2cbffebe11f9866d9bed8a54d31	Fungi	Blastocladiomycota	unidentified	unidentified	unidentified	unidentified	unidentified	0	0	0	0	0	0	0	0	0	0	0	0	19	0	0	0	0	0	0	0	0	0	0	0	0	0	0	0	0	0	0	0	0	0	0	0	0	0	0	0	0	0
08efb2391f8f942ab2a596447e7c6e3e	unidentified	unidentified	unidentified	unidentified	unidentified	unidentified	unidentified	0	0	0	0	0	0	0	0	0	0	0	0	0	0	0	0	0	0	0	0	0	0	0	0	0	0	0	0	0	0	0	0	0	0	0	0	0	0	0	0	0	11
08f20a1f5bdaf9e29c13869fd3a5057e	unidentified	unidentified	unidentified	unidentified	unidentified	unidentified	unidentified	0	0	0	0	0	0	0	0	0	13	0	0	0	0	0	0	0	0	0	0	0	0	0	0	0	0	0	0	0	0	0	0	0	0	0	0	0	0	0	0	0	0
090ca342c34f7bffcb51976d3b480d61	Fungi	Ascomycota	Dothideomycetes	Tubeufiales	Tubeufiaceae	unidentified	unidentified	0	0	0	0	0	0	0	0	0	28	15	0	67	0	0	0	0	123	60	272	98	0	0	0	0	0	0	0	0	0	0	0	0	0	0	0	0	0	0	0	0	0
092e5040b6ad2aac0d004f0b757ba4e8	Fungi	Basidiomycota	Agaricomycetes	Cantharellales	Ceratobasidiaceae	unidentified	unidentified	0	0	0	0	0	0	0	0	0	0	0	0	0	0	0	0	0	0	0	0	0	0	0	0	0	0	0	0	0	0	0	0	0	0	0	0	0	0	0	0	0	0
0935d8281a2621bd0c1fd2bb99d74a2c	Fungi	Basidiomycota	unidentified	unidentified	unidentified	unidentified	unidentified	0	0	0	0	2	12	0	0	0	0	0	0	0	0	0	2	0	0	0	0	0	0	0	0	0	0	0	0	0	0	0	0	0	0	0	0	0	0	0	0	0	0
093bf682c76e18422df6dd534b3982eb	Fungi	Basidiomycota	Tremellomycetes	unidentified	unidentified	unidentified	unidentified	0	4	0	0	0	0	0	0	0	0	0	0	0	0	0	0	0	0	0	0	0	0	0	0	0	0	0	0	0	0	0	0	0	0	0	0	0	0	0	0	0	0
09466c3b922603edbf4a0dcdfb24e6ba	Fungi	Basidiomycota	Tremellomycetes	Cystofilobasidiales	Mrakiaceae	Mrakia	unidentified	0	0	0	17	0	0	0	0	0	0	0	0	0	0	0	9	11	0	0	0	0	0	0	0	0	0	0	0	0	0	0	0	0	0	0	3	0	0	0	0	0	0
0948d67804054da4fc1ea30af81e7857	Fungi	unidentified	unidentified	unidentified	unidentified	unidentified	unidentified	0	0	0	0	0	0	0	0	0	0	0	0	3	0	0	0	0	0	0	0	0	0	0	0	0	0	0	0	0	0	0	0	0	0	0	0	0	0	0	0	0	0
094a1ecc4126f865e401aa9a09ef9379	Fungi	Basidiomycota	Agaricomycetes	Agaricales	Cortinariaceae	Cortinarius	unidentified	0	0	0	0	0	0	0	0	0	0	0	0	0	0	0	0	0	0	0	0	0	0	0	0	0	0	0	0	0	0	0	0	0	0	0	0	0	0	0	0	0	0
094a85a2b2213bd6573699ae7ec64fee	Fungi	unidentified	unidentified	unidentified	unidentified	unidentified	unidentified	0	0	0	0	0	0	0	0	0	0	0	0	0	10	247	0	0	0	0	0	0	0	0	0	0	0	0	0	0	0	0	0	0	0	0	0	0	0	0	0	0	0
094e7438a6038e22a8d6fa59e8a76f76	Fungi	Ascomycota	unidentified	unidentified	unidentified	unidentified	unidentified	0	0	0	8	0	0	0	0	0	0	0	0	0	0	0	0	0	0	0	0	0	0	0	0	0	0	0	0	0	0	0	0	0	3096	292	0	0	0	0	0	0	0
0974acb2f30d2d742e9db48057d9e9f5	Fungi	Ascomycota	Sordariomycetes	Hypocreales	Nectriaceae	Fusarium	unidentified	0	0	76	92	17	8	0	0	0	0	0	44	111	0	0	29	14	54	78	122	16	85	69	2340	646	0	0	0	0	0	0	0	0	0	15	0	0	0	0	0	0	0
09783427cd4cd1663b184e5a4d9e7d22	Fungi	Ascomycota	Eurotiomycetes	Chaetothyriales	unidentified	unidentified	unidentified	0	0	0	0	0	0	0	0	0	0	0	0	0	0	0	0	0	56	74	0	0	0	0	0	0	0	0	0	0	0	0	0	0	0	0	0	0	0	0	0	0	0
097e87fe558c552d28d097d2e73f92b4	Fungi	Ascomycota	Leotiomycetes	Rhytismatales	unidentified	unidentified	unidentified	6	0	0	0	0	0	0	0	0	0	0	0	0	0	0	0	0	0	0	0	0	0	0	0	0	0	0	0	0	0	0	0	0	0	0	0	0	0	0	0	0	0
098d8aaa206aedff9ecd7039ef892ccb	unidentified	unidentified	unidentified	unidentified	unidentified	unidentified	unidentified	0	0	0	0	0	2	0	0	0	0	0	0	0	0	0	0	0	0	0	0	0	0	0	0	0	0	0	0	0	0	0	0	0	0	0	0	0	0	0	0	0	0
0990344a87a149b18abaab1fe2c0de48	unidentified	unidentified	unidentified	unidentified	unidentified	unidentified	unidentified	0	0	4	0	0	0	0	0	0	9	47	0	0	0	0	0	0	0	6	0	0	0	0	0	0	0	0	0	0	0	0	0	0	0	0	0	0	0	0	0	0	0
09a085bb978a35171202a7a886ed9cad	Fungi	Chytridiomycota	Rhizophydiomycetes	Rhizophydiales	unidentified	unidentified	unidentified	0	0	0	0	0	0	0	0	0	0	0	0	0	0	0	0	0	0	0	0	0	10	0	0	0	0	0	0	0	0	0	0	0	0	0	0	0	0	0	0	0	0
09a8962b07f9f79ed57df9486842d6b9	Fungi	Basidiomycota	Agaricomycetes	Cantharellales	Clavulinaceae	unidentified	unidentified	0	0	0	0	0	0	0	0	0	0	0	0	0	9	27	0	0	0	0	0	0	0	0	0	0	0	0	0	0	0	0	0	0	0	0	0	0	0	0	0	0	0
09a9b180594fdf0013bb5afc4df3c222	Fungi	Ascomycota	Eurotiomycetes	Eurotiales	Trichocomaceae	Talaromyces	unidentified	0	0	0	0	0	0	0	0	0	0	0	0	0	0	0	0	0	0	0	0	0	192	87	0	0	0	0	0	0	0	0	0	84	0	0	0	0	0	0	0	0	0
09ab22f64a76732efd70007b28e25f8f	Fungi	Mortierellomycota	Mortierellomycetes	Mortierellales	Mortierellaceae	unidentified	unidentified	0	0	0	0	0	0	0	0	0	0	0	0	0	0	0	0	0	0	0	0	0	10	0	0	0	0	0	0	0	0	0	0	0	0	0	0	0	0	0	0	0	0
09b3d9d92987ab0277e8312df3dec290	Fungi	Ascomycota	Eurotiomycetes	Eurotiales	Aspergillaceae	Aspergillus	unidentified	0	0	0	0	0	0	0	0	0	0	0	0	0	0	0	0	0	0	0	0	0	0	0	0	0	0	0	0	5124	0	0	0	0	0	0	0	0	0	0	0	0	0
09bdf2959fb366c9c254c9d5e2e6b4a7	Fungi	Ascomycota	unidentified	unidentified	unidentified	unidentified	unidentified	0	0	0	0	0	0	0	0	0	0	0	0	30	0	0	0	0	0	0	0	0	31	0	0	0	0	0	0	0	0	0	0	0	12	0	39	56	0	0	0	0	0
09cf8c64f832dccd883f8a87de59e3ce	unidentified	unidentified	unidentified	unidentified	unidentified	unidentified	unidentified	0	0	0	0	0	0	0	0	0	0	0	0	0	0	0	0	0	0	0	0	0	0	0	0	0	0	0	0	0	0	0	0	0	0	0	0	2	0	0	0	0	0
09d8562730017b0590580faa6b075207	Fungi	Ascomycota	Sordariomycetes	Hypocreales	Clavicipitaceae	unidentified	unidentified	0	0	295	498	0	0	0	0	0	985	3812	12	130	0	0	2	14	0	9	179	138	349	397	0	0	0	0	0	0	0	0	0	0	1354	146	5373	2843	22	60	0	0	0
09ea45748ac898af27fdd0af0f2918a0	Fungi	Basidiomycota	Agaricomycetes	Boletales	Coniophoraceae	Coniophora	unidentified	0	0	0	0	0	0	0	0	0	0	0	0	0	0	0	0	0	0	0	0	4	0	0	0	0	0	0	0	0	0	0	0	0	0	0	0	0	0	0	0	0	0
09eb36afba5d623d84eeb8c915e285c2	Fungi	Ascomycota	unidentified	unidentified	unidentified	unidentified	unidentified	0	0	0	0	0	0	0	0	0	0	0	0	0	0	0	0	0	0	0	0	0	17	16	0	0	0	0	0	0	0	0	0	0	0	0	0	0	0	0	0	0	0
09f52e4862372b1f44e9dc2966cf79d8	Fungi	Ascomycota	Sordariomycetes	unidentified	unidentified	unidentified	unidentified	0	0	0	0	0	0	0	0	0	0	0	0	0	0	0	0	0	0	0	0	0	0	0	0	0	0	0	0	0	0	0	0	0	0	0	0	0	0	0	0	0	0
0a02616657ee65823639075c7251d595	unidentified	unidentified	unidentified	unidentified	unidentified	unidentified	unidentified	0	0	0	0	0	0	0	0	0	0	0	0	0	0	0	0	0	0	0	0	0	0	0	0	0	10	0	0	0	0	42	0	0	0	0	0	0	0	0	0	0	0
0a3bd4f6c740488f56d26a7bdb041460	Fungi	Glomeromycota	Glomeromycetes	Glomerales	Glomeraceae	unidentified	unidentified	0	0	33	0	0	0	0	0	0	0	0	0	0	0	0	0	0	0	194	0	0	0	0	0	0	0	0	0	0	0	0	0	0	0	0	0	0	0	0	0	0	0
0a3d8bff4211bc8db7cc716f7ec2fc8f	Fungi	Basidiomycota	Agaricomycetes	Polyporales	unidentified	unidentified	unidentified	0	0	0	0	0	0	0	0	0	0	0	0	0	0	0	0	0	0	0	0	0	0	0	0	0	0	0	0	0	0	0	0	0	0	0	0	0	0	0	0	0	0
0a4d78ce5e0e73510e6b00a860e6d6c9	Fungi	Basidiomycota	Agaricomycetes	Agaricales	Psathyrellaceae	Coprinopsis	unidentified	0	0	653	0	0	0	0	0	0	0	0	0	0	0	0	66	19	0	0	0	0	0	0	0	0	0	0	0	0	0	0	0	0	0	0	0	0	0	0	0	0	0
0a68c78ba41b4e9b98bf7c11dd75a72b	unidentified	unidentified	unidentified	unidentified	unidentified	unidentified	unidentified	0	0	0	0	0	0	0	0	0	0	2	0	0	0	0	0	0	0	0	0	0	0	0	0	0	0	0	0	0	0	0	0	0	0	0	0	0	0	0	0	0	0
0a6f62a88bbc6d0889d99d1006c73243	Fungi	Basidiomycota	Agaricomycetes	Trechisporales	Hydnodontaceae	Trechispora	unidentified	0	0	0	0	0	0	0	0	0	0	0	0	0	0	0	0	0	0	0	0	0	0	0	0	0	0	0	0	0	0	0	0	16	0	0	0	0	0	0	0	0	0
0a9b9b71867c412087c1261179ff3809	Fungi	Chytridiomycota	Spizellomycetes	Spizellomycetales	Spizellomycetaceae	unidentified	unidentified	0	0	0	0	0	0	0	0	0	0	0	0	0	0	0	0	0	0	0	0	0	0	0	0	16	0	0	0	0	0	0	0	0	0	0	0	0	0	0	0	0	0
0aab1064df6ea6c381df3a2d76ca0e8e	Fungi	Ascomycota	Leotiomycetes	Helotiales	Chaetomellaceae	Pilidium	unidentified	0	0	0	0	0	0	0	0	0	2887	580	0	0	0	0	0	0	0	0	0	0	0	0	0	0	0	0	0	0	0	0	0	0	0	0	1311	488	0	0	0	0	0
0abcd3b989c9b5bcafe90f6ef68a884d	Fungi	Ascomycota	Dothideomycetes	unidentified	unidentified	unidentified	unidentified	80	339	0	0	0	0	0	0	0	0	0	0	0	0	0	0	0	0	0	0	0	0	0	0	0	0	0	0	0	0	0	0	0	0	0	0	0	0	0	0	0	0
0acccf9d351647f37990a4f6090db741	Fungi	Chytridiomycota	Spizellomycetes	Spizellomycetales	unidentified	unidentified	unidentified	0	0	0	0	0	0	0	0	0	0	0	2	0	0	0	0	0	0	0	0	0	0	0	0	0	0	0	0	0	0	0	0	0	0	0	0	0	0	0	0	0	0
0ad244950c910b8f8d4822531a4eae77	unidentified	unidentified	unidentified	unidentified	unidentified	unidentified	unidentified	0	0	0	0	0	143	0	0	0	0	0	0	0	0	0	0	0	0	0	0	0	0	0	0	0	0	0	0	0	0	0	0	0	0	0	0	0	0	0	0	0	0
0addf634b58358dcb378d15245d68af8	Fungi	Ascomycota	unidentified	unidentified	unidentified	unidentified	unidentified	0	0	0	47	0	0	0	0	0	0	0	0	0	0	0	0	0	0	0	0	0	0	0	0	0	0	0	0	0	0	0	0	0	0	0	0	0	0	0	0	0	0
0b138218def2283392ac1181652742f6	Fungi	Basidiomycota	Geminibasidiomycetes	Geminibasidiales	Geminibasidiaceae	Geminibasidium	unidentified	0	0	0	0	0	0	0	0	0	0	0	0	0	51	58	0	0	0	0	0	0	0	0	0	0	0	0	0	0	0	0	0	0	0	0	0	0	0	0	0	0	0
0b3a932360b108e4e06ec20f90bd93bc	Fungi	unidentified	unidentified	unidentified	unidentified	unidentified	unidentified	0	0	0	0	0	0	0	0	0	0	0	0	0	0	0	0	3	0	0	2	5	0	0	0	0	0	0	0	0	0	0	0	0	0	0	0	0	0	0	0	0	0
0b5b754835a58f40e2fc79b1d2862097	Fungi	Ascomycota	Lecanoromycetes	unidentified	unidentified	unidentified	unidentified	0	0	0	0	0	0	0	0	0	0	0	0	0	0	0	0	0	0	0	0	0	0	0	0	0	0	0	0	0	0	0	0	0	0	0	0	0	0	0	0	0	0
0b67f87cbbf9d7c9e54a219998712b15	unidentified	unidentified	unidentified	unidentified	unidentified	unidentified	unidentified	0	0	0	0	0	0	0	0	0	0	0	0	0	0	7	0	0	0	0	0	0	0	0	0	0	0	0	0	0	0	0	0	0	0	0	0	0	0	0	0	0	0
0b6caedf79cee5b3c542cfbc4f9a0b0c	Fungi	Ascomycota	Saccharomycetes	Saccharomycetales	Lipomycetaceae	Lipomyces	unidentified	0	0	0	0	0	0	0	0	0	0	0	0	0	0	0	0	0	0	0	0	0	0	49	0	0	0	0	0	0	0	0	0	0	0	0	0	0	0	0	0	0	0
0b72dd57e85d8a635fa11da47f3e1b8f	unidentified	unidentified	unidentified	unidentified	unidentified	unidentified	unidentified	0	0	0	0	0	0	0	0	0	0	0	0	0	0	0	0	0	0	0	0	6	0	0	0	0	0	0	0	0	0	0	0	0	0	0	0	0	0	0	0	0	0
0b776a62fcbc709e566104040bc397a8	unidentified	unidentified	unidentified	unidentified	unidentified	unidentified	unidentified	0	0	0	0	8	0	0	0	0	0	0	0	0	0	0	0	0	0	0	0	0	0	0	0	0	0	0	0	0	0	0	0	0	0	0	0	0	0	0	0	0	0
0b88376d9739b7c2b8132cca4b55be14	Fungi	Chytridiomycota	Spizellomycetes	Spizellomycetales	unidentified	unidentified	unidentified	0	0	0	0	0	0	0	0	0	0	0	0	0	0	0	0	0	0	0	0	0	0	0	0	1168	0	0	0	0	0	0	0	0	0	0	0	0	0	0	0	0	0
0ba506ad5fa8cec3ba7e985dae2c461e	Fungi	unidentified	unidentified	unidentified	unidentified	unidentified	unidentified	0	0	0	0	0	0	0	0	0	0	0	0	0	0	0	0	16	19	14	0	0	6	0	0	0	0	0	0	0	0	0	0	0	0	0	0	0	0	0	0	0	0
0bb352a7fcb27f59886e15d18f8baac9	Fungi	Ascomycota	Pezizomycotina_cls_Incertae_sedis	Pezizomycotina_ord_Incertae_sedis	Pezizomycotina_fam_Incertae_sedis	Ciliophora	unidentified	0	0	0	0	0	0	0	35	0	0	0	0	0	0	0	0	0	0	0	0	0	0	0	0	0	0	0	0	0	0	0	0	0	0	0	0	0	0	0	0	0	0
0bbe714437f3c4afccc15736474328b8	Fungi	Rozellomycota	unidentified	unidentified	unidentified	unidentified	unidentified	0	0	0	0	0	0	0	0	0	0	0	0	0	0	0	0	0	0	0	0	0	0	0	0	0	0	0	0	0	0	0	0	0	0	0	0	0	0	0	0	0	0
0bd229b762077f2bd4978a1016220a87	Fungi	Ascomycota	Orbiliomycetes	Orbiliales	Orbiliaceae	Orbilia	unidentified	0	0	0	0	0	0	0	0	0	0	0	0	0	0	0	0	0	68	14	5	6	0	0	0	0	0	0	0	0	0	0	0	0	0	0	0	0	0	0	0	0	0
0c01463a217754d201e2fb8becfd8bb8	Fungi	Ascomycota	Sordariomycetes	Trichosphaeriales	Trichosphaeriaceae	Nigrospora	unidentified	0	8	4	0	0	0	0	0	0	0	0	0	0	8	10	0	0	0	0	0	0	0	0	0	0	0	0	0	0	463	0	3	0	0	0	0	0	0	0	0	0	0
0c0773b4cfca35a07eb429eef120d419	Fungi	Rozellomycota	unidentified	unidentified	unidentified	unidentified	unidentified	0	0	0	0	0	0	0	0	0	0	0	0	0	0	0	0	0	0	0	0	0	0	0	0	0	0	0	0	0	0	0	0	0	0	0	0	0	0	5	0	0	0
0c07da31723f00a8875667d13eb635fc	Fungi	Basidiomycota	Agaricomycetes	Russulales	Auriscalpiaceae	Artomyces	unidentified	0	0	0	0	0	0	0	0	0	0	0	0	0	4	0	0	0	0	0	0	0	0	0	0	0	0	0	0	0	0	0	0	0	0	0	0	0	0	0	0	0	0
0c0a8357ce228983687880f1e0314476	unidentified	unidentified	unidentified	unidentified	unidentified	unidentified	unidentified	0	0	0	0	24	418	0	0	0	0	0	0	0	0	0	0	0	0	0	0	0	0	0	3	0	0	0	0	0	0	0	0	0	0	0	0	0	0	0	0	0	0
0c0b7654f937486df9e67bd57fc11510	Fungi	Ascomycota	unidentified	unidentified	unidentified	unidentified	unidentified	0	0	0	0	0	0	0	0	0	0	0	0	0	0	0	0	0	0	0	4	0	0	0	0	0	0	0	0	0	0	0	0	0	0	0	0	0	0	0	0	0	0
0c13227176892424b61a4d4792f03f32	unidentified	unidentified	unidentified	unidentified	unidentified	unidentified	unidentified	0	0	0	0	0	0	0	0	0	0	0	0	0	0	0	0	0	0	0	0	0	0	0	0	0	0	0	0	0	0	0	0	0	0	0	0	0	0	0	0	0	0
0c1482687805c9233e36a46334e945f3	Fungi	Mucoromycota	Mucoromycetes	Mucorales	Cunninghamellaceae	Absidia	Absidia_glauca	0	0	0	0	0	0	0	0	0	0	50	0	0	0	0	0	0	0	0	0	0	0	0	0	0	0	0	0	0	0	0	0	0	0	0	0	0	0	0	0	0	0
0c188938381e4cc7facdadeb56f8b318	Fungi	Mucoromycota	Mucoromycetes	Mucorales	Cunninghamellaceae	Absidia	unidentified	0	0	0	0	0	0	0	0	0	0	0	4	0	0	0	0	0	0	0	0	0	0	0	0	0	0	0	0	0	0	0	0	0	0	0	0	0	0	0	0	0	0
0c1a7ae6a31b1e395e8f5a1793e35859	Fungi	Ascomycota	Sordariomycetes	Hypocreales	unidentified	unidentified	unidentified	0	0	0	0	0	0	0	0	0	0	0	0	0	0	0	0	0	0	0	85	21	0	0	0	0	0	0	0	0	0	0	0	0	0	0	0	0	0	0	0	0	0
0c1f1b265d508108d98b399aee6da40f	unidentified	unidentified	unidentified	unidentified	unidentified	unidentified	unidentified	0	0	0	0	0	0	0	0	0	0	0	0	0	0	0	0	0	0	0	0	0	0	0	0	0	0	0	0	0	0	0	0	0	6	10	0	0	0	0	0	0	0
0c232b73acfda9412905402e681ede27	Fungi	Ascomycota	Eurotiomycetes	Onygenales	Gymnoascaceae	unidentified	unidentified	0	0	0	0	0	0	0	0	0	0	0	0	0	0	0	0	0	0	0	0	0	0	0	0	0	0	6721	86	921	0	0	0	0	0	0	0	0	0	0	0	0	0
0c259e1ee35ad4d22b38daee349af186	Fungi	Ascomycota	Leotiomycetes	Helotiales	Myxotrichaceae	Oidiodendron	unidentified	0	0	0	0	0	0	0	0	0	0	0	0	0	0	0	0	0	0	0	0	0	0	0	0	0	0	0	0	0	38	33	74	448	0	0	0	0	0	0	0	0	0
0c287a2b8e70cc5b6057e9c7b9ffdbf5	Fungi	Ascomycota	unidentified	unidentified	unidentified	unidentified	unidentified	0	0	0	14	0	0	0	0	0	0	0	0	0	0	0	0	0	0	5	0	0	0	0	0	0	0	0	0	0	0	0	0	0	0	0	0	0	0	0	0	0	0
0c3064dc377b3159f5a5aee5ef9b32d4	Fungi	Ascomycota	Eurotiomycetes	Chaetothyriales	unidentified	unidentified	unidentified	0	0	0	0	0	0	0	0	0	0	0	0	0	0	0	0	0	0	0	0	0	0	0	0	0	0	0	0	0	0	0	0	0	0	0	0	0	0	0	0	0	0
0c354c90b4bdb89f8e9f5fb43f0cadc1	Fungi	Mortierellomycota	Mortierellomycetes	Mortierellales	Mortierellaceae	Mortierella	unidentified	0	0	0	0	0	0	0	0	0	0	0	0	0	0	0	0	0	0	0	0	0	0	0	0	0	0	0	0	0	0	0	0	0	0	0	0	0	0	0	0	0	0
0c46aebc798f9c3f6e0b65f4fdcf75c3	unidentified	unidentified	unidentified	unidentified	unidentified	unidentified	unidentified	0	0	0	0	0	0	0	0	0	7	11	0	0	0	0	0	0	0	0	0	0	0	0	0	0	0	0	0	0	0	0	0	0	0	0	0	0	0	0	0	0	0
0c7aadd75084f04f06d4754f83261071	Fungi	Ascomycota	unidentified	unidentified	unidentified	unidentified	unidentified	0	0	0	0	0	0	0	0	0	0	0	0	0	0	0	0	27	18	0	0	0	0	0	0	0	0	0	0	0	60	0	0	0	0	0	0	0	0	0	0	0	0
0c8c7c408bf20cc5ee789f6c34acbee9	Fungi	Chytridiomycota	Chytridiomycetes	Chytridiales	Chytridiaceae	Phlyctochytrium	unidentified	0	0	0	0	0	0	0	0	18	0	0	0	0	0	0	0	0	0	0	0	0	0	0	0	0	0	0	0	0	0	0	0	0	0	0	0	0	0	0	0	0	0
0c97ef42c5c536d6e9927bb98f6cd1c6	unidentified	unidentified	unidentified	unidentified	unidentified	unidentified	unidentified	0	0	3	0	0	0	0	0	0	0	0	0	0	0	0	0	0	0	0	0	0	0	0	0	0	0	0	0	0	0	0	0	0	0	0	0	0	0	0	0	0	0
0c9dd6a23ff8500503dabb9acd677cee	Fungi	unidentified	unidentified	unidentified	unidentified	unidentified	unidentified	0	0	0	0	0	0	0	0	0	0	0	0	0	0	0	0	0	0	0	0	0	50	0	0	0	0	0	0	0	0	0	0	0	0	0	0	0	0	0	0	0	0
0ca3afe04eaf0687a0959b02b65dfdea	Fungi	Ascomycota	unidentified	unidentified	unidentified	unidentified	unidentified	7	0	0	0	0	0	0	0	0	0	0	0	0	0	0	0	0	0	0	0	0	0	0	0	0	0	0	0	0	0	0	0	0	0	0	0	0	0	0	0	0	0
0ca3bf523d1c61772522ea99bc996344	Fungi	unidentified	unidentified	unidentified	unidentified	unidentified	unidentified	0	0	0	0	0	0	0	0	0	0	0	0	0	0	0	0	0	0	0	0	0	0	0	0	32	0	0	0	0	0	0	0	0	0	0	0	0	0	0	0	0	0
0ca7cbd5ce284f9af6a184a93e70ddbf	unidentified	unidentified	unidentified	unidentified	unidentified	unidentified	unidentified	0	0	0	0	0	0	0	0	0	0	0	0	0	0	0	12	0	0	0	0	0	0	0	0	0	0	0	0	0	0	0	0	0	0	0	0	0	0	0	0	0	0
0caf93e7978fa836df4e90e572f73f03	Fungi	Ascomycota	Leotiomycetes	Helotiales	Hyaloscyphaceae	Hyphodiscus	unidentified	9	10	0	0	0	0	0	0	0	0	0	0	0	0	0	0	0	0	0	0	0	44	17	0	0	0	0	0	0	0	0	0	0	0	0	0	0	0	0	0	0	0
0cb3b8d0e689b5ebc564deda90175e90	unidentified	unidentified	unidentified	unidentified	unidentified	unidentified	unidentified	0	0	0	0	0	0	0	0	0	0	0	0	0	0	0	0	0	0	0	0	0	0	0	0	0	0	0	0	0	0	0	0	0	0	0	0	4	0	0	0	0	0
0cb7d3d319d3183692f14931893844db	unidentified	unidentified	unidentified	unidentified	unidentified	unidentified	unidentified	0	0	0	0	0	0	0	0	0	0	0	0	0	0	3	0	0	0	0	0	0	0	0	0	0	0	0	0	0	0	0	0	0	0	0	0	0	0	0	0	0	0
0cbc46d073b4ded0720789667e26466f	Fungi	Mortierellomycota	Mortierellomycetes	Mortierellales	Mortierellaceae	Mortierella	unidentified	0	0	0	0	0	0	0	0	0	0	31	0	0	0	0	0	0	0	0	108	50	0	0	0	0	0	0	0	0	0	0	0	0	0	0	0	0	0	0	0	0	0
0ce138e5bbdbc1e06a4477ac4d2b65ee	unidentified	unidentified	unidentified	unidentified	unidentified	unidentified	unidentified	0	0	0	0	0	0	0	0	0	0	0	0	0	0	0	0	0	0	0	0	10	0	0	0	0	0	0	0	0	0	0	0	0	0	0	0	0	0	0	0	0	0
0ce561cd6e0e37e088eba3665fe7bfe8	Fungi	Ascomycota	Orbiliomycetes	Orbiliales	Orbiliales_fam_Incertae_sedis	Lecophagus	unidentified	0	0	0	0	0	0	0	0	0	0	8	0	0	0	0	0	0	0	0	0	0	0	0	0	0	0	0	0	0	0	0	0	0	0	0	0	0	0	0	0	0	0
0cfd911505817f1881615cff46c2da36	Fungi	unidentified	unidentified	unidentified	unidentified	unidentified	unidentified	0	0	0	4	0	0	0	0	0	0	0	0	0	0	0	0	0	0	0	0	0	0	0	0	0	0	0	0	0	0	0	0	0	0	0	0	0	0	0	0	0	0
0cff06d29542ee3ce874ff61a6a8cc96	unidentified	unidentified	unidentified	unidentified	unidentified	unidentified	unidentified	0	0	0	0	0	0	0	0	0	0	0	0	0	0	0	0	0	0	0	0	0	0	0	0	0	0	0	0	0	0	0	0	0	0	0	0	0	0	0	0	0	0
0d175a39c73a7d5524de5f8572902617	Fungi	Basidiomycota	Agaricomycetes	Agaricales	Crepidotaceae	Crepidotus	unidentified	0	0	0	0	0	0	0	0	0	0	0	0	0	0	0	0	0	0	0	0	0	21	0	0	0	0	0	0	0	0	0	0	0	0	0	0	0	0	0	0	0	0
0d17aaee076e721414cd582ea9b1655f	Fungi	Glomeromycota	Glomeromycetes	Glomerales	Claroideoglomeraceae	Claroideoglomus	unidentified	0	0	0	0	0	0	0	0	0	0	0	0	0	0	0	0	0	0	0	15	27	0	0	0	0	0	0	0	0	0	0	0	0	0	0	0	0	0	0	0	0	0
0d18294dbd4090955ee503e262a5511d	unidentified	unidentified	unidentified	unidentified	unidentified	unidentified	unidentified	0	0	0	0	0	0	0	0	0	0	0	0	0	0	0	0	0	0	0	631	301	0	0	0	0	0	0	0	0	0	0	0	0	0	0	0	0	0	0	0	0	0
0d1cb9258b1210707a2767cb3cca1852	unidentified	unidentified	unidentified	unidentified	unidentified	unidentified	unidentified	0	0	0	0	0	0	0	0	0	0	0	0	0	55	205	0	0	0	0	0	0	0	0	0	0	0	0	0	0	0	0	0	0	0	0	0	0	0	0	0	0	0
0d1eb179ba6840c11e900ec025b2acb0	Fungi	Chytridiomycota	Spizellomycetes	Spizellomycetales	unidentified	unidentified	unidentified	0	0	0	2	0	0	0	0	0	0	0	0	0	0	0	0	0	3	3	0	0	0	0	0	0	0	0	0	0	0	0	0	0	0	0	0	0	0	0	0	0	0
0d1efb24c18782610993bec810afd220	Fungi	Ascomycota	Sordariomycetes	Branch06	unidentified	unidentified	unidentified	0	0	0	0	0	0	0	0	0	0	0	0	0	0	0	0	0	0	0	0	0	0	48	0	0	0	0	0	0	0	0	0	0	0	0	0	0	0	0	0	0	0
0d32f0778485ae3cc987e165f36fd3ce	unidentified	unidentified	unidentified	unidentified	unidentified	unidentified	unidentified	0	0	0	0	0	0	0	0	0	0	0	0	0	0	0	0	0	0	0	0	0	0	0	0	0	0	0	0	0	0	8	0	0	0	0	0	0	0	0	0	0	0
0d6474bcba71f31a19880894ab66988d	unidentified	unidentified	unidentified	unidentified	unidentified	unidentified	unidentified	0	0	0	0	0	0	0	0	0	0	0	0	0	0	0	0	0	0	0	0	3	0	0	0	0	0	0	0	0	0	0	0	0	0	0	0	0	0	0	0	0	0
0d64b349c0e855e056ad66129b38cc6c	unidentified	unidentified	unidentified	unidentified	unidentified	unidentified	unidentified	0	0	0	2	0	0	0	0	0	60	0	0	0	0	0	0	0	0	0	0	0	0	0	0	0	0	0	0	0	0	0	0	0	0	0	0	0	0	0	0	0	0
0d729f59a9d113aa05d34e278595e32a	Fungi	Basidiomycota	unidentified	unidentified	unidentified	unidentified	unidentified	0	0	0	0	0	0	0	0	0	0	0	0	0	0	0	0	0	0	0	0	0	0	0	0	0	0	0	0	0	0	0	0	0	0	0	0	0	0	0	1813	1804	0
0d7e5776ff06d021217baeca57c7c84a	Fungi	Ascomycota	Pezizomycotina_cls_Incertae_sedis	Pezizomycotina_ord_Incertae_sedis	Pezizomycotina_fam_Incertae_sedis	Ciliophora	unidentified	0	0	0	0	0	104	0	0	0	0	0	0	0	0	0	0	0	0	0	0	0	0	0	0	0	0	0	0	0	0	0	0	0	0	0	0	0	0	0	0	0	0
0d80623335e89c1b3c77732f78cd2043	Fungi	Mortierellomycota	Mortierellomycetes	Mortierellales	Mortierellaceae	Mortierella	unidentified	0	0	0	0	0	0	0	0	0	0	0	0	0	0	0	0	0	0	0	0	0	0	0	0	0	0	0	0	0	0	0	0	0	0	0	0	0	9	0	0	0	0
0d814691bd44d8a54b365580bd3055d2	Fungi	Chytridiomycota	Lobulomycetes	Lobulomycetales	unidentified	unidentified	unidentified	0	0	0	0	0	0	0	0	0	0	0	0	0	0	0	0	0	0	0	0	0	0	0	117	95	0	0	0	0	0	0	0	0	0	0	0	0	0	0	0	0	0
0d9298a88f2db9e65496e10324aa2ca9	Fungi	Chytridiomycota	Lobulomycetes	Lobulomycetales	unidentified	unidentified	unidentified	0	0	0	0	0	0	0	0	0	0	0	9	3	0	0	0	0	0	0	0	0	0	0	0	0	0	0	0	0	0	0	0	0	0	0	0	0	0	0	0	0	0
0d98ff69c52a65a7229dbfcaf1b7ffbd	Fungi	Ascomycota	Pezizomycetes	Pezizales	Pezizaceae	unidentified	unidentified	0	0	0	0	0	0	0	0	0	0	0	0	0	0	0	0	0	0	0	0	0	598	0	0	0	0	0	0	0	0	0	0	0	0	0	0	0	0	0	0	0	0
0d9ecc22b1e2b855979f0c0bf829d00e	Fungi	Ascomycota	Pezizomycotina_cls_Incertae_sedis	Pezizomycotina_ord_Incertae_sedis	Pezizomycotina_fam_Incertae_sedis	Ciliophora	unidentified	0	0	0	0	0	0	0	0	0	0	0	0	0	0	0	0	0	0	0	0	0	0	0	0	27	0	0	0	0	0	0	0	0	0	0	0	0	0	0	0	0	0
0d9fecbd5fe6cec666639880200ab2ae	Fungi	Basidiomycota	Cystobasidiomycetes	Cystobasidiales	Cystobasidiaceae	Cystobasidium	unidentified	0	0	0	0	0	0	0	0	0	0	0	0	0	0	0	0	0	0	0	0	0	0	0	0	0	0	0	0	0	82	0	0	9	0	0	0	0	0	0	0	0	0
0da0d55822ac65efa53ab578e36e039b	unidentified	unidentified	unidentified	unidentified	unidentified	unidentified	unidentified	0	0	0	0	0	0	0	0	0	0	6	0	0	0	0	0	0	15	18	0	0	0	0	0	0	0	0	0	0	0	0	0	0	0	0	0	0	0	0	0	0	0
0dac72d37bc3f3a632d82d191258231f	unidentified	unidentified	unidentified	unidentified	unidentified	unidentified	unidentified	0	0	0	0	0	0	0	0	0	0	0	4	0	0	0	0	0	0	0	0	0	0	0	0	0	0	0	0	0	0	0	0	0	0	0	0	0	0	0	0	0	0
0dbfe11409b29958735f41312456a906	unidentified	unidentified	unidentified	unidentified	unidentified	unidentified	unidentified	0	0	0	0	0	0	0	0	0	0	0	0	0	0	0	0	0	0	0	26	0	0	0	0	0	0	0	0	0	0	0	0	0	0	0	0	0	0	0	0	0	0
0dc0455fec15c3a021e1075141af2a48	Fungi	Ascomycota	Pezizomycotina_cls_Incertae_sedis	Pezizomycotina_ord_Incertae_sedis	Pezizomycotina_fam_Incertae_sedis	Ciliophora	unidentified	0	0	0	3	0	0	0	0	0	0	0	0	0	0	0	0	0	0	0	0	0	0	0	0	0	0	0	0	0	0	0	0	0	0	0	0	0	0	0	0	0	0
0dc59e59626bf146771e4caef5c96f44	Fungi	Chytridiomycota	unidentified	unidentified	unidentified	unidentified	unidentified	0	0	0	0	0	2005	0	0	0	0	0	0	0	0	0	0	0	0	0	0	0	0	0	0	0	0	0	0	0	0	0	0	0	0	0	0	0	0	0	0	0	0
0dc994356aebf02acbe8fdac91ac6778	Fungi	Basidiomycota	Ustilaginomycetes	Ustilaginales	Ustilaginaceae	unidentified	unidentified	0	0	0	0	0	0	0	0	0	0	0	0	0	0	0	0	0	0	0	0	0	0	0	0	0	0	70	0	0	0	0	0	0	0	0	0	0	0	0	0	0	0
0dcbcbcde225c0ad8959426552e5a4d1	Fungi	Ascomycota	Dothideomycetes	Pleosporales	Periconiaceae	Periconia	unidentified	0	0	0	0	0	0	0	0	0	12	66	0	0	0	0	0	0	0	0	58	5	0	0	0	0	0	0	0	0	0	0	0	0	64	0	0	0	0	0	0	0	0
0dccf87da64fa43f19b119d7c090fe83	unidentified	unidentified	unidentified	unidentified	unidentified	unidentified	unidentified	0	0	0	0	22	0	0	0	0	0	0	0	0	0	0	0	0	0	0	0	0	0	0	0	0	0	0	0	0	0	0	0	0	0	0	0	0	0	0	0	0	0
0dd25cec0c01e6927f924bda09bb4a54	unidentified	unidentified	unidentified	unidentified	unidentified	unidentified	unidentified	0	0	0	0	0	0	0	0	0	0	0	0	0	0	0	0	0	0	0	0	0	0	0	0	0	0	0	0	0	0	0	0	0	4	0	0	0	0	0	0	0	0
0df09e890d6a0e429506a1865c0ab9fe	Fungi	Basidiomycota	Agaricomycetes	unidentified	unidentified	unidentified	unidentified	0	0	0	0	0	6	0	0	0	0	0	0	0	0	0	0	0	0	0	71	31	0	0	0	0	0	0	0	0	0	0	8	21	0	0	0	0	0	0	0	0	0
0e0fac5314e7d4c121eaee7eb04fe953	Fungi	Mortierellomycota	Mortierellomycetes	Mortierellales	Mortierellaceae	Mortierella	unidentified	0	0	0	0	0	0	0	0	0	0	0	0	0	0	0	74	7	11	10	0	0	0	0	0	0	0	0	0	0	0	0	0	0	0	0	0	0	0	0	0	0	0
0e1266154290cc28d2de9d412408eb23	Fungi	Basidiomycota	Agaricostilbomycetes	Agaricostilbales	Kondoaceae	Kondoa	unidentified	0	0	0	0	0	0	0	0	0	0	0	0	0	0	0	0	15	0	0	0	0	0	0	0	0	0	0	0	0	0	0	0	0	0	0	0	0	0	0	0	0	0
0e1a173cdad40cc682f7a02c2622e102	Fungi	Chytridiomycota	Rhizophlyctidomycetes	Rhizophlyctidales	Rhizophlyctidaceae	Rhizophlyctis	unidentified	0	0	0	0	0	0	0	0	0	0	0	0	0	0	0	0	0	0	0	0	0	0	0	0	17	0	0	0	0	0	0	0	0	0	0	0	0	0	0	0	0	0
0e1af1d55dbb452b77cec99882281635	Fungi	Ascomycota	Dothideomycetes	Pleosporales	unidentified	unidentified	unidentified	0	0	0	0	0	0	0	0	0	0	0	0	0	0	0	12	0	673	27	0	0	0	0	0	0	0	0	0	0	0	0	0	0	0	0	0	0	0	0	0	0	0
0e214cb7d509e46ecdf8229c03054ab1	unidentified	unidentified	unidentified	unidentified	unidentified	unidentified	unidentified	0	0	0	0	0	0	0	0	0	0	0	0	0	0	0	0	0	11	0	0	0	0	0	0	0	0	0	0	0	0	0	0	0	0	0	0	0	0	0	0	0	0
0e342898757a2ab9251e9ecea9f332e6	Fungi	Ascomycota	GS37	unidentified	unidentified	unidentified	unidentified	0	0	0	0	0	0	0	0	0	0	0	0	0	0	0	40	5	0	6	0	0	0	0	0	0	0	0	0	0	0	0	0	0	0	0	0	0	0	0	0	0	0
0e353825f7e3f935f8490c73419e115e	unidentified	unidentified	unidentified	unidentified	unidentified	unidentified	unidentified	0	0	0	0	0	0	0	0	0	0	0	0	0	0	0	0	0	0	0	0	0	0	0	0	0	0	0	0	0	0	0	0	0	0	0	0	0	0	0	0	0	0
0e4f79366e1223156e6b10a9d2df02cd	Fungi	Basidiomycota	Pucciniomycetes	Platygloeales	Eocronartiaceae	Eocronartium	unidentified	0	0	0	0	0	0	0	0	0	0	0	83	415	0	0	0	0	0	0	0	0	0	0	0	0	0	0	0	0	0	0	0	0	0	0	0	0	0	0	0	0	0
0e5377c6b165582ddde03719373067ea	Fungi	unidentified	unidentified	unidentified	unidentified	unidentified	unidentified	109	475	0	0	0	0	0	0	0	0	0	0	0	0	0	0	0	0	0	0	0	0	0	0	0	0	0	0	0	0	0	0	0	0	0	0	0	0	0	0	0	0
0e57dbcd7cb0381af731e6b50d9636d1	Fungi	Ascomycota	Dothideomycetes	Pleosporales	Sporormiaceae	unidentified	unidentified	0	0	0	0	0	0	0	0	0	0	0	0	0	0	0	10	18	26	8	0	0	0	0	5	0	0	0	0	0	0	0	0	0	0	0	0	0	0	0	0	0	0
0e5aec7ba6b503f3f8335c2074f7d471	unidentified	unidentified	unidentified	unidentified	unidentified	unidentified	unidentified	0	0	0	0	0	0	0	0	0	0	0	0	0	51	49	0	0	0	0	0	0	0	0	0	0	0	0	0	0	0	0	0	0	0	0	0	0	0	0	0	0	0
0e65a01d0d3af3497f1e66efbbcc112a	Fungi	Basidiomycota	Agaricomycetes	unidentified	unidentified	unidentified	unidentified	0	0	0	0	0	0	0	0	0	0	0	0	0	0	0	0	0	0	0	65	59	0	0	0	0	0	0	0	0	0	0	0	0	0	0	0	0	0	0	0	0	0
0e695e52bbe90e7440372b1960a77cc1	Fungi	Ascomycota	Saccharomycetes	Saccharomycetales	Lipomycetaceae	Lipomyces	unidentified	0	0	0	3	5	4	0	0	0	0	5	12	37	0	0	21	0	6	0	0	0	0	0	0	0	0	0	0	0	0	0	0	0	90	13	0	0	0	0	0	0	0
0e6cc2a7e796ea54784dca7ca1f656a3	Fungi	Ascomycota	unidentified	unidentified	unidentified	unidentified	unidentified	0	0	0	0	0	0	0	0	0	0	0	0	0	0	0	0	0	0	0	0	0	0	0	0	0	0	0	0	10	0	0	0	0	0	0	0	0	0	0	0	0	0
0e770ce1ff2c7f8e00f3f54b6219abe6	Fungi	Ascomycota	Leotiomycetes	Helotiales	Helotiales_fam_Incertae_sedis	unidentified	unidentified	0	0	0	0	0	0	0	58	77	0	0	0	0	0	0	0	0	0	0	0	0	0	0	0	0	0	0	0	0	0	0	48	124	0	0	0	0	0	0	0	0	0
0e78aff7e04d750a225af102550649d4	Fungi	Basidiomycota	Tremellomycetes	Tremellales	unidentified	unidentified	unidentified	0	0	0	0	0	0	0	0	0	0	0	0	0	0	0	0	0	0	0	19	0	0	0	0	0	0	0	0	0	0	0	0	0	0	0	0	0	0	0	0	0	0
0e7c20965180e0c8d83d0a261fa2a819	Fungi	Ascomycota	Leotiomycetes	Helotiales	unidentified	unidentified	unidentified	5	19	0	0	0	0	0	0	0	0	0	0	0	0	0	0	0	0	0	0	0	0	0	0	0	0	0	0	0	0	0	0	0	0	0	0	0	0	0	0	0	0
0e824e733431a2de19e8159fac51b667	unidentified	unidentified	unidentified	unidentified	unidentified	unidentified	unidentified	0	0	0	0	0	0	0	0	0	0	0	0	0	0	0	0	0	0	0	10	0	0	0	0	0	0	0	0	0	0	0	0	0	0	0	0	0	0	0	0	0	0
0e8bacc3006ce04e218762012ec40047	Fungi	Ascomycota	Eurotiomycetes	unidentified	unidentified	unidentified	unidentified	0	0	0	0	0	0	0	0	0	0	0	0	0	0	0	0	0	0	0	0	0	0	27	0	0	0	0	0	0	0	0	0	0	0	0	0	0	0	0	0	0	0
0e8c8821be18801c3f398914bf785ed3	Fungi	Ascomycota	Eurotiomycetes	Chaetothyriales	Cyphellophoraceae	Cyphellophora	unidentified	0	0	0	0	0	0	0	0	0	197	208	0	51	0	0	33	39	0	0	0	0	0	83	0	0	0	0	0	0	0	0	0	0	0	0	0	0	0	0	0	0	0
0e9617c93578f5e773829a93fe82ae76	unidentified	unidentified	unidentified	unidentified	unidentified	unidentified	unidentified	0	0	0	0	0	0	0	0	0	0	0	0	0	0	0	0	0	0	0	0	0	10	0	0	0	0	0	0	0	0	0	0	0	0	0	0	0	0	0	0	0	0
0e977470063e88bd3999ffae06b10242	Fungi	Mortierellomycota	Mortierellomycetes	Mortierellales	Mortierellaceae	Mortierella	unidentified	0	3	0	0	0	0	0	0	0	0	0	0	0	0	0	0	0	0	0	0	0	0	0	0	0	0	0	0	0	0	0	0	0	0	0	0	0	0	0	0	0	0
0ea4686c4d9a9ffe2209af61bf61be07	Fungi	Basidiomycota	Tremellomycetes	Cystofilobasidiales	Mrakiaceae	Mrakia	unidentified	0	0	0	0	0	0	0	0	0	0	0	0	0	0	0	0	0	0	0	0	0	0	0	0	0	33	0	0	0	0	0	0	0	0	0	0	0	0	0	0	0	0
0ea7139d4587c96a74c85fa66a3b6b98	Fungi	Basidiomycota	Tremellomycetes	Tremellales	unidentified	unidentified	unidentified	0	0	0	0	0	0	0	0	0	0	0	0	0	0	0	0	0	0	0	0	0	0	0	0	0	0	0	0	0	0	0	0	0	0	0	0	0	0	0	0	0	0
0eb049e0d88b84854f06c61cf94ce2d1	unidentified	unidentified	unidentified	unidentified	unidentified	unidentified	unidentified	0	0	0	0	0	0	0	0	0	0	0	3	12	0	0	8	7	12	0	3	8	0	0	0	0	0	0	0	0	0	0	0	0	0	0	0	0	0	0	0	0	0
0eb76ee497a755496ed6f0bd099a25aa	unidentified	unidentified	unidentified	unidentified	unidentified	unidentified	unidentified	0	0	0	6	0	0	0	0	0	0	0	0	0	0	0	0	0	0	0	0	0	0	0	0	0	0	0	0	0	0	0	0	0	0	0	0	0	0	0	0	0	0
0ed0370cece48691fbcfe1f3f435a000	Fungi	Basidiomycota	Tremellomycetes	Tremellales	Bulleribasidiaceae	Dioszegia	unidentified	0	0	0	0	0	0	0	0	0	0	0	0	0	0	0	0	0	0	0	0	0	0	0	0	0	0	0	0	0	14	180	0	70	0	0	0	0	0	0	0	0	0
0ed7093813e5fa1d56b60235a46b13ad	Fungi	Ascomycota	Dothideomycetes	Capnodiales	unidentified	unidentified	unidentified	0	24	0	0	0	0	0	0	0	0	72	0	0	0	0	0	0	0	0	0	0	39	0	0	0	0	0	0	0	0	0	0	0	0	0	0	0	0	0	0	0	0
0ed880c338adc4b7e39d63d2bddb8e49	unidentified	unidentified	unidentified	unidentified	unidentified	unidentified	unidentified	0	0	0	0	0	0	0	0	0	0	0	0	0	0	0	0	0	0	0	0	0	0	0	0	0	0	0	0	0	0	0	0	0	9	0	0	0	0	0	0	0	0
0ee054b8431892d1e2bfeb526ee995b1	Fungi	Ascomycota	Eurotiomycetes	Chaetothyriales	Trichomeriaceae	Bradymyces	unidentified	0	0	0	0	0	0	0	0	0	0	0	0	0	0	0	0	0	0	0	11	0	0	0	0	0	0	0	0	0	0	0	0	0	0	0	0	0	0	0	0	0	0
0ef79653d03168f767e3309c4a410132	Fungi	Mucoromycota	Endogonomycetes	GS22	unidentified	unidentified	unidentified	0	0	0	0	0	0	0	0	0	0	0	0	0	0	0	0	0	0	0	0	0	0	0	0	0	0	0	0	0	0	0	0	0	0	0	0	0	0	0	0	0	0
0f0286b1ce2a43ab77012c7c416badb1	Fungi	Ascomycota	Dothideomycetes	Venturiales	Venturiaceae	unidentified	unidentified	0	0	0	0	0	0	0	0	0	0	0	0	0	811	1805	0	0	0	0	0	0	0	0	0	0	0	0	0	0	0	0	0	0	0	0	0	0	0	0	0	0	0
0f0b523a4c1b1b1cd54d60a8877c1542	Fungi	Ascomycota	Dothideomycetes	Pleosporales	Dictyosporiaceae	unidentified	unidentified	0	0	0	0	0	0	0	0	0	0	0	0	0	0	0	180	118	0	0	0	0	0	0	0	0	0	0	0	0	0	0	0	0	0	0	6	0	0	0	0	0	0
0f0ce39acacb1482523574a768879a11	unidentified	unidentified	unidentified	unidentified	unidentified	unidentified	unidentified	0	0	0	0	0	0	0	0	0	0	0	0	0	0	0	0	0	0	0	0	0	0	0	0	0	0	0	0	0	0	33	0	0	0	0	0	0	0	0	0	0	0
0f0db7719a871e051d05e78fdf2f6323	Fungi	Entorrhizomycota	Entorrhizomycetes	Entorrhizales	Entorrhizaceae	Entorrhiza	unidentified	30	12	0	0	0	0	0	0	0	0	0	0	0	0	0	0	0	0	0	0	0	0	0	0	0	0	0	0	0	0	0	0	0	0	0	0	0	0	0	0	0	0
0f1dcee49bac195678b43522e09f0faa	Fungi	Ascomycota	Sordariomycetes	Hypocreales	Hypocreaceae	Trichoderma	unidentified	0	0	0	0	0	0	0	0	0	0	0	0	30	19	0	0	0	0	0	10	0	81	0	0	0	0	0	0	0	0	0	0	0	13149	3621	0	0	0	0	2	0	0
0f3a8fed45ee93919a269f571e19090a	Fungi	Basidiomycota	Tremellomycetes	Cystofilobasidiales	Mrakiaceae	Mrakia	unidentified	0	0	0	0	0	0	0	0	0	0	0	0	0	0	0	0	0	0	0	0	0	0	0	0	0	46	0	0	0	0	0	0	0	0	0	0	0	0	0	0	0	0
0f6a29d0198af60f382408a9d9a52cfd	Fungi	Basidiomycota	Agaricomycetes	Hymenochaetales	Hymenochaetales_fam_Incertae_sedis	Peniophorella	unidentified	0	0	0	0	0	0	0	0	0	0	0	0	0	0	0	0	0	0	0	0	0	0	0	0	4	0	0	0	0	0	0	0	0	0	0	0	0	0	0	0	0	0
0f82697c460de4a19f7b5301c951f9d0	Fungi	Ascomycota	Pezizomycetes	Pezizales	Pyronemataceae	unidentified	unidentified	0	0	15	0	0	0	0	0	0	0	0	0	0	0	0	0	0	0	0	93	0	0	0	0	0	0	0	0	0	0	0	0	0	0	0	0	0	0	0	0	0	0
0f914ec45a6320ef56ee777933ee96eb	Fungi	Ascomycota	Eurotiomycetes	Chaetothyriales	unidentified	unidentified	unidentified	0	0	0	0	0	0	0	0	0	0	0	0	0	4	0	0	0	0	0	0	0	0	0	0	0	0	0	0	0	0	17	0	0	0	0	0	0	0	0	0	0	0
0f9391f6bdcc791de5edb0d02e6d77ac	Fungi	Ascomycota	Lecanoromycetes	Ostropales	Stictidaceae	unidentified	unidentified	0	0	0	0	0	0	0	0	0	0	0	0	0	0	0	0	0	0	0	0	0	0	0	0	0	0	0	0	0	0	0	0	0	0	0	0	0	0	0	0	0	0
0fa1fc695cb655002f2c30689f66cbcc	Fungi	Ascomycota	unidentified	unidentified	unidentified	unidentified	unidentified	0	0	0	0	0	0	0	0	0	0	0	0	0	0	0	0	0	0	0	0	0	0	0	0	0	0	0	0	0	0	0	22	18	0	0	0	0	0	0	0	0	0
0fa687fbb10511975e8db2e3ef90164b	Fungi	Ascomycota	Dothideomycetes	Venturiales	Sympoventuriaceae	unidentified	unidentified	0	0	0	0	0	0	0	0	0	0	0	0	0	0	0	0	0	0	0	0	0	0	0	0	0	0	0	0	0	0	0	0	0	0	0	0	0	0	0	0	0	0
0faaa8412954efeb5b6a4518da13d4e5	unidentified	unidentified	unidentified	unidentified	unidentified	unidentified	unidentified	0	0	0	0	0	0	0	0	0	0	0	0	0	0	0	0	0	0	0	0	0	0	0	0	0	0	0	0	0	25	69	0	0	0	0	0	0	0	0	0	0	0
0fae1b4d562e40ff09c646315668d3d3	Fungi	Ascomycota	Pezizomycetes	Pezizales	Ascobolaceae	unidentified	unidentified	0	0	0	0	0	0	0	0	0	0	0	0	0	0	0	0	0	38	61	0	0	25	0	0	0	0	0	0	0	0	0	0	0	0	0	0	0	0	0	0	0	0
0fb4eea59920ca73f54f4e76ce06d2b9	unidentified	unidentified	unidentified	unidentified	unidentified	unidentified	unidentified	0	0	0	0	0	0	0	0	0	0	0	0	0	0	0	0	0	0	0	0	0	0	0	0	0	0	0	0	0	0	0	0	0	0	0	0	0	0	0	0	0	0
0fbfe5ac7f90868eea5b72013aeaed9e	Fungi	Mortierellomycota	Mortierellomycetes	Mortierellales	Mortierellaceae	Mortierella	unidentified	0	0	0	0	0	0	0	0	0	0	0	0	0	0	0	0	0	0	0	0	0	0	0	0	0	0	0	0	0	0	0	0	0	0	0	0	0	0	0	0	0	0
0fc484ce67c8b6550c21ff6cc29a4825	Fungi	Mortierellomycota	Mortierellomycetes	Mortierellales	unidentified	unidentified	unidentified	0	0	0	0	0	0	0	0	0	0	0	0	0	0	0	0	0	8	32	0	0	0	0	0	0	0	0	0	0	0	0	0	0	0	0	0	0	0	0	0	0	0
0fc48bc619d31d5113f88806f735b056	Fungi	Ascomycota	Orbiliomycetes	Orbiliales	unidentified	unidentified	unidentified	0	0	7	94	0	0	0	0	0	27	71	0	0	0	0	0	0	0	0	0	0	0	0	0	0	0	0	0	0	0	0	0	0	0	0	0	11	0	0	0	0	0
0fcd2b99482eb34461ecd2c0027994c0	Fungi	Ascomycota	Dothideomycetes	Pleosporales	unidentified	unidentified	unidentified	0	0	0	0	0	0	0	0	0	0	0	0	0	0	0	107	75	0	0	0	0	0	0	0	0	0	0	0	0	0	0	0	0	0	0	0	0	0	0	0	0	0
0fed9acd9d3ce703933b0f6fc2785b75	Fungi	Ascomycota	Eurotiomycetes	Eurotiales	Aspergillaceae	Aspergillus	Aspergillus_niger	0	0	0	0	0	0	0	0	0	0	0	0	0	0	0	0	0	5	9	0	0	0	0	0	0	0	19	0	0	0	0	0	0	0	0	0	0	0	0	0	0	0
0fef8eb8cbe78d94305c120ca3e812eb	unidentified	unidentified	unidentified	unidentified	unidentified	unidentified	unidentified	0	0	0	0	0	0	0	0	0	0	0	0	0	0	0	0	6	0	0	0	0	0	0	0	0	0	0	0	0	0	0	0	0	0	0	0	0	0	0	0	0	0
0ff27ee5ecd40542266adc0373b0f0bb	Fungi	Chytridiomycota	unidentified	unidentified	unidentified	unidentified	unidentified	0	0	0	0	0	0	0	0	0	0	0	0	0	0	0	0	0	0	0	0	0	0	0	0	71	0	0	0	0	6	0	0	0	0	0	0	0	0	0	0	0	0
0ff774d50cac338584c5a8a15e503930	Fungi	Rozellomycota	unidentified	unidentified	unidentified	unidentified	unidentified	0	0	0	0	0	0	0	0	0	0	0	0	0	0	0	0	0	0	0	0	0	0	0	0	0	0	0	0	0	0	0	0	0	0	0	5	0	0	0	0	0	0
0ffea904b57b8a291e45a80418ae3613	Fungi	Ascomycota	Saccharomycetes	Saccharomycetales	Pichiaceae	Pichia	unidentified	0	0	0	0	0	0	0	0	0	0	0	0	0	0	0	0	0	0	0	0	0	0	0	0	0	0	0	0	0	0	0	0	0	0	0	0	0	0	0	0	0	0
0fff27a38189bc49eccbe87655b9b574	Fungi	Chytridiomycota	Spizellomycetes	Spizellomycetales	unidentified	unidentified	unidentified	0	0	0	0	0	0	0	0	0	0	0	0	0	0	0	6	0	0	0	0	0	0	0	0	0	0	0	0	0	0	0	0	0	0	0	0	0	0	0	0	0	0
102498f703a04f2cb6bf06b163b4e0d9	unidentified	unidentified	unidentified	unidentified	unidentified	unidentified	unidentified	0	0	0	0	0	0	0	0	0	0	0	0	0	0	0	0	0	0	0	0	0	396	65	0	0	0	0	0	0	0	0	0	0	0	0	0	0	0	0	0	0	0
1030d370115bde0c70949db22eb6e213	Fungi	Ascomycota	Dothideomycetes	Pleosporales	unidentified	unidentified	unidentified	0	0	0	8	0	0	0	0	0	0	6	0	0	0	0	0	0	0	0	69	45	0	0	0	0	0	0	0	0	0	0	0	0	0	0	0	0	0	0	0	0	0
103c5eb31a5ffa1056ccf8001348c2d6	Fungi	Ascomycota	Dothideomycetes	Venturiales	unidentified	unidentified	unidentified	0	0	0	0	0	0	0	0	0	0	0	0	0	0	0	0	0	0	0	5	0	0	0	0	0	0	0	0	0	0	0	0	0	0	0	0	0	0	0	0	0	0
105374b40f7d1eb2e64d624ddd2a3c71	Fungi	Basidiomycota	Agaricomycetes	Agaricales	Tricholomataceae	Mycena	unidentified	0	0	0	0	0	0	0	0	0	0	0	0	0	0	0	0	0	0	0	0	0	0	0	0	0	3	0	0	0	0	24	4	0	0	0	0	0	0	0	0	0	0
106e053878908fe3cd81b5b0404d2f14	Fungi	Ascomycota	Leotiomycetes	Helotiales	unidentified	unidentified	unidentified	0	0	0	0	0	0	0	0	0	0	0	0	0	0	0	0	0	0	0	0	0	0	0	0	0	0	0	0	0	0	0	0	0	0	0	0	0	0	0	0	0	0
107da66db0d777ce74b178703ea14a02	unidentified	unidentified	unidentified	unidentified	unidentified	unidentified	unidentified	0	0	0	0	0	0	0	0	0	0	0	3	0	0	0	0	0	0	0	0	0	0	0	0	0	0	0	0	0	0	0	0	0	0	0	0	0	0	0	0	0	0
1084af7b62fffc89e37f98e65b708791	Fungi	Ascomycota	Dothideomycetes	Pleosporales	unidentified	unidentified	unidentified	0	0	0	0	0	0	0	0	0	0	0	0	0	0	0	0	0	0	0	0	0	0	0	0	0	0	0	0	0	0	0	0	0	0	0	0	0	0	0	5	2	0
108d2f4f14888e83623570d30445cc4b	Fungi	unidentified	unidentified	unidentified	unidentified	unidentified	unidentified	0	0	0	0	0	0	0	0	0	0	0	0	0	0	0	0	0	0	0	0	0	0	0	0	0	0	0	0	0	0	0	0	0	0	0	0	0	0	0	0	0	0
1095b0141140798cd066eba9184e8bbd	Fungi	unidentified	unidentified	unidentified	unidentified	unidentified	unidentified	0	0	0	0	0	0	0	0	0	0	0	0	0	0	0	0	0	0	0	0	0	0	0	0	25	0	0	0	0	0	0	0	0	0	0	0	0	0	0	0	0	0
109c6340e6c0224f693f9a21825d9672	Fungi	Basidiomycota	Agaricomycetes	Agaricales	Entolomataceae	Entoloma	unidentified	0	0	0	0	0	0	0	0	0	0	0	0	0	0	0	0	0	15	11	0	0	0	0	0	0	0	0	0	0	0	0	0	0	0	0	0	0	0	0	0	0	0
10b38e2cfc351c561dd096f3ed80beb0	unidentified	unidentified	unidentified	unidentified	unidentified	unidentified	unidentified	0	0	0	0	0	0	0	0	0	0	0	0	0	0	0	0	0	0	0	0	0	0	0	0	0	0	0	0	0	4	0	0	0	0	0	0	0	0	0	0	0	0
10b8b6f664c991ebe53cd3ba5de353dd	Fungi	unidentified	unidentified	unidentified	unidentified	unidentified	unidentified	0	0	0	0	0	0	0	0	0	0	0	0	0	0	0	0	0	0	0	0	0	0	0	0	0	0	0	0	0	0	0	5	0	0	0	0	0	0	0	0	0	0
10dc09bc8688924ea45b1e62e0502ee5	Fungi	Basidiomycota	Agaricomycetes	Agaricales	Pluteaceae	Pluteus	unidentified	0	0	0	0	0	0	0	0	0	0	0	0	0	0	0	35	251	0	0	0	0	0	0	0	0	0	0	0	0	0	0	0	0	0	0	0	0	0	0	0	0	0
10eefa5ad95e1c63e25d6dde31560626	unidentified	unidentified	unidentified	unidentified	unidentified	unidentified	unidentified	0	0	0	0	0	0	0	0	0	0	0	0	0	0	7	0	0	0	0	0	0	0	0	0	0	0	0	0	0	0	0	0	0	0	0	0	0	0	0	0	0	0
10f3917d4238a26873b0ec45319770bd	Fungi	Basidiomycota	Agaricomycetes	Agaricales	Tricholomataceae	Mycena	unidentified	0	0	0	0	0	0	0	8	0	0	0	0	0	0	0	0	0	0	0	0	0	0	0	0	0	0	0	0	0	0	0	0	0	0	0	0	0	0	0	0	0	0
10ff524962a795e54a1bee2f9855dbbd	unidentified	unidentified	unidentified	unidentified	unidentified	unidentified	unidentified	2	0	0	0	0	0	0	0	0	0	0	0	0	0	0	0	0	0	0	0	0	0	0	0	0	0	0	0	0	0	0	0	0	0	0	0	0	0	0	0	0	0
11007df94a3e8b26711aeac01e4fc227	Fungi	Basidiomycota	Tremellomycetes	Filobasidiales	Piskurozymaceae	unidentified	unidentified	0	0	0	0	0	0	0	0	0	0	0	0	0	0	0	0	0	0	0	0	0	0	0	0	0	6	0	0	0	0	0	0	0	0	0	0	0	0	0	0	0	0
110aef7ce5497fd014166cee5ec51584	unidentified	unidentified	unidentified	unidentified	unidentified	unidentified	unidentified	0	0	0	0	0	0	10	0	0	0	0	0	0	0	0	0	0	0	0	0	0	0	0	0	0	0	0	0	0	0	0	0	0	0	0	0	0	0	0	0	0	0
110b6865fb5ee7f6d0a3169050200fd8	Fungi	Basidiomycota	Tremellomycetes	Tremellales	Bulleribasidiaceae	Dioszegia	unidentified	0	0	74	149	0	0	0	4	0	0	0	2	0	3	9	5	24	13	5	0	0	0	0	3	10	0	0	0	0	0	0	28	0	0	0	0	0	0	0	0	0	0
110bba484fd41024d6588ecb3d96ce3d	unidentified	unidentified	unidentified	unidentified	unidentified	unidentified	unidentified	0	0	3	0	0	0	0	0	0	0	0	0	0	0	0	0	0	0	0	0	0	0	0	0	0	0	0	0	0	0	0	0	0	0	0	0	0	0	0	0	0	0
111d8fa0384f8cb7ac92f4c7708240e6	unidentified	unidentified	unidentified	unidentified	unidentified	unidentified	unidentified	0	0	0	0	0	0	0	0	0	0	0	0	0	0	0	0	0	0	6	0	0	0	0	0	0	0	0	0	0	0	0	0	0	0	0	0	0	0	0	0	0	0
1120591d6b52bdc2dedb9713f159b498	unidentified	unidentified	unidentified	unidentified	unidentified	unidentified	unidentified	0	0	0	0	0	0	0	0	0	0	0	0	0	80	250	0	0	0	0	0	0	0	0	0	0	0	0	0	0	0	0	0	0	0	0	0	0	0	0	0	0	0
1151479bd29c2076deb421297737fc09	Fungi	Basidiomycota	Tremellomycetes	Tremellales	unidentified	unidentified	unidentified	0	0	0	0	0	0	0	0	0	0	0	0	0	0	0	0	0	0	0	16	0	0	0	0	0	0	0	0	0	0	0	0	0	0	0	0	0	0	0	0	0	0
116698e731232576224417213473efea	Fungi	Ascomycota	Dothideomycetes	Capnodiales	unidentified	unidentified	unidentified	37	40	0	0	0	0	0	0	0	0	0	0	0	0	0	0	0	0	0	0	0	0	0	0	0	0	0	0	0	0	0	0	0	0	0	0	0	0	0	0	0	0
11704ba4103814c3f581bd2c7e620dcb	Fungi	Ascomycota	Dothideomycetes	Capnodiales	unidentified	unidentified	unidentified	0	0	0	0	0	0	0	0	0	0	0	126	0	0	0	0	0	0	0	43	0	0	0	0	0	0	0	0	0	0	0	0	0	0	0	0	0	0	0	0	0	0
1199eec457bf6f5a5db2b912beedad96	Fungi	Chytridiomycota	Rhizophydiomycetes	Rhizophydiales	unidentified	unidentified	unidentified	0	0	0	0	0	0	0	0	0	0	0	0	0	0	0	0	0	0	0	0	0	79	88	0	0	0	0	0	0	0	0	0	0	0	0	0	0	0	0	0	0	0
11b7aa73ec25614d988fda1ae199bf45	Fungi	Basidiomycota	Ustilaginomycetes	Urocystidales	Urocystidaceae	unidentified	unidentified	0	0	0	93	10	0	0	0	0	0	0	0	0	0	0	2	0	6	11	0	0	21	0	0	0	0	0	0	0	0	0	0	0	0	0	0	0	0	0	0	0	0
11bd141fb3c53701171e78bf59fab188	unidentified	unidentified	unidentified	unidentified	unidentified	unidentified	unidentified	0	0	0	0	0	0	0	0	0	0	0	0	0	0	0	0	0	0	0	0	0	126	0	0	0	0	0	0	0	0	0	0	0	0	0	0	0	0	0	0	0	0
11bf7a0782cceaa9da158f9e43ed3cf0	Fungi	Basidiomycota	Agaricostilbomycetes	Agaricostilbales	Agaricostilbaceae	unidentified	unidentified	0	0	0	0	0	0	0	0	0	0	0	0	0	0	0	0	0	0	0	0	0	0	0	0	0	0	0	0	0	0	0	0	0	0	0	0	0	0	0	0	0	0
11c0431add2954df64d95d6c227cc749	unidentified	unidentified	unidentified	unidentified	unidentified	unidentified	unidentified	0	0	0	0	0	0	0	0	0	0	0	0	0	0	0	0	0	0	0	4	0	0	0	0	0	0	0	0	0	0	0	0	0	0	0	0	0	0	0	0	0	0
11c2a1b2e1bbb5e1f14ec91a37f16abf	Fungi	Basidiomycota	Microbotryomycetes	Kriegeriales	Camptobasidiaceae	Glaciozyma	unidentified	0	0	0	0	8	0	0	0	0	0	0	0	0	0	0	0	0	0	0	0	0	0	0	0	0	0	0	0	0	0	0	0	0	0	0	51	0	0	0	0	0	0
11de7febc96a7db0601acbe3fb6a9818	unidentified	unidentified	unidentified	unidentified	unidentified	unidentified	unidentified	0	0	0	0	0	0	0	0	0	0	0	0	0	0	0	0	0	0	0	0	0	0	0	0	0	0	0	0	0	0	0	0	0	0	0	0	0	0	0	0	0	0
11f30e980bf035a511144efff13cf33e	Fungi	Basidiomycota	Agaricomycetes	Agaricales	Psathyrellaceae	Coprinopsis	unidentified	0	0	0	0	0	0	0	0	0	0	0	0	0	0	0	0	0	0	0	0	0	0	0	0	0	0	29	0	0	35	0	0	0	0	0	0	0	0	0	0	0	0
11f604d6797913173977b2342e272288	Fungi	Ascomycota	Dothideomycetes	Pleosporales	unidentified	unidentified	unidentified	0	0	0	0	30	33	0	1921	2376	0	0	0	48	0	0	0	0	0	0	7	16	0	0	0	0	0	0	0	0	0	0	0	0	0	0	607	302	0	0	0	0	46
11fc577a6fd56c7e18c776019b7224a3	Fungi	Basidiomycota	Tremellomycetes	Tremellales	Rhynchogastremataceae	Papiliotrema	unidentified	0	0	28	51	108	7	0	0	0	0	0	0	0	0	0	0	0	33	29	0	0	64	0	0	0	0	0	0	0	0	0	0	0	0	0	0	0	0	0	0	0	0
11fff88644dc27bfabebb13aebdeb10c	Fungi	Ascomycota	Saccharomycetes	Saccharomycetales	unidentified	unidentified	unidentified	0	0	0	0	0	0	0	0	0	0	0	0	0	0	0	0	0	0	0	0	0	0	0	0	0	0	0	0	0	0	0	0	0	0	0	0	0	0	0	0	0	41
120012898aa5dab52ab4063001779c26	Fungi	Ascomycota	Eurotiomycetes	Verrucariales	Verrucariaceae	unidentified	unidentified	0	0	0	0	0	0	0	0	0	0	0	0	0	0	0	0	0	0	0	0	0	0	0	0	0	0	0	0	0	0	0	0	0	17	0	0	0	0	0	0	0	0
1200a4dd4cf9864de5c86630ac2caff1	Fungi	Ascomycota	Dothideomycetes	unidentified	unidentified	unidentified	unidentified	0	0	0	77	0	0	0	0	0	0	0	0	0	0	0	0	0	0	0	0	0	0	0	0	0	0	0	0	0	0	0	0	0	0	0	0	0	0	0	0	0	0
1202a6bbc20bb0de1c047dfa376eea60	unidentified	unidentified	unidentified	unidentified	unidentified	unidentified	unidentified	0	0	0	0	0	0	0	0	0	0	0	0	0	0	0	0	0	0	0	0	0	0	0	0	0	0	0	0	0	0	0	0	0	0	0	19	0	0	0	0	0	0
12068f136b9f0ec2197383a5f70444c7	Fungi	Chytridiomycota	unidentified	unidentified	unidentified	unidentified	unidentified	0	0	0	0	0	0	0	0	0	0	0	0	0	0	0	0	0	0	0	39	0	0	0	0	0	0	0	0	0	0	0	0	0	0	0	0	0	0	0	0	0	0
121acafa7221b668be95a2c5c3e8c1c6	Fungi	Ascomycota	Dothideomycetes	Pleosporales	unidentified	unidentified	unidentified	0	0	0	0	0	0	0	0	71	10	6	45	254	0	0	30	4	0	0	68	146	918	98	0	0	0	0	0	0	0	0	0	0	0	0	13	20	0	0	0	0	0
1227a8ef4acf60e76845c8b299ad7d98	Fungi	Basidiomycota	Agaricomycetes	Cantharellales	Ceratobasidiaceae	unidentified	unidentified	0	0	0	57	0	0	0	0	0	0	64	0	0	0	0	0	0	0	0	0	0	0	0	0	0	0	0	0	0	0	0	0	0	0	0	0	0	0	0	0	0	0
1228742a4e0fb00795779354d64dd249	Fungi	Rozellomycota	Rozellomycotina_cls_Incertae_sedis	GS05	unidentified	unidentified	unidentified	0	0	0	0	0	0	0	0	0	0	0	0	0	0	0	0	0	0	0	0	0	0	0	0	0	0	0	0	0	0	0	0	0	0	0	0	0	0	0	0	0	0
12299e038f251524bfd57be93c513dde	Fungi	Chytridiomycota	unidentified	unidentified	unidentified	unidentified	unidentified	0	0	0	0	0	0	0	0	0	0	0	0	0	0	0	0	74	0	0	0	0	0	0	0	0	0	0	0	0	0	0	0	0	0	0	0	0	0	0	0	0	0
123d83471ffc8f65df4902c9d93afed5	Fungi	unidentified	unidentified	unidentified	unidentified	unidentified	unidentified	0	0	0	0	0	0	67	0	0	0	0	0	0	0	0	0	0	0	0	0	0	0	0	0	0	0	0	0	32	33	17	0	144	0	0	0	0	0	0	0	0	0
1243d27b2b4c437fa80b61590594b9fd	Fungi	Ascomycota	Orbiliomycetes	Orbiliales	Orbiliaceae	Orbilia	unidentified	5	4	0	0	0	0	0	0	0	0	0	0	0	0	0	0	0	0	0	0	0	0	0	0	0	0	0	0	0	0	0	0	0	0	0	0	0	0	0	0	0	0
125ba1195f6fcf7bbc8ae3b2f00aa32a	unidentified	unidentified	unidentified	unidentified	unidentified	unidentified	unidentified	0	0	0	0	0	0	0	0	0	0	0	8	0	0	0	0	0	0	0	0	0	0	0	0	0	0	0	0	0	0	0	0	0	0	0	0	0	0	0	0	0	0
1263a71037c6fbf75c008c9ffcf0ebb3	Fungi	Basidiomycota	Agaricomycetes	Hymenochaetales	Rickenellaceae	unidentified	unidentified	0	0	0	0	0	0	0	0	0	0	0	0	0	0	0	0	0	0	0	0	0	0	0	0	0	0	0	0	0	0	0	0	0	0	0	0	0	0	0	0	0	0
126d82e6771723e316e0f53c9ff88246	Fungi	Ascomycota	unidentified	unidentified	unidentified	unidentified	unidentified	15	0	0	0	0	0	0	0	0	0	0	0	0	0	0	0	0	0	0	0	0	0	0	0	0	0	0	0	0	0	0	0	0	0	0	0	0	0	0	0	0	0
1273b7c6d73e1af302a87a45b13add31	Fungi	Ascomycota	Sordariomycetes	Hypocreales	unidentified	unidentified	unidentified	0	0	15	25	0	12	0	23	17	14	96	0	4	0	0	12	0	31	71	39	25	114	329	0	0	0	0	0	0	0	0	0	0	142	26	0	0	0	0	0	0	0
1279d86d5b135128b6ea230188cff6ce	Fungi	Entorrhizomycota	Entorrhizomycetes	Entorrhizales	Entorrhizaceae	Entorrhiza	unidentified	0	0	0	0	0	0	0	0	0	0	0	0	0	0	0	0	0	0	0	0	0	36	8	0	0	0	0	0	0	0	0	0	0	0	0	0	0	0	0	0	0	0
128506fef8476dc38e67bfe7f6493f42	Fungi	Chytridiomycota	Lobulomycetes	Lobulomycetales	unidentified	unidentified	unidentified	0	0	0	0	0	0	0	0	25	0	0	0	0	0	0	0	0	0	0	0	0	0	0	0	0	0	0	0	0	0	0	0	0	0	0	0	0	0	0	0	0	0
12943ffb1d26d1cc542d32c3119e2d17	unidentified	unidentified	unidentified	unidentified	unidentified	unidentified	unidentified	0	0	0	0	0	0	0	0	0	0	0	0	0	0	37	0	0	0	0	0	0	0	0	0	0	0	0	0	0	0	0	0	0	0	0	0	0	0	0	0	0	0
12a5a5afeea92922c5b6409265aaaa3e	Fungi	Ascomycota	Dothideomycetes	Pleosporales	Pleosporaceae	Alternaria	unidentified	0	0	0	0	4441	9008	0	0	0	0	0	0	0	0	0	0	0	0	0	0	0	0	0	0	0	0	0	0	0	0	0	0	0	0	0	0	0	0	0	0	0	0
12c49973c858b1519c6bf5dff6786177	Fungi	Mortierellomycota	Mortierellomycetes	Mortierellales	Mortierellaceae	unidentified	unidentified	0	0	0	0	0	0	0	0	0	0	0	0	0	0	0	0	0	31	8	0	0	0	0	0	0	0	0	0	0	0	0	0	0	0	0	0	0	0	0	0	0	0
12d03baba63ba4efbd885eb653ec9be2	unidentified	unidentified	unidentified	unidentified	unidentified	unidentified	unidentified	0	0	0	0	0	0	0	0	0	0	0	0	0	33	218	0	0	0	0	0	0	22	0	0	0	0	0	0	0	0	0	0	0	0	0	0	0	0	0	0	0	0
12d8290e0a188a315d0c04c8d5cbe4fa	unidentified	unidentified	unidentified	unidentified	unidentified	unidentified	unidentified	0	0	0	0	0	0	0	0	0	0	0	0	0	0	0	0	0	0	0	0	0	0	0	0	118	0	0	0	0	0	0	0	0	0	0	0	0	0	0	0	0	0
12e27311f8774d457ea817a237ad2b3c	Fungi	Ascomycota	Orbiliomycetes	Orbiliales	unidentified	unidentified	unidentified	0	0	0	0	0	0	0	0	0	36	33	0	0	0	0	0	0	0	0	0	0	0	0	0	0	0	0	0	0	0	0	0	0	0	0	0	0	0	0	0	0	0
12ec92990645b3d5c9ad7e7db1f22f9d	Fungi	Basidiomycota	Agaricomycetes	Agaricales	Pleurotaceae	Hohenbuehelia	unidentified	0	0	0	0	0	0	0	0	0	0	0	0	0	0	0	0	0	0	0	0	0	0	0	0	0	0	0	0	0	80	12	0	19	0	0	0	0	0	0	0	0	0
12fa08c15bc7f5f55c6c78b8447db0ba	Fungi	Basidiomycota	Tremellomycetes	Tremellales	unidentified	unidentified	unidentified	0	0	39	54	0	0	0	0	0	0	0	0	0	0	0	0	0	0	0	10	0	0	75	0	0	0	0	0	0	0	0	0	0	0	0	0	0	0	0	0	0	0
13071aa1179218e6dff20dc70919ac19	Fungi	Basidiomycota	Exobasidiomycetes	Tilletiales	Tilletiaceae	Tilletia	unidentified	0	0	0	3	0	0	0	0	0	0	0	0	0	0	0	0	0	0	0	0	0	0	0	0	0	0	0	0	0	0	0	0	0	0	0	0	0	0	0	0	0	0
130f135e197adc6ef3c4ce2c54c6e6a1	unidentified	unidentified	unidentified	unidentified	unidentified	unidentified	unidentified	0	0	0	0	0	0	0	0	21	0	0	0	0	0	0	0	0	0	0	0	0	0	0	0	0	0	0	0	0	0	0	0	0	0	0	0	0	0	0	0	0	0
1329e92aeb5f491363c95335f7f4e33b	unidentified	unidentified	unidentified	unidentified	unidentified	unidentified	unidentified	0	0	0	0	0	0	0	0	0	0	0	4	0	0	0	0	0	0	0	0	0	0	0	0	0	0	0	0	0	0	0	0	0	0	0	0	0	0	0	0	0	0
133ca522aebb7b9645e8a0a840c9a7d7	Fungi	Ascomycota	Leotiomycetes	Helotiales	unidentified	unidentified	unidentified	0	0	0	17	0	61	0	0	0	0	0	0	0	0	0	19	37	0	0	0	0	0	0	0	0	0	0	0	0	0	0	0	0	0	0	0	0	0	0	0	0	0
1340a4471412456549dc13aafe5af3d7	Fungi	Ascomycota	Pezizomycetes	Pezizales	Pyronemataceae	unidentified	unidentified	0	0	0	127	0	0	0	0	0	0	0	0	0	0	0	0	0	0	0	0	4	0	0	0	0	0	0	0	0	0	0	0	0	0	0	0	0	0	0	0	0	0
134128188d9a09135612440fa4dbe39a	Fungi	Ascomycota	Sordariomycetes	Sordariales	Chaetomiaceae	unidentified	unidentified	0	0	0	0	0	0	0	0	0	0	0	0	0	0	0	0	0	0	0	0	0	0	0	0	0	0	104	13	0	0	0	0	0	0	0	0	0	0	0	0	0	0
134409a37be8406c6a69dbcb5ff3c27b	Fungi	Ascomycota	Sordariomycetes	unidentified	unidentified	unidentified	unidentified	0	0	0	0	0	0	0	0	0	0	0	0	0	0	0	0	0	0	0	0	0	0	0	0	0	0	0	0	0	0	0	0	0	0	0	0	0	0	0	0	0	0
134a19967b74714a0bcd33854fa9a49e	unidentified	unidentified	unidentified	unidentified	unidentified	unidentified	unidentified	0	0	2	0	0	0	0	0	0	0	0	0	0	0	0	0	0	0	0	0	0	0	0	0	0	0	0	0	0	0	0	0	0	0	0	0	0	0	0	0	0	0
135fc1b378533fe7b79f305c0f6e2145	Fungi	Ascomycota	Dothideomycetes	Capnodiales	Teratosphaeriaceae	unidentified	unidentified	0	0	0	0	0	0	0	0	0	0	0	0	0	0	0	0	0	0	0	0	0	0	0	0	0	0	0	0	0	0	0	0	0	0	0	0	0	0	0	0	42	0
136ad1ea612dd40b59d00e02102c6528	Fungi	Ascomycota	Dothideomycetes	Pleosporales	unidentified	unidentified	unidentified	0	0	0	0	0	0	0	0	0	0	0	0	0	119	69	0	0	0	0	0	0	0	0	0	0	0	0	0	0	0	0	0	0	0	0	0	0	0	0	0	0	0
1381f65d83ff9fb7787de5d3e9f09d2d	Fungi	Chytridiomycota	Rhizophydiomycetes	Rhizophydiales	unidentified	unidentified	unidentified	0	0	0	0	0	0	0	0	0	0	0	0	0	0	0	0	0	3	0	2	0	0	0	0	0	0	0	0	0	0	0	0	0	0	0	0	0	0	0	0	0	0
1394ec51110dd8b10824c85fe2f93f1a	unidentified	unidentified	unidentified	unidentified	unidentified	unidentified	unidentified	0	0	0	0	0	0	0	0	0	0	0	0	0	0	0	0	0	0	0	0	0	0	0	0	0	0	0	0	0	0	0	0	0	0	0	0	0	0	0	0	0	0
13c4c45db18723a359cca11e7e1c87a6	Fungi	Basidiomycota	Agaricomycetes	Agaricales	Cortinariaceae	Cortinarius	unidentified	0	0	0	0	0	0	0	0	0	0	0	0	0	0	7	0	0	0	0	0	0	0	0	0	0	0	0	0	0	0	0	0	0	0	0	0	0	0	0	0	0	0
13eea9b0f9289124cfd115e89c6fa78e	Fungi	Glomeromycota	Glomeromycetes	Glomerales	Glomeraceae	unidentified	unidentified	0	0	7	0	0	57	0	0	0	0	0	0	0	0	0	0	0	11	53	0	0	0	0	0	0	0	0	0	0	0	0	0	0	0	0	0	0	0	0	0	0	0
1424650306d4c3b1dd94fa57c7751160	Fungi	Mortierellomycota	Mortierellomycetes	Mortierellales	Mortierellaceae	Mortierella	unidentified	0	0	0	0	0	0	0	0	0	0	0	0	0	0	0	0	0	0	0	0	0	0	0	467	3	0	0	0	0	0	0	0	0	0	0	0	0	0	0	0	0	0
14662fbeaf00d76fc57b587f1186aa7e	unidentified	unidentified	unidentified	unidentified	unidentified	unidentified	unidentified	0	0	0	0	0	0	0	0	0	0	0	0	0	0	0	0	0	0	0	0	0	0	0	0	0	0	0	0	0	0	0	0	0	0	0	0	0	0	0	0	0	0
14a981c4d93cd157c266d38ddcb07ec8	Fungi	Ascomycota	Dothideomycetes	Pleosporales	Lentitheciaceae	unidentified	unidentified	0	0	0	0	0	0	0	0	0	8	0	0	0	0	0	0	8	2	0	235	74	0	0	0	0	0	0	0	0	0	20	0	0	0	0	0	0	0	0	0	0	0
14ae6068fa5b87357d8e271c0c92a6c1	Fungi	Ascomycota	Orbiliomycetes	Orbiliales	Orbiliaceae	Orbilia	unidentified	0	4	0	0	0	0	0	0	0	0	0	0	0	0	0	0	0	0	0	0	0	0	0	0	0	0	0	0	0	0	0	0	0	0	0	0	0	0	0	0	0	0
14bbe753a00f40b08ca328b569ad6be8	Fungi	Ascomycota	unidentified	unidentified	unidentified	unidentified	unidentified	0	0	0	0	0	0	0	0	0	0	0	0	0	0	9	0	0	0	0	0	0	0	0	0	0	0	0	0	0	0	69	0	0	0	0	0	0	0	0	0	0	0
14c63bf90ec5d0586d558657e88a10a7	Fungi	Ascomycota	Eurotiomycetes	Onygenales	Gymnoascaceae	Leucothecium	unidentified	0	0	0	0	0	0	0	0	0	0	7	0	0	0	0	0	0	0	0	20	0	0	0	0	0	0	0	0	0	0	0	0	0	0	0	0	0	0	0	0	0	0
14c6edd8cfedc6cb7ad7020f0d63b026	Fungi	unidentified	unidentified	unidentified	unidentified	unidentified	unidentified	0	0	0	0	0	0	0	0	0	0	0	0	0	0	0	33	16	0	0	0	0	0	0	0	0	0	0	0	0	0	0	0	0	0	0	0	0	0	0	0	0	0
14c757e89ccad0be4178fddcb721e843	unidentified	unidentified	unidentified	unidentified	unidentified	unidentified	unidentified	0	0	0	0	0	0	0	0	0	0	0	0	0	0	0	0	0	0	0	0	0	0	0	0	0	0	0	0	0	0	0	0	0	12	0	0	0	0	0	0	0	0
14c75ae0d9a8ffd1cc0533fdec0cbdfd	Fungi	Chytridiomycota	Spizellomycetes	Spizellomycetales	unidentified	unidentified	unidentified	0	0	0	0	0	0	0	0	0	0	0	0	0	0	0	0	0	0	0	0	0	0	0	0	0	7	0	0	0	0	0	0	0	0	0	0	0	0	0	0	0	0
14e019f30648f2832248a4b86082305d	Fungi	Ascomycota	Sordariomycetes	Conioscyphales	Conioscyphaceae	Conioscypha	unidentified	0	0	0	0	0	0	0	0	0	0	0	0	0	0	0	0	0	0	0	0	0	0	0	0	0	0	0	0	0	0	0	0	0	0	0	5	0	0	0	0	0	0
14fb30f1d129928ed3aac2ea571e1a8f	unidentified	unidentified	unidentified	unidentified	unidentified	unidentified	unidentified	0	0	0	0	0	0	0	0	0	0	0	0	0	0	0	23	0	0	0	0	0	0	0	0	0	0	0	0	0	0	0	0	0	0	0	0	0	0	0	0	0	0
14fee94150824fa6ae6a6d42d0d0eee3	Fungi	Ascomycota	Dothideomycetes	Venturiales	unidentified	unidentified	unidentified	0	0	0	0	0	0	0	0	0	0	0	0	0	0	0	0	0	0	0	0	0	0	0	0	0	0	0	0	0	0	0	0	0	0	0	0	0	0	0	0	0	0
1507d486bc6795dee223cd41813ce390	unidentified	unidentified	unidentified	unidentified	unidentified	unidentified	unidentified	0	0	0	0	0	0	0	0	0	0	0	0	0	6	40	0	0	0	0	0	0	0	0	0	0	0	0	0	0	0	0	0	0	0	0	0	0	0	0	0	0	0
15084ec5b095ffb44ed072f122b43bd5	unidentified	unidentified	unidentified	unidentified	unidentified	unidentified	unidentified	0	0	0	0	0	0	0	0	0	0	0	0	0	0	0	0	0	0	0	0	0	0	0	0	0	0	0	0	0	0	0	0	0	0	0	0	0	0	0	0	0	0
151f0084176fbd3b50ccb1c1899cf7ea	Fungi	Basidiomycota	Agaricomycetes	Agaricales	Cortinariaceae	Cortinarius	unidentified	0	0	0	0	0	0	0	0	0	0	0	0	0	0	0	0	0	0	0	0	0	0	0	0	0	0	0	0	0	0	0	0	41	0	0	0	0	0	0	0	0	0
1520002cb9411c2537309711809477cb	Fungi	Basidiomycota	Dacrymycetes	Dacrymycetales	Dacrymycetaceae	Dacrymyces	unidentified	0	4	0	0	0	0	0	0	0	0	0	0	0	0	0	0	0	0	0	0	0	0	0	0	0	0	0	0	0	0	0	0	0	0	0	0	0	0	0	0	0	0
1527074889e60eac4b707a20a6cc155a	unidentified	unidentified	unidentified	unidentified	unidentified	unidentified	unidentified	0	0	0	0	0	0	0	0	0	0	0	0	0	0	0	0	0	0	0	0	0	23	0	0	0	0	0	0	0	0	0	0	0	0	0	0	0	0	0	0	0	0
152781d1301a624fef22179b133e99d6	Fungi	Ascomycota	Sordariomycetes	Xylariales	unidentified	unidentified	unidentified	0	0	0	0	0	0	0	0	0	0	0	0	0	0	0	18	63	7	135	0	0	0	0	0	0	0	0	0	0	0	0	0	0	0	0	0	0	0	0	0	0	0
153382b68bd635d18e66aa45b02ccbfc	unidentified	unidentified	unidentified	unidentified	unidentified	unidentified	unidentified	0	0	0	0	0	0	0	0	0	0	0	0	0	0	0	5	0	0	0	0	0	0	0	0	0	0	0	0	0	0	0	0	0	0	0	0	0	0	0	0	0	0
1534ae3232aff5a8fc5756d1281efb90	unidentified	unidentified	unidentified	unidentified	unidentified	unidentified	unidentified	0	0	0	0	0	0	0	0	0	0	0	0	0	0	0	0	0	0	0	0	0	0	0	0	0	0	0	0	0	0	134	12	6	0	0	0	0	0	0	0	0	0
1537c843dd4504ceb7b7f0c71012475c	Fungi	Ascomycota	Saccharomycetes	Saccharomycetales	Trichomonascaceae	Sugiyamaella	unidentified	0	0	0	0	0	0	0	0	0	0	0	0	0	0	0	0	0	0	0	0	0	0	0	0	0	0	0	0	0	0	0	0	0	0	0	0	0	0	0	0	0	0
154d50f292c2db5decb81c18f2aded95	Fungi	Basidiobolomycota	Basidiobolomycetes	unidentified	unidentified	unidentified	unidentified	0	0	0	0	0	0	0	0	0	0	0	0	0	0	0	0	0	0	0	2	24	0	0	0	0	0	0	0	0	0	0	0	0	0	0	0	0	0	0	0	0	0
155c637d4e8eb8ce696516b639074120	Fungi	unidentified	unidentified	unidentified	unidentified	unidentified	unidentified	2	0	0	0	0	0	0	0	0	0	0	0	0	0	0	0	0	0	0	0	0	0	0	0	0	0	0	0	0	0	0	0	0	0	0	0	0	0	0	0	0	0
15662089fbe1c6d86191046b3e0cc7bf	unidentified	unidentified	unidentified	unidentified	unidentified	unidentified	unidentified	0	0	0	0	0	0	0	0	0	0	0	0	0	0	0	0	0	0	0	0	0	0	0	0	0	0	0	0	0	0	0	0	0	0	2	0	0	0	0	0	0	0
156e026d56f4db8634fb7081dfb39d6a	Fungi	Ascomycota	Leotiomycetes	Helotiales	Helotiales_fam_Incertae_sedis	Spirosphaera	Spirosphaera_minuta	0	0	0	0	0	0	0	0	0	0	0	0	0	0	0	0	0	0	0	0	0	0	0	0	0	0	0	0	0	0	0	0	0	0	0	0	0	0	0	0	0	0
15744df3edfbd16ebf1971021337316f	unidentified	unidentified	unidentified	unidentified	unidentified	unidentified	unidentified	0	0	0	0	0	0	0	0	0	0	0	0	0	277	657	0	0	0	0	0	0	0	0	0	0	0	0	0	0	0	0	0	0	0	0	0	0	0	0	0	0	0
1591d1e3d92a34e79f2d77a28d7333ce	Fungi	Glomeromycota	Glomeromycetes	Glomerales	Glomeraceae	unidentified	unidentified	0	0	0	0	0	0	0	0	0	0	0	0	0	0	0	0	0	0	0	0	0	0	0	0	0	0	0	0	0	3	0	0	0	0	0	0	0	0	0	0	0	0
15974ee9fc83cbb6b9e3aa9840c95106	unidentified	unidentified	unidentified	unidentified	unidentified	unidentified	unidentified	0	0	0	0	0	0	0	0	0	0	0	0	0	0	0	0	0	0	0	7	0	0	0	0	0	0	0	0	0	0	0	0	0	0	0	0	0	0	0	0	0	0
15a0a95db0df9775bc8e2afeb37d7397	Fungi	Rozellomycota	unidentified	unidentified	unidentified	unidentified	unidentified	0	0	0	0	0	0	0	0	0	2	0	0	0	0	0	0	0	0	0	0	0	0	0	0	0	0	0	0	0	0	0	0	0	0	0	0	0	0	0	0	0	0
15b5e6283c114d01bf733825c2065b64	Fungi	unidentified	unidentified	unidentified	unidentified	unidentified	unidentified	0	0	0	0	220	0	0	0	0	0	0	0	0	0	0	0	0	0	0	0	0	0	0	0	0	0	0	0	0	0	0	0	0	0	0	0	0	0	0	0	0	0
15e6231667d685e985e022b790a2f0ed	Fungi	Basidiomycota	Agaricomycetes	Atheliales	unidentified	unidentified	unidentified	0	0	0	0	0	0	0	0	0	0	0	0	0	0	0	0	0	0	0	0	0	0	81	0	0	0	0	0	0	0	0	0	0	0	0	0	0	0	0	0	0	0
15f52d7f076b47e437a88c09371909a1	Fungi	Ascomycota	Leotiomycetes	Helotiales	unidentified	unidentified	unidentified	12	0	0	0	0	0	0	0	0	0	0	0	0	0	0	0	0	0	0	0	0	0	0	0	0	0	0	0	0	0	0	0	0	342	42	0	0	0	0	0	0	0
160327ed0467707bc45b576263ef4e23	Fungi	Ascomycota	Eurotiomycetes	Chaetothyriales	unidentified	unidentified	unidentified	0	0	0	0	0	0	0	0	0	0	0	0	0	0	0	0	0	0	0	0	0	0	0	0	0	0	0	0	0	0	0	0	0	0	0	0	0	0	0	0	0	0
16100181fc39f713386dc5f44edd3a22	unidentified	unidentified	unidentified	unidentified	unidentified	unidentified	unidentified	0	0	0	0	19	28	0	13	94	0	0	0	0	0	0	0	0	0	0	0	0	17	0	0	0	0	0	0	0	0	0	0	0	0	0	0	0	0	0	0	0	0
162aac78e333466e5c8bfa7feaddbf4d	Fungi	Ascomycota	Leotiomycetes	Helotiales	Helotiales_fam_Incertae_sedis	unidentified	unidentified	0	0	0	0	0	0	0	0	37	0	0	0	0	0	0	0	0	0	0	0	0	0	0	0	0	758	0	0	0	0	0	0	70	0	0	0	0	0	0	0	0	0
1634e798f15da59dcaa036548d09543f	Fungi	Basidiomycota	Agaricomycetes	Boletales	Boletaceae	Imleria	Imleria_badia	0	0	0	0	0	0	0	10	0	0	0	0	0	0	0	0	0	0	0	0	0	0	0	0	0	0	0	0	0	0	0	0	0	0	0	0	0	25	0	0	0	0
16433454130650c8c3502d04e8c604b1	Fungi	Basidiomycota	Agaricomycetes	Polyporales	Cerrenaceae	unidentified	unidentified	0	0	0	0	0	0	21	0	0	0	0	0	0	0	0	0	0	0	0	0	0	0	0	0	0	0	0	0	0	0	0	0	0	0	0	0	0	0	0	0	0	0
168a3b409553a058543db7b8b471ce29	Fungi	Ascomycota	Lecanoromycetes	Ostropales	Stictidaceae	unidentified	unidentified	0	0	0	0	0	0	0	0	0	0	0	0	0	625	506	0	0	0	0	0	0	0	0	0	0	0	0	0	0	0	0	0	0	0	0	0	0	0	0	0	0	0
16970be8deba19ad03704a953dbcd576	unidentified	unidentified	unidentified	unidentified	unidentified	unidentified	unidentified	0	0	0	0	0	12	0	0	0	0	0	0	0	0	0	0	0	0	0	0	0	0	0	0	0	0	0	0	0	0	0	0	0	0	0	0	0	0	0	0	0	0
16b2f91574b11e59139ea3fb6a5914f7	Fungi	Glomeromycota	Glomeromycetes	Glomerales	Glomeraceae	unidentified	unidentified	0	0	0	0	0	0	0	0	0	0	0	0	0	0	0	0	0	66	120	0	0	0	0	0	0	0	0	0	0	0	0	0	0	0	0	0	0	0	0	0	0	0
16b3dec35dcee5b12b4b7cb8296c2741	unidentified	unidentified	unidentified	unidentified	unidentified	unidentified	unidentified	0	0	0	0	0	0	0	0	0	53	98	0	0	0	0	0	0	0	0	0	0	0	0	0	0	0	0	0	0	0	0	0	0	0	0	0	0	0	0	0	0	0
16b98c15c2788154f97d9121b07eeb12	Fungi	Glomeromycota	Paraglomeromycetes	Paraglomerales	Paraglomeraceae	Paraglomus	Paraglomus_laccatum	0	0	0	32	0	0	0	0	0	0	0	0	0	0	0	0	0	0	0	0	0	0	0	0	0	0	0	0	0	0	0	0	0	0	0	0	0	0	0	0	0	0
16cb2f2065e05fd166405cf843a6173a	Fungi	Mortierellomycota	Mortierellomycetes	Mortierellales	Mortierellaceae	Mortierella	unidentified	0	0	0	0	0	0	0	0	0	75	80	0	0	0	0	0	0	0	0	1011	30	0	0	0	0	0	0	0	0	0	0	0	0	0	0	0	0	0	0	0	0	0
16cd5484f584bf86b22dd16644a441dd	Fungi	Basidiomycota	Agaricomycetes	unidentified	unidentified	unidentified	unidentified	0	0	4	0	0	0	0	0	0	0	0	0	0	0	0	0	0	0	0	0	0	0	0	0	0	0	0	0	0	0	0	0	0	0	0	0	0	0	0	0	0	0
16cf94b869afd490ced9cd06011ac8c1	Fungi	Ascomycota	Pezizomycetes	Pezizales	Ascobolaceae	Ascobolus	unidentified	0	0	0	0	0	0	0	0	0	0	0	0	0	0	0	0	0	9	66	0	0	0	0	0	0	0	0	0	0	0	0	0	0	0	0	0	0	0	0	0	0	0
16d232ca95bef21be7d3da6f2757ba87	Fungi	Rozellomycota	unidentified	unidentified	unidentified	unidentified	unidentified	0	0	0	0	0	0	0	0	0	2	10	0	0	0	0	0	0	0	0	0	0	0	0	0	0	0	0	0	0	0	0	0	0	0	0	0	0	0	10	0	0	0
16d38d807fedf12421496c948eac9ccb	Fungi	Ascomycota	Sordariomycetes	Hypocreales	Hypocreaceae	Trichoderma	unidentified	0	0	16	21	0	14	0	0	0	0	0	40	240	0	0	0	0	0	0	0	0	0	0	0	0	0	0	0	0	0	0	0	0	1340	155	0	6	0	0	0	0	0
16ecabab16cd8735fa92ad54caeced14	Fungi	Rozellomycota	unidentified	unidentified	unidentified	unidentified	unidentified	0	0	0	0	0	0	0	0	0	0	0	0	0	0	0	0	0	0	0	0	0	0	0	0	0	0	0	0	0	0	0	0	0	0	0	0	0	0	0	0	0	0
16f1d348401913937295659d0816f20c	Fungi	Chytridiomycota	Spizellomycetes	Spizellomycetales	unidentified	unidentified	unidentified	0	0	0	0	0	0	0	0	0	0	0	0	0	0	0	0	0	0	0	0	0	7	0	0	0	0	0	0	0	0	0	0	0	0	0	0	0	0	0	0	0	0
16f3c8e95af33fc5dc5f4a88447bb4b4	unidentified	unidentified	unidentified	unidentified	unidentified	unidentified	unidentified	0	0	0	7	0	0	0	0	0	0	0	0	0	0	0	0	0	0	0	0	0	0	0	0	0	0	0	0	0	0	0	0	0	0	0	0	0	0	0	0	0	0
16facf969b9613b24c1d5505fa0bb0c0	unidentified	unidentified	unidentified	unidentified	unidentified	unidentified	unidentified	0	0	0	0	26	12	0	0	0	0	0	0	0	0	0	0	0	0	0	0	0	0	0	0	0	0	0	0	0	0	0	0	0	0	0	0	0	0	0	0	0	0
16faf02ffe785dc0cc75534263c11469	Fungi	Basidiomycota	Agaricomycetes	Sebacinales	unidentified	unidentified	unidentified	0	0	69	0	0	0	0	0	0	0	0	0	0	0	0	0	0	0	0	0	0	0	0	0	0	0	0	0	0	0	0	0	0	0	0	0	0	0	0	0	0	0
16ffbec49d033141df2402a54c751c21	Fungi	Basidiomycota	Agaricomycetes	Cantharellales	Clavulinaceae	unidentified	unidentified	0	0	0	0	0	0	0	0	0	0	0	0	0	39	127	0	0	0	0	0	0	0	0	0	0	0	0	0	0	0	0	0	0	0	0	0	0	0	0	0	0	0
170460958c880268d6ae06ca78ed313a	unidentified	unidentified	unidentified	unidentified	unidentified	unidentified	unidentified	0	0	3	0	0	0	0	0	0	0	0	0	0	0	0	0	0	0	0	0	0	0	0	0	0	0	0	0	0	0	0	0	0	0	0	0	0	0	0	0	0	0
1734bc7c54382b5d7b78a416f02782b5	Fungi	Ascomycota	Leotiomycetes	Thelebolales	Pseudeurotiaceae	unidentified	unidentified	0	0	0	8	0	0	0	0	0	0	0	0	0	0	0	6	0	0	0	0	0	123	0	0	0	0	0	0	0	0	0	0	0	105	114	0	0	0	0	0	0	0
173b6e953906604ae24f5c68b687b1b7	Fungi	Basidiomycota	Agaricomycetes	unidentified	unidentified	unidentified	unidentified	0	0	0	0	0	0	0	0	0	0	54	0	0	0	0	0	0	471	607	121	0	0	0	0	0	0	0	0	0	0	0	0	0	0	0	0	0	0	0	0	0	0
173ddb4e84705fca19e9ef88071f8022	Fungi	Ascomycota	Saccharomycetes	Saccharomycetales	unidentified	unidentified	unidentified	73	103	0	0	0	0	0	0	0	0	0	0	0	0	0	0	0	0	0	0	0	0	0	0	0	0	0	0	0	0	0	0	0	0	0	0	0	0	0	0	0	0
17409302879681a426d37288e3a5a8ad	Fungi	Ascomycota	Sordariomycetes	Magnaporthales	Magnaporthaceae	unidentified	unidentified	0	0	0	140	43	41	0	0	0	0	65	245	859	0	5	279	185	214	190	544	699	0	0	0	0	0	0	0	0	0	0	0	0	0	0	35	12	0	0	0	0	3
175084d7fa51aa411243268a918a5a5a	Fungi	Ascomycota	Sordariomycetes	Xylariales	unidentified	unidentified	unidentified	0	0	0	0	0	0	0	0	3	0	0	0	0	0	0	0	0	0	8	0	0	28	51	0	0	0	0	0	0	0	0	0	0	0	0	9	0	0	0	0	0	0
1760f1febb1867f94d8bfd414f9bb06f	unidentified	unidentified	unidentified	unidentified	unidentified	unidentified	unidentified	0	0	0	0	0	0	0	0	23	0	0	0	0	0	0	0	0	0	0	0	0	0	0	0	0	0	0	0	0	0	0	0	0	0	0	0	0	0	0	0	0	0
1795195221883754a84264267a22bac6	Fungi	unidentified	unidentified	unidentified	unidentified	unidentified	unidentified	0	0	0	11	0	0	0	0	0	0	0	0	0	0	0	0	0	0	0	0	0	21	0	0	0	0	0	0	0	0	0	0	0	0	0	0	0	0	0	0	0	0
179d01b45f212cbe34b97d5ad17c5cba	Fungi	Basidiomycota	Agaricomycetes	Agaricales	Marasmiaceae	Marasmius	unidentified	0	0	0	0	4	6	0	0	0	0	0	2	0	0	0	0	0	0	0	0	0	0	0	0	0	0	0	0	0	0	0	0	0	0	0	0	0	0	0	0	0	0
17cbddf71620789aa4d91e284910cfd2	Fungi	Ascomycota	Dothideomycetes	Tubeufiales	Tubeufiaceae	unidentified	unidentified	0	0	0	0	0	0	0	0	0	8	13	0	68	0	0	104	133	81	17	10	0	0	0	0	0	0	0	0	0	0	0	0	0	0	0	0	0	0	0	0	0	0
1806f7623e51b5a6121ef5ccfb27e455	Fungi	Ascomycota	Eurotiomycetes	Chaetothyriales	unidentified	unidentified	unidentified	0	0	0	0	0	0	0	0	0	0	0	0	0	0	0	0	0	0	0	0	0	0	0	0	0	25	0	0	0	0	0	0	0	0	0	0	0	0	0	0	0	0
180884af480e6bbbef80a6106fbd523a	Fungi	Basidiomycota	Tremellomycetes	Filobasidiales	Filobasidiaceae	Naganishia	unidentified	0	0	0	0	0	0	0	0	0	0	4	0	0	0	0	0	0	0	0	0	0	0	0	0	0	0	88	0	0	0	0	0	0	0	0	0	0	0	0	0	0	0
1818087705030d5b142b78815fbd3db6	Fungi	Basidiomycota	Cystobasidiomycetes	Cystobasidiales	Cystobasidiaceae	Cystobasidium	unidentified	0	0	0	0	0	0	0	0	0	0	0	0	0	0	0	0	0	0	0	0	0	0	0	0	0	43	0	0	0	0	0	0	0	0	0	0	0	0	0	0	0	0
18296459c2b48d8bb89c55ce8f24fb6b	unidentified	unidentified	unidentified	unidentified	unidentified	unidentified	unidentified	0	0	0	0	0	0	0	0	0	0	2	0	0	0	0	0	0	0	0	0	0	0	0	0	0	0	0	0	0	0	0	0	0	0	0	0	0	0	0	0	0	0
18343b7d2c662acaf7db5bdd3cb5798b	Fungi	Ascomycota	Pezizomycetes	Pezizales	unidentified	unidentified	unidentified	0	0	0	0	0	0	0	0	0	0	0	0	0	0	0	0	0	0	0	0	0	0	0	0	0	0	0	0	0	0	0	0	0	0	0	0	0	0	0	0	0	0
18371b3d374d8c55d94bd5b2995700bc	unidentified	unidentified	unidentified	unidentified	unidentified	unidentified	unidentified	0	0	0	24	22	52	0	15	74	0	0	6	28	0	0	0	0	0	0	0	0	0	0	0	0	0	0	0	0	0	0	0	0	0	0	0	0	0	0	0	0	0
183cd4a0acf5229f2bc5426e38ef0ae4	Fungi	Ascomycota	Sordariomycetes	unidentified	unidentified	unidentified	unidentified	0	0	5	17	0	0	0	0	0	0	0	0	0	0	0	0	0	0	0	0	0	0	0	0	0	0	0	0	0	0	0	0	0	0	0	0	0	0	0	0	0	0
18455c4c7d5943f52c037aa556698bf4	Fungi	unidentified	unidentified	unidentified	unidentified	unidentified	unidentified	0	0	0	0	0	0	0	0	0	0	0	0	0	0	0	0	0	0	0	0	0	0	0	0	0	0	0	0	0	0	0	0	0	61	0	0	0	0	0	0	0	0
1870ff469c3fd5579fb73444ac841bbe	Fungi	Ascomycota	unidentified	unidentified	unidentified	unidentified	unidentified	0	7	0	0	0	0	0	0	0	0	0	0	0	0	0	0	0	0	0	0	0	0	0	0	0	0	0	0	0	0	0	0	0	0	0	0	0	0	0	0	0	0
18733ef7da07aff7cfff3d2e44d883e2	Fungi	Basidiomycota	Agaricomycetes	Agaricales	Tricholomataceae	Tricholoma	unidentified	0	0	0	0	0	0	0	0	0	0	0	0	0	0	0	47	0	0	0	0	0	0	0	11	0	0	0	0	0	0	0	0	0	9233	3912	25	10	3076	678	0	0	0
187806cc11b7346929c7ba9067ebcd70	Fungi	Ascomycota	unidentified	unidentified	unidentified	unidentified	unidentified	0	0	0	0	0	0	0	0	0	0	4	0	0	0	0	0	0	0	0	0	0	0	0	0	0	0	0	0	0	0	0	0	0	0	0	2	0	0	0	0	0	0
18806b44d926ea077132d34b5e924a92	unidentified	unidentified	unidentified	unidentified	unidentified	unidentified	unidentified	0	0	0	0	0	0	0	0	0	0	0	0	0	0	0	0	0	0	0	0	0	0	0	0	0	0	0	0	0	0	0	0	0	0	0	0	2	0	0	0	0	0
1884ad3e1af24ca6e685864c6e9a4402	Fungi	Ascomycota	unidentified	unidentified	unidentified	unidentified	unidentified	0	8	0	0	0	0	0	0	0	0	0	0	0	0	0	0	0	0	0	0	0	2	0	0	0	0	0	0	0	0	0	0	0	0	0	0	0	0	0	0	0	0
189b6072204bb3b82857636d59738268	Fungi	Basidiomycota	Agaricomycetes	Agaricales	unidentified	unidentified	unidentified	0	0	0	0	0	0	0	0	0	0	6	0	0	0	0	0	0	0	0	0	0	0	0	0	0	0	0	0	0	0	0	0	0	0	0	0	0	0	0	0	0	0
18b6aee13152a2eaa2a2766933167aa6	unidentified	unidentified	unidentified	unidentified	unidentified	unidentified	unidentified	0	0	0	0	0	0	0	0	0	0	0	0	0	0	0	0	0	0	0	0	0	0	0	0	0	0	0	0	0	0	0	0	0	0	0	0	0	0	0	0	0	0
192aa5bf7346657a8569ab0278b4635f	Fungi	Glomeromycota	Glomeromycetes	Glomerales	Claroideoglomeraceae	Claroideoglomus	unidentified	0	0	0	0	0	0	0	0	0	0	0	0	0	0	0	0	7	0	0	0	0	0	0	0	0	0	0	0	0	0	0	0	0	0	0	0	0	0	0	0	0	0
19345c7aa96910922ef6c80a7469c313	Fungi	Ascomycota	Sordariomycetes	Hypocreales	Nectriaceae	Ilyonectria	unidentified	0	0	75	146	0	0	0	0	0	39	50	0	0	0	0	6	0	7	0	99	30	108	51	0	0	0	0	0	0	0	0	0	0	1686	188	685	856	0	0	0	0	0
193bca53f2c2cc2e226c1be3eb995f64	Fungi	Ascomycota	Dothideomycetes	Pleosporales	Leptosphaeriaceae	unidentified	unidentified	6	225	0	0	0	0	0	0	0	0	0	0	0	0	0	0	0	0	0	0	0	485	87	0	0	0	0	0	0	0	0	0	0	0	0	0	0	0	0	0	0	0
193c91c91ee209c5aca6ac3aea5be08b	Fungi	Ascomycota	Dothideomycetes	Venturiales	Venturiaceae	unidentified	unidentified	0	0	0	0	0	0	0	0	0	0	0	0	0	0	0	0	0	0	0	0	0	0	0	0	0	0	0	0	0	0	0	0	0	0	0	0	0	0	0	0	0	0
1944da30e9fe98282fb6b59319bb0c1e	Fungi	unidentified	unidentified	unidentified	unidentified	unidentified	unidentified	0	0	0	0	0	0	0	0	0	0	15	0	0	0	0	0	0	0	0	0	0	0	0	0	0	0	0	0	0	0	0	0	0	0	0	0	0	0	0	0	0	0
194b5495dc80d6a21a2b6aa59863d2b0	Fungi	Basidiomycota	Tremellomycetes	Cystofilobasidiales	Cystofilobasidiaceae	Cystofilobasidium	unidentified	13	2	0	0	0	0	0	0	0	0	0	0	0	0	0	0	0	0	0	0	0	0	0	0	0	0	0	0	0	0	0	0	0	0	0	0	0	0	0	0	0	0
194ce6728e59ade61adee4da8f1410bd	unidentified	unidentified	unidentified	unidentified	unidentified	unidentified	unidentified	0	0	0	0	0	0	0	0	0	0	0	0	0	0	0	0	0	0	0	0	0	0	0	0	0	0	0	0	0	0	0	0	0	0	0	0	0	0	0	0	0	0
19757b30cf6eb493f6a33eef85ed21ad	Fungi	Basidiomycota	Tremellomycetes	Trichosporonales	Trichosporonaceae	Trichosporon	unidentified	0	0	0	0	0	0	0	0	0	0	0	0	0	0	0	0	0	0	0	0	0	0	0	0	0	0	0	0	0	0	0	0	0	0	0	0	0	0	0	0	0	0
19826d4701ca98c551d1e5c1d6a1adc7	Fungi	Chytridiomycota	unidentified	unidentified	unidentified	unidentified	unidentified	0	0	4	5	0	0	0	0	0	5	24	0	0	0	0	0	0	4	14	219	255	0	0	0	0	0	0	0	0	0	0	0	0	0	0	0	0	0	0	0	0	0
1985db258c61bf00b42e3377b95c71c4	Fungi	Basidiomycota	Agaricomycetes	Agaricales	Inocybaceae	unidentified	unidentified	0	0	0	0	0	0	0	0	0	0	0	0	0	0	0	0	0	0	0	0	0	0	111	0	0	0	0	0	0	0	0	0	0	67255	25619	0	0	0	0	0	0	0
19947bee4f40089601fca91d33875219	Fungi	Glomeromycota	Glomeromycetes	Glomerales	Glomeraceae	unidentified	unidentified	0	0	0	0	0	0	0	0	0	0	406	0	0	0	0	0	0	0	25	0	0	0	0	0	0	0	0	0	0	0	0	0	0	0	0	0	0	0	0	0	0	0
1998e6ebeecf6bdbe4976a6b364b91ee	unidentified	unidentified	unidentified	unidentified	unidentified	unidentified	unidentified	0	0	0	0	0	0	0	0	0	0	0	0	0	0	0	0	0	0	0	0	0	0	0	0	0	0	0	0	0	0	0	0	0	0	0	0	0	0	0	0	0	82
199b58ee0c7eaed7553334f2ffc2f23f	Fungi	Basidiomycota	Tremellomycetes	Holtermanniales	Holtermanniales_fam_Incertae_sedis	Holtermanniella	unidentified	0	0	542	203	145	35	0	0	0	0	0	10	0	0	0	0	21	210	175	0	0	24	0	0	33	0	0	0	0	0	0	0	20	0	0	0	0	0	0	0	0	0
19caf44d4504612e85a7e6b7578d9135	Fungi	Basidiomycota	Tremellomycetes	Tremellales	unidentified	unidentified	unidentified	0	0	0	0	0	0	0	0	0	0	0	0	0	0	14	0	0	0	0	0	0	0	0	0	0	0	0	0	0	0	0	0	0	0	0	0	0	0	0	0	0	0
19d387a18bbff826d4fc103d29419fbc	Fungi	Ascomycota	Leotiomycetes	unidentified	unidentified	unidentified	unidentified	0	0	0	0	0	0	0	0	0	25	0	0	0	0	0	0	0	0	0	0	0	0	0	0	0	0	0	0	0	0	0	0	0	0	0	0	0	0	0	0	0	0
19e0bf238a612ceb2bbb77f216585420	Fungi	Ascomycota	Sordariomycetes	Xylariales	unidentified	unidentified	unidentified	0	6	0	0	74	21	0	0	0	11	13	5	12	50	6	0	0	13	67	23	49	171	0	0	0	0	0	0	0	0	0	0	0	106	12	0	0	0	0	0	0	0
19ebf68391ca901b080e48f4346e6b4f	Fungi	unidentified	unidentified	unidentified	unidentified	unidentified	unidentified	0	0	0	0	0	0	0	0	0	0	4	0	0	0	0	0	0	0	0	0	0	0	0	0	0	0	0	0	0	0	0	0	0	0	0	0	0	0	0	0	0	0
1a031df8d7fdd0800615945ff56e04dc	Fungi	Basidiomycota	Malasseziomycetes	Malasseziales	Malasseziaceae	Malassezia	unidentified	0	0	0	0	0	0	0	0	0	0	4	0	0	0	0	0	0	0	0	0	0	0	0	0	0	0	0	14	0	0	0	22	31	0	0	0	0	0	0	0	0	0
1a0edbd1d578b8c63c7d7784bf071305	Fungi	Ascomycota	Sordariomycetes	Chaetosphaeriales	Chaetosphaeriaceae	unidentified	unidentified	0	0	0	0	0	0	0	0	7	0	0	0	15	0	0	0	0	0	0	0	0	0	0	0	0	0	0	0	0	0	0	0	0	0	0	0	0	0	0	0	0	0
1a1149c01c16885ef3b727e71be53a9c	Fungi	Basidiomycota	Agaricomycetes	Sebacinales	Serendipitaceae	unidentified	unidentified	0	0	0	0	0	0	0	0	0	0	0	0	0	0	0	0	0	0	0	0	0	0	0	0	0	0	0	0	0	0	0	0	0	0	0	0	7	0	0	0	0	0
1a155ad62c689cd07719ab809b08bbaf	unidentified	unidentified	unidentified	unidentified	unidentified	unidentified	unidentified	0	0	0	0	0	0	0	0	0	0	0	0	0	0	0	0	0	0	0	0	0	0	0	0	0	0	0	0	0	0	0	0	3	0	0	0	0	0	0	0	0	0
1a3d353a049f4ac74ce3a9ed5c5b917b	Fungi	Basidiomycota	Agaricomycetes	Agaricales	Hymenogastraceae	Hebeloma	unidentified	0	0	0	0	0	0	0	0	0	0	0	0	0	0	0	0	0	0	0	0	0	0	0	0	0	0	0	0	0	0	0	0	17	0	0	0	0	0	0	0	0	0
1a54a53c5c97153ad369acf8311f34ec	Fungi	Basidiomycota	Tremellomycetes	Tremellales	Bulleribasidiaceae	Vishniacozyma	unidentified	0	0	0	0	248	0	0	0	0	0	20	0	0	0	0	0	0	0	0	0	0	0	0	0	0	0	0	0	0	0	0	0	0	36	3	53	0	0	0	0	0	0
1a7785cd1fc537c3db853edf693a5f03	unidentified	unidentified	unidentified	unidentified	unidentified	unidentified	unidentified	0	0	0	0	30	0	0	0	0	0	0	0	0	0	0	0	0	0	0	0	0	0	0	0	0	0	0	0	0	0	0	0	0	0	0	0	0	0	0	0	0	0
1a7ce554a65c8365388a1c018aa1a6f7	Fungi	Ascomycota	Pezizomycetes	Pezizales	Pyronemataceae	unidentified	unidentified	0	0	0	0	0	0	0	0	0	0	0	24	0	0	0	0	0	0	0	0	19	0	0	0	0	0	0	0	0	0	0	0	0	0	0	0	0	0	0	0	0	0
1a8c0c6dcea273bae6320b49e7140c9e	Fungi	Basidiomycota	Tremellomycetes	Filobasidiales	Filobasidiaceae	Heterocephalacria	unidentified	0	0	0	0	0	0	0	0	0	0	18	0	0	0	0	0	0	0	0	0	0	0	0	0	0	0	0	0	0	0	0	0	0	0	0	0	0	0	0	0	0	0
1aa9146a50e8b5c76419cd4ca9f3f625	Fungi	Basidiomycota	Agaricomycetes	Auriculariales	Auriculariaceae	Auricularia	unidentified	0	0	0	0	0	0	0	0	0	0	0	0	0	0	0	0	0	0	0	0	0	0	0	0	0	0	0	0	0	0	0	7	0	0	0	0	0	0	0	0	0	0
1ab8205fbf2fad71d7ea737ea4061a88	unidentified	unidentified	unidentified	unidentified	unidentified	unidentified	unidentified	0	0	0	0	0	0	0	0	0	0	0	0	0	0	0	0	0	0	18	0	0	0	0	0	0	0	0	0	0	0	0	0	0	0	0	0	0	0	0	0	0	0
1acb8a462d349d43f4e71670ffa4b494	Fungi	Ascomycota	Eurotiomycetes	Chaetothyriales	Cyphellophoraceae	Cyphellophora	unidentified	0	0	0	0	0	0	0	0	0	0	0	19	32	0	0	71	62	137	121	0	0	0	0	0	0	4	0	0	0	0	0	0	0	0	0	0	0	0	0	0	0	0
1ae3e948355db730b0df03c2a8e209a0	Fungi	Basidiomycota	Agaricomycetes	Thelephorales	Thelephoraceae	Tomentella	unidentified	0	0	0	0	0	0	0	0	0	0	0	0	0	0	0	0	0	0	0	0	0	0	0	0	0	0	0	0	0	0	0	0	0	0	0	0	0	0	0	0	0	0
1aeef2b6fa5f09b354db2927572d9ca2	Fungi	Ascomycota	Leotiomycetes	Helotiales	unidentified	unidentified	unidentified	0	0	0	0	0	0	0	0	0	0	0	0	0	0	0	0	0	1148	0	0	0	0	0	0	0	0	0	0	0	0	0	0	0	0	0	0	0	0	0	0	0	0
1b054b0e1a547569bdbbda6b5544ef1a	Fungi	Basidiomycota	unidentified	unidentified	unidentified	unidentified	unidentified	0	0	0	0	0	0	0	0	0	0	0	0	0	0	0	0	0	0	0	0	0	0	0	0	0	0	0	0	0	0	0	0	0	0	0	0	0	0	0	38989	2983	84
1b0c03ed1de0d889c3a280130f7ec79c	Fungi	Mortierellomycota	Mortierellomycetes	Mortierellales	Mortierellaceae	Mortierella	unidentified	0	0	0	162	0	0	0	0	0	521	842	0	0	0	0	0	0	74	111	0	0	177	0	0	0	0	0	0	0	0	0	0	0	0	0	198	172	0	0	0	0	0
1b22b6c79425b8fd9a0ce64563323ce6	unidentified	unidentified	unidentified	unidentified	unidentified	unidentified	unidentified	0	0	14	19	34	170	0	46	249	0	0	23	44	0	0	0	0	14	12	198	173	48	11	0	52	4	0	0	0	0	0	0	0	0	0	37	10	0	0	0	0	43
1b2639d4e68719822d6f6320368c30db	Fungi	Chytridiomycota	unidentified	unidentified	unidentified	unidentified	unidentified	0	0	0	0	0	0	0	0	0	0	0	0	0	0	0	0	0	0	0	0	0	4	0	0	0	0	0	0	0	0	0	0	0	0	0	0	0	0	0	0	0	0
1b3b6c4b97a0afcaedcdf8b289d7dc0f	Fungi	Ascomycota	Dothideomycetes	Capnodiales	unidentified	unidentified	unidentified	0	0	0	3	0	0	0	0	0	0	0	0	0	0	0	0	0	0	0	0	0	18	0	0	0	0	0	0	0	0	0	0	0	0	0	0	0	0	0	0	0	0
1b3c2896a2387920d88a5f9906ce0dfb	Fungi	Ascomycota	Sordariomycetes	Hypocreales	Cordycipitaceae	unidentified	unidentified	0	0	0	0	0	0	0	0	0	0	22	0	0	0	0	0	0	0	0	33	30	0	0	0	0	0	0	0	0	0	0	0	0	0	0	156	5	0	0	0	0	0
1b455605358afafae90536e88c9154bc	Fungi	Ascomycota	unidentified	unidentified	unidentified	unidentified	unidentified	0	0	0	0	0	0	0	0	0	0	0	0	0	0	0	0	0	0	0	0	0	0	0	36	6	0	0	0	0	0	0	0	0	0	0	0	0	0	0	0	0	0
1b46e3b9a40ec99db085f55e2c80ade9	Fungi	Ascomycota	Lecanoromycetes	unidentified	unidentified	unidentified	unidentified	0	0	0	0	0	0	0	0	0	0	0	0	0	0	0	0	0	0	0	0	0	0	0	0	0	0	0	0	0	0	0	0	0	0	0	0	0	0	0	0	0	0
1b4fc5fd0021ecde03fa2d893b3355a5	Fungi	Basidiomycota	Agaricomycetes	Agaricales	Bolbitiaceae	Conocybe	unidentified	0	0	0	0	0	0	0	0	0	0	0	0	0	0	0	0	0	0	0	44	17	0	0	0	0	0	0	0	0	0	0	0	0	0	0	0	0	0	0	0	0	0
1b5903e8f717c09445864b480b7cb909	unidentified	unidentified	unidentified	unidentified	unidentified	unidentified	unidentified	0	0	0	0	0	0	0	0	0	0	0	0	0	0	0	0	0	0	0	0	0	0	0	0	8	0	0	0	0	0	0	0	0	0	0	0	0	0	0	0	0	0
1b5c1adce9eb6590b34877f6cd6d73b8	Fungi	Chytridiomycota	unidentified	unidentified	unidentified	unidentified	unidentified	0	0	0	0	0	0	0	0	0	0	0	0	0	0	0	0	0	0	0	0	0	0	0	0	0	0	0	0	0	0	0	0	0	0	0	0	0	0	0	0	0	0
1b86ace6b6c6171ee55fb30f16d8b21c	Fungi	Ascomycota	Dothideomycetes	Capnodiales	unidentified	unidentified	unidentified	0	0	0	0	0	0	0	0	0	0	0	5	0	0	0	0	0	0	0	0	0	7	0	0	0	0	0	0	0	0	0	0	0	0	0	0	0	0	0	0	0	0
1b9e13377bad3d6b1756a8c20661f07c	Fungi	Ascomycota	Sordariomycetes	Hypocreales	unidentified	unidentified	unidentified	0	0	0	0	0	0	0	0	0	0	0	0	0	0	0	0	0	0	0	23	107	0	0	0	0	0	0	0	0	0	0	0	0	0	0	0	0	0	0	0	0	0
1b9ee0b74c716bfecc5f954b8231bd88	Fungi	Basidiomycota	Agaricomycetes	Agaricales	Clavariaceae	unidentified	unidentified	0	0	0	0	0	0	0	0	0	0	0	0	0	0	0	20	0	0	0	0	0	0	0	0	0	0	0	0	0	0	0	0	0	0	0	0	0	0	0	0	0	0
1ba1486c7c17fb70c88049c6c70e2018	unidentified	unidentified	unidentified	unidentified	unidentified	unidentified	unidentified	0	0	0	0	0	0	0	0	0	0	0	0	0	0	0	0	0	0	0	0	0	0	0	0	0	0	0	0	0	0	0	0	0	0	0	0	0	0	0	0	0	2
1ba2c75e1934b4ee93a0473fd188289b	Fungi	Basidiomycota	Tremellomycetes	Cystofilobasidiales	Mrakiaceae	Mrakia	unidentified	0	0	0	0	0	0	0	0	0	0	0	9	0	0	0	0	0	0	0	0	0	0	0	0	0	0	0	0	0	0	0	0	0	0	0	0	0	0	0	0	0	0
1ba3ceee31e2514c3ad25d627710b402	Fungi	Rozellomycota	unidentified	unidentified	unidentified	unidentified	unidentified	0	0	0	0	0	0	0	0	0	0	0	0	0	0	0	0	0	0	0	0	0	0	0	0	0	0	0	0	0	0	0	0	0	5	0	0	0	0	0	0	0	0
1ba4eacf9dcb8412a80e1058307e4b20	Fungi	Basidiomycota	Agaricomycetes	Polyporales	Hyphodermataceae	Hyphoderma	unidentified	0	0	0	0	0	0	0	0	0	0	0	0	0	0	0	0	0	0	0	0	0	0	0	0	0	21	0	0	0	0	0	0	0	0	0	0	0	0	0	0	0	0
1bac951feecdf9a735aeb2c64a1fec91	unidentified	unidentified	unidentified	unidentified	unidentified	unidentified	unidentified	0	0	0	0	0	0	0	0	0	0	0	0	0	0	0	0	0	0	0	3	0	0	0	0	0	0	0	0	0	0	0	0	0	0	0	0	0	0	0	0	0	0
1bbd5a8a9dc89e3e478fb776436c838a	unidentified	unidentified	unidentified	unidentified	unidentified	unidentified	unidentified	0	0	0	0	0	0	0	0	0	0	0	0	0	0	0	0	0	0	0	0	0	0	0	0	0	10	0	0	0	0	0	0	0	0	0	0	0	0	0	0	0	0
1be8dbb6ba067a1ba1dbab471f7505ac	Fungi	Chytridiomycota	unidentified	unidentified	unidentified	unidentified	unidentified	0	0	0	5	0	0	0	0	0	0	0	0	0	0	0	0	0	0	0	0	0	0	0	0	0	0	0	0	0	0	0	0	0	0	0	0	0	0	0	0	0	0
1bec72f5f5b93343ae643891eed5b7fa	Fungi	unidentified	unidentified	unidentified	unidentified	unidentified	unidentified	0	0	0	0	0	0	0	0	0	0	0	0	0	0	0	0	0	0	0	3	0	0	0	0	0	0	0	0	0	0	0	0	0	0	0	0	0	0	0	0	0	0
1bf5266204c32440d4e495d955195aa2	Fungi	Ascomycota	Sordariomycetes	Sordariales	Chaetomiaceae	unidentified	unidentified	0	0	0	0	0	0	0	0	0	0	0	0	0	0	0	0	0	0	0	0	0	0	0	0	0	0	0	0	0	0	0	0	0	0	0	0	0	0	0	0	0	2888
1c0442c14a325d13a3e643abef87738f	Fungi	Ascomycota	Dothideomycetes	Tubeufiales	Tubeufiaceae	unidentified	unidentified	0	0	0	0	0	0	0	0	2	6	0	11	104	0	0	0	0	75	44	8	0	0	0	0	0	0	0	0	0	0	0	0	0	0	0	0	0	0	0	0	0	0
1c0685a7295dcec3c962f6e2e06d7a4e	Fungi	Chytridiomycota	Rhizophydiomycetes	Rhizophydiales	unidentified	unidentified	unidentified	0	0	0	0	0	0	0	0	0	0	0	0	0	0	0	0	0	0	0	0	0	2	0	0	0	0	0	0	0	0	0	0	0	0	0	0	0	0	0	0	0	0
1c08963d78870b0519b2ed4494a39360	Fungi	Chytridiomycota	unidentified	unidentified	unidentified	unidentified	unidentified	0	0	0	0	19	334	0	0	0	0	0	0	0	0	0	0	0	0	0	0	0	0	0	0	0	0	0	0	0	0	0	0	0	0	0	0	0	0	0	0	0	0
1c1169d87e2201d3bc1413512ff6191f	Fungi	Ascomycota	Eurotiomycetes	Eurotiales	Aspergillaceae	Aspergillus	unidentified	0	0	0	0	0	0	0	0	0	0	0	0	0	0	0	0	0	0	0	118	10	0	0	3	21	0	0	0	0	0	53	15	0	0	0	0	0	0	0	0	0	0
1c1427c5478dd643e1ecdaed5e02b660	Fungi	unidentified	unidentified	unidentified	unidentified	unidentified	unidentified	0	0	0	0	0	0	0	0	0	0	0	0	0	0	0	18	18	0	0	0	0	0	0	0	0	0	0	0	0	0	0	0	0	0	0	0	0	0	0	0	0	0
1c2c08ba777e9d6494f7835a9e78aa5c	Fungi	Mortierellomycota	Mortierellomycetes	Mortierellales	unidentified	unidentified	unidentified	0	0	48	0	0	0	0	0	0	0	0	0	0	0	0	0	0	0	0	0	0	0	0	0	0	0	0	0	0	0	0	0	0	0	0	0	0	0	0	0	0	0
1c47e5ee1fb8782ffc48df4454cd4db3	unidentified	unidentified	unidentified	unidentified	unidentified	unidentified	unidentified	0	0	0	0	0	0	0	0	0	0	0	0	0	0	0	0	0	0	0	18	0	0	0	0	0	0	0	0	0	0	0	0	0	0	0	0	0	0	0	0	0	0
1c486facfa7fe9785b570833a7001eb0	Fungi	Ascomycota	Eurotiomycetes	Chaetothyriales	unidentified	unidentified	unidentified	0	0	0	0	0	0	0	0	0	35	0	0	0	0	0	0	0	3	0	103	74	4	0	0	0	0	0	0	0	0	0	0	0	0	0	0	0	0	0	0	0	0
1c496ed80c15299954fddafff687f26a	Fungi	Ascomycota	Saccharomycetes	Saccharomycetales	Saccharomycetales_fam_Incertae_sedis	Ambrosiozyma	unidentified	0	0	0	0	0	0	0	0	0	0	0	0	0	0	0	0	0	0	0	0	0	0	0	0	0	0	0	0	0	0	0	0	0	0	0	0	0	0	0	0	0	0
1c59f0e0ffb3196f5109b5c3fb352085	Fungi	Ascomycota	Sordariomycetes	Hypocreales	Cordycipitaceae	Beauveria	unidentified	0	0	10	29	0	0	0	0	0	0	0	51	212	0	0	0	0	0	0	52	39	0	0	0	0	0	0	0	0	16	0	0	0	0	0	0	0	0	0	0	0	0
1c5cc0c3799ae29a7395cae2aa0f31f5	Fungi	Ascomycota	Sordariomycetes	Ophiostomatales	Ophiostomataceae	Sporothrix	unidentified	0	0	0	0	0	0	0	0	0	0	0	0	0	0	0	0	0	0	0	0	0	0	0	0	0	0	0	0	0	0	0	0	6	0	0	0	0	0	0	0	0	0
1c6837b07a146cd24563e5ae0c37861d	unidentified	unidentified	unidentified	unidentified	unidentified	unidentified	unidentified	0	0	0	0	0	0	0	0	0	0	0	0	0	0	0	0	0	0	0	0	0	0	0	0	0	0	0	0	0	0	0	0	0	8	0	0	0	0	0	0	0	0
1c930f7cf5ae747de134645831e76fbb	Fungi	Basidiomycota	Tremellomycetes	Tremellales	unidentified	unidentified	unidentified	0	0	0	0	0	0	0	2	0	0	3	0	0	0	0	0	0	0	0	0	0	0	0	0	0	0	0	0	0	0	0	0	0	0	0	0	0	0	0	0	0	0
1c94b54a4cc3d7a92e8e2ec07f58f16d	Fungi	Chytridiomycota	Chytridiomycetes	Chytridiales	Chytridiaceae	Phlyctochytrium	unidentified	0	0	0	0	0	0	0	0	0	0	0	0	0	0	0	0	0	0	0	0	0	0	0	0	94	0	0	0	0	0	0	0	0	0	0	0	0	0	0	0	0	0
1ca3276669fbc7dd3eb7691993fa28a8	Fungi	unidentified	unidentified	unidentified	unidentified	unidentified	unidentified	0	0	0	5	0	0	0	0	0	0	0	0	0	0	0	0	0	0	0	0	0	0	0	0	0	0	0	0	0	0	0	0	0	0	0	0	0	0	0	0	0	0
1cbbd88b18396f6de0e2c49f22862309	Fungi	Ascomycota	Sordariomycetes	Diaporthales	Diaporthaceae	unidentified	unidentified	0	0	0	0	0	0	0	0	0	0	0	0	0	0	0	0	0	0	0	0	0	0	0	0	0	0	0	0	0	26	0	0	0	0	0	0	0	0	0	0	0	0
1cbed58d7b0dbc2d7b5e5d824b13a808	Fungi	Ascomycota	Leotiomycetes	Helotiales	unidentified	unidentified	unidentified	0	0	0	0	0	0	0	5	0	0	0	0	0	0	0	0	0	0	0	0	0	0	0	0	0	0	0	0	0	0	0	0	0	0	0	0	0	12	0	0	0	0
1cc4d1f1a0e8a510577ce9fb2cd8de49	unidentified	unidentified	unidentified	unidentified	unidentified	unidentified	unidentified	0	0	0	0	0	0	0	0	0	0	47	0	0	0	0	0	0	0	0	0	0	0	0	0	0	0	0	0	0	0	0	0	0	0	0	0	0	0	0	0	0	0
1cd2e7b3ded7ff937ee2919a3dc58099	Fungi	Basidiomycota	Agaricomycetes	Agaricales	unidentified	unidentified	unidentified	0	0	0	0	0	0	0	0	0	0	0	0	0	0	0	0	0	0	0	45	44	0	0	0	0	0	0	0	0	0	0	0	0	0	0	6	0	0	0	0	0	0
1cd685bd33431dd33b81b0e06757a948	Fungi	Basidiomycota	Agaricomycetes	Hymenochaetales	Schizoporaceae	Xylodon	unidentified	0	0	0	0	0	0	0	2	0	0	0	0	0	0	0	0	0	0	0	0	0	0	0	0	0	0	0	0	0	0	0	0	0	0	0	0	0	0	0	0	0	0
1cd775c0827f5d8013f6276f4ec30fcb	unidentified	unidentified	unidentified	unidentified	unidentified	unidentified	unidentified	0	0	0	0	0	0	0	0	0	0	0	0	0	0	0	0	0	0	0	0	11	0	0	0	0	0	0	0	0	0	0	0	0	0	0	0	0	0	0	0	0	0
1d016f98ff147703e5b1d12f2ac4ec54	Fungi	unidentified	unidentified	unidentified	unidentified	unidentified	unidentified	0	0	0	0	0	0	0	0	0	0	0	0	0	0	0	11	0	0	0	0	0	0	0	0	0	0	0	0	0	0	0	0	0	0	0	0	0	0	0	0	0	0
1d0441d8184884f32883b0e7055a1698	unidentified	unidentified	unidentified	unidentified	unidentified	unidentified	unidentified	0	0	0	0	0	0	0	0	0	0	0	0	0	0	0	0	0	0	0	5	3	0	0	0	0	0	0	0	0	0	0	0	0	0	0	0	0	0	0	0	0	0
1d134f91463e5e2bc0024ff614324ffe	Fungi	unidentified	unidentified	unidentified	unidentified	unidentified	unidentified	0	0	0	0	0	0	0	0	0	0	0	0	0	0	0	0	0	0	0	25	0	0	0	0	0	0	0	0	0	0	0	0	0	0	0	0	0	0	0	0	0	0
1d18cefbf6a10aff2eb62647694fc1c0	unidentified	unidentified	unidentified	unidentified	unidentified	unidentified	unidentified	0	0	0	0	0	0	0	0	0	0	101	0	0	0	0	0	0	0	0	0	0	0	0	0	0	0	0	0	0	0	0	0	0	0	0	0	0	0	0	0	0	0
1d2beb2aa9c7086bdba2407cec098c3e	Fungi	Chytridiomycota	Lobulomycetes	Lobulomycetales	unidentified	unidentified	unidentified	0	0	0	0	0	0	0	0	0	0	0	10	0	0	0	0	0	0	0	0	0	0	27	0	0	0	0	0	0	0	0	0	0	0	0	0	0	0	0	0	0	0
1d2c8927831b4b8f3d7bb3b0a9aa6031	Fungi	Basidiomycota	Agaricomycetes	Polyporales	Phanerochaetaceae	unidentified	unidentified	0	0	0	0	0	0	0	0	0	0	0	0	0	0	0	0	0	0	0	0	0	0	0	0	0	0	0	0	0	0	0	0	0	0	0	0	0	0	0	0	0	0
1d3de5d5bc3a9061cd60a155a2ba17fc	Fungi	Ascomycota	Lecanoromycetes	Lecanorales	unidentified	unidentified	unidentified	0	0	0	0	0	0	0	0	0	0	0	0	0	5	18	0	0	0	0	0	0	0	0	0	0	0	0	0	0	0	0	0	0	0	0	0	0	0	0	0	0	0
1d5aa05828825d27bd8639f8c5c19fe8	Fungi	Ascomycota	Sordariomycetes	Diaporthales	Gnomoniaceae	unidentified	unidentified	0	0	0	0	0	0	0	0	0	0	8	0	0	0	0	0	0	0	3	0	0	0	0	0	0	0	0	0	0	0	0	0	0	0	0	0	0	0	0	0	0	0
1d82ae018f61307d407e270118d65488	Fungi	Mortierellomycota	Mortierellomycetes	Mortierellales	Mortierellaceae	Mortierella	unidentified	0	0	0	0	0	0	0	0	0	0	0	0	0	0	0	0	0	0	0	0	0	0	0	0	0	0	0	0	0	0	0	0	0	3	0	0	0	0	82	0	0	0
1d8e703fa528c1047a4cba99629d9a24	Fungi	Ascomycota	unidentified	unidentified	unidentified	unidentified	unidentified	0	0	0	0	0	0	0	0	0	0	0	0	0	0	0	0	0	0	0	0	0	0	66	0	0	0	0	0	0	0	0	0	0	0	0	0	0	0	0	0	0	0
1d98d742c78b02470ccda4830ebba845	Fungi	Ascomycota	unidentified	unidentified	unidentified	unidentified	unidentified	0	0	0	0	0	0	0	0	0	0	11	0	0	0	0	0	0	0	0	0	0	0	0	0	0	0	0	0	0	0	0	0	0	0	0	0	0	0	0	0	0	0
1d9b15449048ec93c7eaa873e465a907	Fungi	Basidiomycota	Cystobasidiomycetes	unidentified	unidentified	unidentified	unidentified	0	0	0	0	0	0	0	0	0	0	0	0	0	0	0	0	0	0	0	0	0	0	0	0	0	12	0	0	0	40	0	0	0	0	0	0	0	0	0	0	0	0
1da96cd00a6c08473c5ddb8881ec40ca	Fungi	Ascomycota	Dothideomycetes	Capnodiales	Mycosphaerellaceae	unidentified	unidentified	23	0	0	0	0	0	0	0	0	0	0	0	0	0	0	0	0	0	0	0	0	0	0	0	0	2	0	0	0	0	0	0	0	0	0	0	0	0	0	0	0	0
1db979677879e8c85b09a935c2ef72d0	unidentified	unidentified	unidentified	unidentified	unidentified	unidentified	unidentified	0	0	0	0	0	0	0	0	0	0	0	0	0	0	0	0	0	0	0	0	0	0	0	0	0	0	0	0	0	0	0	0	0	0	0	0	0	0	0	0	0	0
1dc68d7b7b5e781dc64f4e508481b4fa	unidentified	unidentified	unidentified	unidentified	unidentified	unidentified	unidentified	0	0	0	0	0	0	0	0	0	0	0	0	0	0	0	0	0	0	0	0	0	0	0	0	0	0	0	3	0	0	0	0	0	0	0	0	0	0	0	0	0	0
1e10895752004f863d2ee3c478283f9d	unidentified	unidentified	unidentified	unidentified	unidentified	unidentified	unidentified	0	0	0	0	5	8	0	0	0	0	0	0	0	0	0	0	0	0	0	0	0	0	0	0	0	0	0	0	0	0	0	0	0	0	0	0	0	0	0	0	0	0
1e280e9eaebac0874901b7bfa549579f	Fungi	Mortierellomycota	Mortierellomycetes	Mortierellales	Mortierellaceae	Mortierella	unidentified	0	0	0	0	0	0	0	0	0	0	0	0	0	102	0	0	0	0	0	0	0	0	0	0	0	0	0	0	0	0	0	0	0	0	0	0	0	0	0	0	0	0
1e2edf60335c4aaa728d3a1bfee7fd62	Fungi	Mortierellomycota	Mortierellomycetes	Mortierellales	Mortierellaceae	Mortierella	unidentified	34	0	0	0	0	0	0	0	0	0	0	0	0	0	0	0	0	0	0	0	0	0	0	0	0	0	0	0	0	0	0	0	0	0	0	0	0	0	0	0	0	0
1e6367640ea528c82cf932bf0017cfc3	Fungi	Basidiomycota	Agaricomycetes	Agaricales	Psathyrellaceae	Psathyrella	unidentified	0	0	27	22	0	0	0	0	0	0	0	0	0	0	0	0	0	0	0	12	13	21	0	0	0	0	0	0	0	0	0	0	0	0	0	0	0	0	0	0	0	0
1e82690f3cf761a13925f0a80f3f1dd7	Fungi	unidentified	unidentified	unidentified	unidentified	unidentified	unidentified	0	0	0	0	0	0	0	0	0	0	0	0	0	0	0	0	0	0	0	98	0	0	0	0	0	0	0	0	0	0	0	0	0	0	0	0	0	0	0	0	0	0
1e82a9365419b164881a2c84dee0b456	Fungi	Ascomycota	Eurotiomycetes	Chaetothyriales	Herpotrichiellaceae	unidentified	unidentified	0	0	0	0	0	0	0	0	0	0	0	0	0	0	0	0	0	0	0	0	0	0	0	0	0	0	0	0	0	0	0	0	0	0	0	9	0	0	0	0	0	0
1e8470e4d17ac8a6e42f2df7339786d6	Fungi	Ascomycota	Saccharomycetes	Saccharomycetales	Debaryomycetaceae	Debaryomyces	unidentified	0	0	0	0	0	0	0	0	0	0	0	0	0	0	0	0	0	0	0	0	0	0	0	0	0	0	0	0	0	0	0	0	12	0	0	0	0	0	0	0	0	0
1ea75b0bbd7973a332a6a549452a2cff	Fungi	Rozellomycota	Rozellomycotina_cls_Incertae_sedis	unidentified	unidentified	unidentified	unidentified	0	0	0	0	0	0	0	0	0	0	7	0	0	0	0	0	0	0	0	0	0	0	0	0	0	0	0	0	0	0	0	0	0	0	0	0	0	0	0	0	0	0
1eaab72b8a59d88491899e2e0f8f6175	Fungi	Basidiomycota	Cystobasidiomycetes	Cystobasidiomycetes_ord_Incertae_sedis	Symmetrosporaceae	Symmetrospora	unidentified	0	0	0	0	0	0	0	0	0	0	0	0	0	0	0	0	0	0	0	0	0	0	45	0	0	0	0	0	0	0	0	0	0	0	0	0	0	0	0	0	0	0
1eb2c4a68bae3b0be8c624dc56a2eda1	Fungi	Glomeromycota	Glomeromycetes	Diversisporales	Diversisporaceae	unidentified	unidentified	0	0	0	0	0	0	0	0	0	0	0	0	0	0	0	0	0	0	0	0	0	0	0	0	0	0	0	0	0	0	0	0	0	0	0	10	0	0	0	0	0	0
1ece4aaf487ff762e292a7fd2bf0f51d	unidentified	unidentified	unidentified	unidentified	unidentified	unidentified	unidentified	0	0	0	0	0	0	0	0	0	0	0	0	0	0	0	0	0	10	0	0	0	0	0	0	0	0	0	0	0	0	0	0	0	0	0	0	0	0	0	0	0	0
1ed0e76d08aa87e99a78dfdbfb85f21e	Fungi	Chytridiomycota	unidentified	unidentified	unidentified	unidentified	unidentified	0	0	0	0	0	0	0	0	0	0	0	0	0	0	0	0	2	0	0	0	0	0	0	0	0	0	0	0	0	0	0	0	0	0	0	0	0	0	0	0	0	0
1ee58993bcaf97dec8f0733f1f52b420	Fungi	Basidiomycota	Agaricomycetes	Cantharellales	Ceratobasidiaceae	unidentified	unidentified	0	0	0	0	0	0	0	0	0	0	0	0	0	0	0	0	0	0	0	0	0	6420	0	0	0	0	0	0	0	0	0	0	0	0	0	0	0	0	0	0	0	0
1ee72e8e1c684a5115972c6f319e98f5	unidentified	unidentified	unidentified	unidentified	unidentified	unidentified	unidentified	0	0	0	0	0	0	0	0	0	0	0	0	0	0	0	0	0	0	0	0	0	0	0	0	0	0	0	0	5	0	0	0	0	0	0	0	0	0	0	0	0	0
1eeb36c908bd7856ca026eac3ec0e224	Fungi	Ascomycota	Dothideomycetes	Pleosporales	unidentified	unidentified	unidentified	0	0	0	5	0	0	0	0	3	0	0	0	0	0	0	0	0	0	0	0	10	0	0	0	0	0	0	0	0	0	0	0	0	0	0	0	7	0	0	0	0	4
1ef88278d21f7af0f4e1df3786ca7e9c	Fungi	Ascomycota	Dothideomycetes	Venturiales	Venturiaceae	unidentified	unidentified	0	0	0	0	0	0	0	0	0	0	0	0	0	0	0	0	0	0	0	0	0	0	0	0	0	2274	0	0	0	0	0	0	0	0	0	0	0	0	0	0	0	0
1ef97b807c830931868f8b2d21e32103	Fungi	Ascomycota	Sordariomycetes	Microascales	Microascaceae	unidentified	unidentified	0	0	0	18	0	0	0	0	0	0	0	0	0	0	0	0	0	0	0	0	0	0	0	0	0	0	0	0	0	0	0	0	0	0	0	4	0	0	0	0	0	0
1f0b7526059450a2d38f17965b8005a0	unidentified	unidentified	unidentified	unidentified	unidentified	unidentified	unidentified	10	0	0	0	0	0	0	0	0	0	0	0	0	0	0	0	0	0	0	0	0	0	0	0	0	0	0	0	0	0	0	0	0	0	0	0	0	0	0	0	0	0
1f0f35fbeb8b504a37d8914678588dec	Fungi	Mortierellomycota	Mortierellomycetes	Mortierellales	Mortierellaceae	Mortierella	unidentified	0	0	0	0	0	0	0	0	0	0	0	0	0	0	0	0	0	0	0	0	0	0	0	0	0	0	0	0	0	0	0	0	0	0	0	0	0	0	0	0	0	0
1f1743ded58d7b10d19975fa332687df	Fungi	Ascomycota	Sordariomycetes	Hypocreales	Hypocreales_fam_Incertae_sedis	Sporidesmium	unidentified	0	0	0	11	0	0	0	0	0	25	0	0	0	0	0	0	0	0	0	33	0	0	0	0	0	0	0	0	0	0	0	0	0	0	0	0	0	0	0	0	0	0
1f3115684d4dd10339a58f17c20d1649	Fungi	Glomeromycota	unidentified	unidentified	unidentified	unidentified	unidentified	0	0	0	0	0	0	0	0	0	0	0	0	0	0	0	0	0	0	0	0	0	0	0	0	0	0	0	0	0	0	0	0	0	0	0	0	0	0	0	0	0	0
1f37acbe02adafb66be77c62a751b633	Fungi	Ascomycota	Leotiomycetes	Helotiales	Dermateaceae	unidentified	unidentified	0	0	0	0	0	0	0	0	0	0	0	0	0	2821	2011	0	0	0	0	0	0	0	0	0	0	0	0	0	10	0	0	15	26	0	3	0	0	0	0	531	361	0
1f3e332f5612048b28322b60e62a8319	Fungi	Ascomycota	Leotiomycetes	Helotiales	unidentified	unidentified	unidentified	0	0	0	0	0	0	0	0	0	0	0	0	11	0	0	0	0	0	0	0	0	36	10	0	0	0	0	0	0	0	0	0	0	1886	811	301	525	0	43	0	0	0
1f4a73777634c245f6426961131138b7	Fungi	Basidiomycota	Agaricomycetes	unidentified	unidentified	unidentified	unidentified	0	0	0	0	0	0	0	0	0	0	0	0	0	0	0	0	0	0	0	8	8	0	0	0	0	0	0	0	0	0	0	0	0	0	0	0	0	0	0	0	0	0
1f4f9b2c035140274284219efb684db3	Fungi	Basidiomycota	Microbotryomycetes	Microbotryales	Microbotryaceae	Microbotryum	unidentified	0	0	0	0	0	0	0	0	0	0	0	0	0	0	0	0	0	0	0	0	0	0	0	0	0	0	0	0	0	0	0	0	0	29	26	0	0	0	0	0	0	0
1f611b33147babce2767fb550ad2eb4f	Fungi	Chytridiomycota	Spizellomycetes	Spizellomycetales	unidentified	unidentified	unidentified	0	0	0	0	0	0	0	0	0	0	0	0	0	0	0	0	0	0	0	0	0	0	0	0	0	6	0	0	0	0	0	0	0	0	0	0	0	0	0	0	0	0
1f6805273c80239556a29c2c7f6a79ac	Fungi	Glomeromycota	Paraglomeromycetes	Paraglomerales	Paraglomeraceae	Paraglomus	Paraglomus_laccatum	0	0	0	0	0	0	0	0	0	0	0	0	0	0	0	0	0	0	0	0	0	0	50	0	0	0	0	0	0	0	0	0	0	0	0	0	0	0	0	0	0	0
1f69360ea4090dab16793ba96347dc81	Fungi	Mortierellomycota	Mortierellomycetes	Mortierellales	Mortierellaceae	Mortierella	unidentified	0	0	0	0	0	0	0	0	0	0	0	0	0	0	0	0	0	0	0	0	0	0	0	0	0	0	0	0	0	0	0	2	0	0	0	0	0	0	0	0	0	0
1f8bed61d1f92cc2878e092f2c3cecf4	Fungi	Ascomycota	unidentified	unidentified	unidentified	unidentified	unidentified	4	0	0	0	0	0	0	0	0	0	0	0	0	0	0	0	0	0	0	0	0	0	0	0	0	0	0	0	0	0	0	0	0	0	0	0	0	0	0	0	0	0
1f8cfe30ffdb11cebf7aa5178dfdfa1e	Fungi	Basidiomycota	Agaricomycetes	Agaricales	Physalacriaceae	unidentified	unidentified	0	0	0	0	0	0	0	0	0	0	0	0	0	0	0	0	0	0	0	0	0	0	0	0	0	0	0	0	0	0	0	0	0	0	0	0	0	0	0	0	0	0
1f8ebe37f24e77d1a77743f855a78664	Fungi	Ascomycota	Sordariomycetes	Sordariales	Chaetomiaceae	unidentified	unidentified	0	0	0	0	0	0	0	0	0	0	0	0	0	0	0	0	0	0	0	0	0	0	0	0	0	0	0	0	0	0	0	0	0	0	0	0	0	0	0	0	0	0
1f995eba65917337af4a6f800666794d	Fungi	Glomeromycota	Glomeromycetes	Glomerales	Glomeraceae	unidentified	unidentified	0	0	0	0	0	36	0	0	0	0	0	0	0	0	0	0	0	0	0	0	0	0	0	0	0	0	0	0	0	0	0	0	0	0	0	0	0	0	0	0	0	0
1fb6993f4fffb5da19341ad4bfc40138	Fungi	Ascomycota	unidentified	unidentified	unidentified	unidentified	unidentified	0	69	0	0	0	0	0	0	0	0	0	0	0	0	21	0	0	0	0	0	0	0	0	0	0	0	0	0	0	0	0	0	0	0	0	0	0	0	0	0	0	0
1fbea7d5615f24a30a28f168d9a0bdbf	unidentified	unidentified	unidentified	unidentified	unidentified	unidentified	unidentified	0	0	0	0	0	0	0	0	0	0	0	0	0	0	0	0	0	0	0	0	0	0	0	0	0	0	18	0	0	0	0	0	0	0	0	0	0	0	0	0	0	0
1fc43af769f431676683981036817adc	Fungi	Rozellomycota	unidentified	unidentified	unidentified	unidentified	unidentified	0	0	0	8	0	0	0	0	0	0	0	0	0	0	0	0	0	0	0	0	0	0	0	0	0	0	0	0	0	0	0	0	0	0	0	0	0	0	0	0	0	0
1fc5c783ae490b6cf027c21643d19550	unidentified	unidentified	unidentified	unidentified	unidentified	unidentified	unidentified	0	0	0	0	0	0	0	0	0	0	0	0	0	0	0	4	0	0	0	0	0	0	0	0	0	0	0	0	0	0	0	0	0	0	0	0	0	0	0	0	0	0
1fd6586ccd6123e2ed4e97d568edab20	Fungi	Ascomycota	Orbiliomycetes	Orbiliales	Orbiliaceae	unidentified	unidentified	0	0	0	0	0	0	0	0	0	0	0	0	0	0	0	85	180	0	0	0	0	0	0	0	0	0	0	0	0	0	0	0	0	0	0	0	0	0	0	0	0	0
1fd8307e9015c4187fb11d69d3c60aad	Fungi	Basidiomycota	Agaricomycetes	unidentified	unidentified	unidentified	unidentified	0	0	0	24	0	0	0	0	0	0	0	0	0	0	0	0	0	0	0	0	0	0	0	0	0	0	0	0	0	0	0	0	0	0	0	0	0	0	0	0	0	0
1fdcb7e3f71fd3bd7493bcee8061f624	Fungi	Basidiomycota	Microbotryomycetes	Sporidiobolales	Sporidiobolaceae	Rhodotorula	unidentified	0	0	0	0	0	0	0	0	0	0	0	0	0	0	0	0	0	0	0	0	0	0	0	0	0	0	0	0	0	0	0	7	0	0	0	0	0	0	0	0	0	0
1fdfad12cdaf659d05e0dfa206f57735	Fungi	Ascomycota	unidentified	unidentified	unidentified	unidentified	unidentified	0	0	0	0	0	0	0	0	0	0	0	0	0	0	0	0	0	0	4	0	0	0	0	0	0	0	0	0	0	0	0	0	0	0	0	0	0	0	0	0	0	0
1ffadec0e509e34d941686b9cddccb77	Fungi	unidentified	unidentified	unidentified	unidentified	unidentified	unidentified	0	0	0	21	0	0	0	0	0	0	0	0	0	0	0	0	0	0	0	0	0	0	28	0	0	0	0	0	0	0	0	0	0	0	0	0	0	0	0	0	0	0
2013ea9c7ddf92c56c247584984eecaf	Fungi	Ascomycota	Sordariomycetes	Hypocreales	Hypocreaceae	Trichoderma	unidentified	0	0	0	0	0	0	0	603	541	0	0	0	0	0	0	0	0	0	0	0	0	0	0	0	0	93	0	0	0	0	0	0	0	0	0	0	0	0	0	0	0	0
20214d5c1ba4945ccac70341e56510f1	unidentified	unidentified	unidentified	unidentified	unidentified	unidentified	unidentified	0	0	0	0	0	0	0	0	0	0	0	0	0	0	0	0	0	0	0	0	0	0	0	0	0	0	0	0	0	0	7	0	0	0	0	0	0	0	0	0	0	0
203a11b4365f8559ea0860403eb0f99b	Fungi	Ascomycota	Dothideomycetes	Venturiales	Venturiaceae	unidentified	unidentified	0	0	0	0	0	0	0	0	0	6	182	0	0	0	0	0	0	0	0	0	0	0	0	0	0	0	0	0	0	0	0	0	0	0	0	0	0	0	0	0	0	0
204cbd1047065e1634486dc04f7c7d05	unidentified	unidentified	unidentified	unidentified	unidentified	unidentified	unidentified	0	0	0	0	158	333	0	0	238	0	0	0	0	0	0	0	0	0	0	0	0	0	0	0	0	0	0	0	0	0	0	0	0	0	0	0	0	0	0	0	0	0
204e90591078cbc09647af606247d343	Fungi	Chytridiomycota	Rhizophlyctidomycetes	Rhizophlyctidales	Rhizophlyctidaceae	Rhizophlyctis	unidentified	0	0	0	0	0	0	0	29	0	0	0	0	0	0	0	0	0	0	0	0	0	0	0	0	0	0	0	0	0	0	0	0	0	0	0	0	0	0	0	0	0	0
2055e5b2400deee50bcfefad05688e0c	unidentified	unidentified	unidentified	unidentified	unidentified	unidentified	unidentified	0	0	0	0	0	0	0	0	0	0	0	0	0	0	0	0	0	0	0	0	0	0	0	0	0	0	23	0	0	0	0	0	0	0	0	0	0	0	0	0	0	0
206efae6c1a1758744da77d788b69330	Fungi	Basidiomycota	Agaricomycetes	Russulales	Lachnocladiaceae	Vararia	unidentified	0	0	0	0	0	0	0	0	0	257	4	0	0	0	0	0	0	0	0	0	0	0	0	0	0	0	0	0	0	0	0	0	0	0	0	0	0	0	0	0	0	0
20757a1b3ccd2e7ee4c80152095a9b6c	unidentified	unidentified	unidentified	unidentified	unidentified	unidentified	unidentified	0	0	0	0	0	0	0	0	0	0	0	0	0	0	0	0	0	0	0	0	3	0	0	0	0	0	0	0	0	0	0	0	0	0	0	0	0	0	0	0	0	0
207ba93e5d1e7596cc7c215f6a7dfa4e	Fungi	Ascomycota	Pezizomycotina_cls_Incertae_sedis	Pezizomycotina_ord_Incertae_sedis	Pezizomycotina_fam_Incertae_sedis	Ciliophora	unidentified	0	0	0	0	0	0	0	0	0	0	0	4	0	0	0	0	0	0	0	0	0	0	0	0	0	0	0	0	0	0	0	0	0	0	0	0	0	0	0	0	0	0
2085fc142efab92b48a5728ff3825f81	unidentified	unidentified	unidentified	unidentified	unidentified	unidentified	unidentified	0	0	0	0	0	0	0	0	0	0	0	0	0	0	0	0	0	0	0	0	0	0	0	0	6	0	0	0	0	0	0	0	0	0	0	0	0	0	0	0	0	0
208b6e20c2023bb29769ce4c71f9175a	Fungi	Chytridiomycota	Rhizophydiomycetes	Rhizophydiales	unidentified	unidentified	unidentified	0	0	8	29	0	0	0	0	0	0	0	0	0	0	0	0	0	0	0	0	0	0	0	0	0	0	0	0	0	0	0	0	0	0	0	0	0	0	0	0	0	0
209b57e20df98ef4008bff727ccb3a2e	Fungi	Mortierellomycota	Mortierellomycetes	Mortierellales	Mortierellaceae	Mortierella	unidentified	0	0	0	0	0	0	0	0	0	0	0	0	0	0	0	4	0	7	5	0	0	0	0	0	0	0	0	0	0	0	0	0	0	0	0	0	0	0	0	0	0	0
20a94ee5165331922e90198196ae6fd8	Fungi	Ascomycota	Pezizomycotina_cls_Incertae_sedis	Pezizomycotina_ord_Incertae_sedis	Pezizomycotina_fam_Incertae_sedis	Ciliophora	unidentified	0	0	0	0	29	174	0	0	0	0	0	0	0	0	0	0	0	0	0	0	0	0	0	0	0	0	0	0	0	0	0	0	0	0	0	0	0	0	0	0	0	0
20cc5cbc60971ac0ba327a8275d02f48	Fungi	Basidiomycota	Agaricomycetes	Cantharellales	Ceratobasidiaceae	unidentified	unidentified	0	0	0	0	0	0	0	0	0	0	0	0	0	0	9	0	0	0	0	0	0	0	0	0	0	0	0	0	0	0	0	0	0	0	0	0	0	0	0	0	0	0
20d131e131d98c21a22f58ca29fc6bd9	unidentified	unidentified	unidentified	unidentified	unidentified	unidentified	unidentified	0	0	0	0	0	0	0	0	0	0	3	0	0	0	0	0	0	0	0	0	0	0	0	0	0	0	0	0	0	0	0	0	0	0	0	0	0	0	0	0	0	0
20d7f5e854a407ab5293e5e670002d8f	unidentified	unidentified	unidentified	unidentified	unidentified	unidentified	unidentified	0	0	0	0	0	0	0	0	0	0	0	0	0	0	0	0	0	0	0	0	0	39	0	0	0	0	0	0	0	0	0	0	0	0	0	0	0	0	0	0	0	0
20da0a7b62828281a39a812d620a59fa	Fungi	Mortierellomycota	Mortierellomycetes	Mortierellales	Mortierellaceae	Mortierella	unidentified	0	0	0	0	0	0	0	0	0	434	1009	0	0	0	0	0	0	0	0	65	66	0	0	0	0	0	0	0	0	0	0	0	0	0	0	0	0	0	0	0	0	0
20e5da130e0ff13b4088576f6c78ff10	Fungi	Ascomycota	Pezizomycetes	Pezizales	Pyronemataceae	unidentified	unidentified	0	0	0	0	0	0	0	0	0	0	0	0	0	0	0	0	0	0	0	33	0	0	0	0	0	0	0	0	0	0	0	0	0	0	0	0	0	0	0	0	0	0
20ebf049d9eecb1a832334272cdb9873	Fungi	Basidiomycota	Tremellomycetes	Holtermanniales	Holtermanniales_fam_Incertae_sedis	Holtermanniella	unidentified	0	0	0	0	0	0	0	0	0	0	0	0	0	0	0	0	0	0	0	0	0	209	45	0	0	0	0	0	0	0	0	0	0	0	0	0	0	0	0	0	0	0
20fd08c44cdbb068d727e755a03c5561	Fungi	Ascomycota	Dothideomycetes	Capnodiales	unidentified	unidentified	unidentified	0	0	0	0	0	0	0	0	0	0	0	0	0	0	0	0	0	0	0	0	0	0	0	0	0	21	0	0	0	0	0	0	0	0	0	0	0	0	0	0	0	0
20fecf50e11d3b1ab6266315aefec136	Fungi	Basidiomycota	Agaricomycetes	Agaricales	Cortinariaceae	Cortinarius	unidentified	0	0	0	0	0	0	0	0	0	0	0	0	0	63	45	0	0	0	0	0	0	0	0	0	0	0	0	0	0	0	0	0	0	0	0	0	0	0	0	0	0	0
211188e1f3662b8bc924b22f4dcf2255	Fungi	Ascomycota	Saccharomycetes	Saccharomycetales	Saccharomycetales_fam_Incertae_sedis	Candida	unidentified	0	0	0	0	0	0	39	0	0	0	0	0	0	0	0	0	0	0	0	0	0	0	0	4	3	0	0	0	0	38	0	0	191	0	0	0	0	0	0	0	0	0
211edc66740bb5e6ab53f44e9bca7686	Fungi	Ascomycota	unidentified	unidentified	unidentified	unidentified	unidentified	0	0	0	0	0	0	0	0	0	0	0	0	0	0	0	0	0	0	0	0	0	0	0	0	0	0	0	0	0	0	0	0	0	0	0	0	0	0	0	0	0	0
212aa76c4d6b9bec4099a828207b69f0	Fungi	Ascomycota	Dothideomycetes	Pleosporales	unidentified	unidentified	unidentified	0	0	0	0	44	339	0	0	0	0	0	0	0	0	0	0	0	0	0	0	0	0	0	0	0	0	0	0	0	0	0	0	0	0	0	0	0	0	0	0	0	0
213a38422b222bb40e5a6e9133c12a01	Fungi	Basidiomycota	Agaricomycetes	Trechisporales	unidentified	unidentified	unidentified	0	0	0	0	0	0	0	0	0	0	0	0	0	0	0	0	0	0	0	0	0	181	0	0	0	0	0	0	0	0	0	0	0	0	0	0	0	0	0	0	0	0
21496a7e17ebef8a64f358d7dff59bc8	Fungi	Mortierellomycota	Mortierellomycetes	Mortierellales	Mortierellaceae	Mortierella	unidentified	0	0	0	0	0	0	0	0	0	0	0	0	0	0	0	0	0	0	0	0	0	0	0	0	0	341	0	0	0	0	0	0	0	0	0	0	0	0	0	0	0	0
2152228fdb7a28c9ae442082fac36617	Fungi	Rozellomycota	Rozellomycotina_cls_Incertae_sedis	GS11	unidentified	unidentified	unidentified	0	0	40	0	0	0	0	0	0	0	0	0	0	0	0	0	0	0	0	7	0	0	0	0	0	0	0	0	0	0	0	0	0	1301	59	6443	4796	83	254	0	0	0
215ab23e08915ace6b9bc2857b1fd50e	Fungi	Chytridiomycota	unidentified	unidentified	unidentified	unidentified	unidentified	0	0	0	0	0	0	0	0	0	0	0	0	0	0	0	0	0	0	0	0	0	0	0	0	0	0	0	0	0	0	0	0	0	0	0	0	0	0	0	0	0	0
219a7903d51763725a46c81babd84797	unidentified	unidentified	unidentified	unidentified	unidentified	unidentified	unidentified	0	0	0	0	0	0	0	0	0	0	0	0	0	0	0	0	0	0	0	0	4	0	0	0	0	0	0	0	0	0	0	0	0	0	0	0	0	0	0	0	0	0
21bb4df8fe1e2998ca80e96978fda851	Fungi	Glomeromycota	Glomeromycetes	Glomerales	Glomeraceae	unidentified	unidentified	0	0	0	0	0	0	0	0	0	0	12	0	0	0	0	0	0	37	344	89	0	0	0	0	0	0	0	0	0	0	0	0	0	0	0	0	0	0	0	0	0	0
21ca8b671ee7dfd83294de953bca1e35	Fungi	Ascomycota	Leotiomycetes	Helotiales	unidentified	unidentified	unidentified	0	0	0	0	0	0	0	0	0	0	0	0	0	333	1692	0	0	0	0	0	0	0	0	0	0	0	0	0	0	0	0	0	0	0	0	0	0	0	0	0	0	0
21cc62d332e17e3778b60e8ef1c0de5f	Fungi	Ascomycota	Orbiliomycetes	Orbiliales	unidentified	unidentified	unidentified	0	3	0	0	0	0	0	0	0	0	0	0	0	0	0	0	0	0	0	0	0	0	0	0	0	0	0	0	0	0	0	0	0	0	0	0	0	0	0	0	0	0
21ce326eb08b915e6507bc669c725b9d	Fungi	Ascomycota	Sordariomycetes	Diaporthales	Gnomoniaceae	unidentified	unidentified	0	0	0	0	0	0	0	0	0	7	0	0	0	0	0	0	0	0	0	0	0	0	0	0	0	0	0	0	0	0	0	0	0	0	0	0	0	0	0	0	0	0
21d03baedbacac075f61b4393376a579	unidentified	unidentified	unidentified	unidentified	unidentified	unidentified	unidentified	0	0	0	0	0	0	0	0	0	0	0	0	0	0	0	0	0	0	0	9	17	0	0	0	0	0	0	0	0	0	0	0	0	0	0	0	0	0	0	0	0	0
21d7a28cac653f8032201b856c187ae2	Fungi	Ascomycota	Pezizomycetes	Pezizales	Pyronemataceae	Pulvinula	unidentified	0	0	0	47	0	0	0	0	0	0	0	22	32	0	0	0	0	0	0	44	0	0	0	0	0	0	0	0	0	0	0	0	0	0	0	0	0	0	0	0	0	0
21ef6499206e016c8c8ca1acdf4146da	Fungi	Ascomycota	Dothideomycetes	Venturiales	Sympoventuriaceae	unidentified	unidentified	0	0	0	0	0	0	0	0	0	562	25	0	0	0	0	0	0	0	0	0	0	0	0	0	0	0	0	0	0	0	0	0	0	0	0	9	0	0	0	0	0	0
21fb307ea622e539eeb3a936c09668ee	Fungi	Basidiomycota	Agaricomycetes	Cantharellales	Ceratobasidiaceae	unidentified	unidentified	0	0	0	0	0	0	0	0	0	0	0	0	0	0	0	0	0	0	0	0	0	172	0	0	0	0	0	0	0	0	0	0	0	0	0	0	0	0	0	0	0	0
2209541d68d5922df67e8727ee46b8d7	Fungi	Chytridiomycota	unidentified	unidentified	unidentified	unidentified	unidentified	0	0	0	0	383	98	0	0	0	0	0	0	0	0	0	0	0	0	0	0	0	0	0	0	0	0	0	0	0	0	0	0	0	0	0	0	0	0	0	0	0	0
2209ac747a5ea212afdfb99e32079ea1	unidentified	unidentified	unidentified	unidentified	unidentified	unidentified	unidentified	0	0	0	0	0	0	0	0	0	0	0	0	13	0	0	0	0	0	0	0	0	8	0	0	0	0	0	0	0	0	0	0	0	0	0	0	0	0	0	0	0	0
22111226f0ff0d941d53ad745fb74140	unidentified	unidentified	unidentified	unidentified	unidentified	unidentified	unidentified	0	0	0	0	0	0	0	0	0	0	0	0	0	0	0	0	0	0	0	0	0	0	0	0	0	21	0	0	0	0	0	0	0	0	0	0	0	0	0	0	0	0
2217feeddb0990dc7269638e3c64fcd4	Fungi	Chytridiomycota	Rhizophydiomycetes	Rhizophydiales	unidentified	unidentified	unidentified	0	0	0	0	0	0	0	0	0	0	0	0	0	0	0	0	0	0	0	0	0	0	0	0	0	0	0	0	0	0	0	0	0	0	0	0	0	0	0	0	0	0
2219c0f1d97927454cc5c6fdd8bbca28	Fungi	Basidiomycota	Microbotryomycetes	Microbotryales	Microbotryaceae	Microbotryum	unidentified	0	0	4	0	25	0	0	0	0	0	0	0	0	0	0	0	0	0	0	0	0	0	0	0	0	0	0	0	0	0	0	0	0	0	0	0	0	0	0	0	0	0
221a23bad08c7e3f37ab723d510ae44d	unidentified	unidentified	unidentified	unidentified	unidentified	unidentified	unidentified	0	0	0	0	0	0	0	0	0	0	0	0	0	0	0	0	0	0	2	0	0	0	0	0	0	0	0	0	0	0	0	0	0	0	0	0	0	0	0	0	0	0
22253c75b006785f75dc6496c93690fa	Fungi	Ascomycota	Dothideomycetes	Pleosporales	unidentified	unidentified	unidentified	0	0	0	0	0	0	0	0	0	0	0	0	0	0	0	0	0	0	0	0	0	0	0	0	0	0	0	0	0	0	0	0	0	1523	420	5	0	0	0	0	0	0
2228b79467a54bc8d47ab2fe10fa64a8	Fungi	Chytridiomycota	Lobulomycetes	Lobulomycetales	unidentified	unidentified	unidentified	0	0	0	0	0	0	0	0	0	0	0	0	0	0	0	0	0	0	0	0	0	0	0	18	0	0	0	0	0	34	0	0	0	0	0	0	0	0	0	0	0	0
222aa3b6dca36ff73fdf0dadd8248bac	Fungi	Basidiomycota	Agaricomycetes	unidentified	unidentified	unidentified	unidentified	0	0	0	0	0	0	0	0	0	0	0	0	0	0	0	0	22	0	0	0	0	0	0	0	0	0	0	0	0	0	0	0	0	0	0	0	0	0	0	0	0	0
2232341fce5bbc460508edf664a89514	Fungi	Ascomycota	Sordariomycetes	Hypocreales	Hypocreales_fam_Incertae_sedis	Sporidesmium	unidentified	0	0	0	0	0	0	0	0	0	0	0	0	0	0	0	0	0	14	0	0	0	0	0	0	0	0	0	0	0	0	0	0	0	0	0	0	0	0	0	0	0	0
22491137ab5ba0db11aaf1f95f4723bd	unidentified	unidentified	unidentified	unidentified	unidentified	unidentified	unidentified	0	0	0	0	0	0	0	63	0	0	0	0	0	0	0	0	0	0	0	0	0	0	0	0	0	0	0	0	0	0	0	0	0	0	0	0	0	0	0	0	0	0
226768cb59e21fcf687cfd3322fd29e2	Fungi	Ascomycota	Saccharomycetes	Saccharomycetales	Lipomycetaceae	unidentified	unidentified	0	0	0	0	0	0	0	0	0	0	0	0	0	0	0	0	0	0	0	0	0	0	0	0	0	0	0	0	0	0	0	0	0	0	0	0	0	0	0	0	0	0
227f6fe56b4f38c7f7b8f5532fdb998a	unidentified	unidentified	unidentified	unidentified	unidentified	unidentified	unidentified	0	0	0	0	0	0	0	0	0	0	0	0	0	0	0	0	0	0	0	0	0	0	0	0	0	0	0	0	0	0	0	0	0	0	2	0	0	0	0	0	0	0
227fab6ccc6cead17c623c227d11498a	Fungi	unidentified	unidentified	unidentified	unidentified	unidentified	unidentified	0	0	0	0	0	3	0	0	0	0	0	0	0	0	0	0	0	0	0	0	0	0	0	0	0	0	0	0	0	0	0	0	0	0	0	0	0	0	0	0	0	0
229ff1644f025069bb27984232fb007d	unidentified	unidentified	unidentified	unidentified	unidentified	unidentified	unidentified	0	0	0	0	0	0	0	0	0	0	0	0	0	0	0	0	0	0	0	0	0	0	0	0	7	0	0	0	0	0	0	0	0	0	0	0	0	0	0	0	0	0
22a514ef8bda83cacc25a89de69ceeea	Fungi	Ascomycota	Sordariomycetes	Hypocreales	Ophiocordycipitaceae	unidentified	unidentified	0	0	0	0	0	0	0	0	7	0	0	0	0	0	0	0	0	0	0	5	0	0	0	0	0	0	0	0	0	0	0	0	0	0	0	0	0	0	0	0	0	0
22ab5bd20ca19f7ee06e1f15fc3a22e5	Fungi	unidentified	unidentified	unidentified	unidentified	unidentified	unidentified	0	8	0	0	0	0	0	0	0	0	0	0	0	0	0	0	0	0	0	0	0	0	0	0	0	0	0	0	0	0	0	0	0	0	0	0	0	0	0	0	0	0
22b0c232538429863cb0ed4cbde31748	Fungi	Ascomycota	Dothideomycetes	Capnodiales	unidentified	unidentified	unidentified	0	0	0	0	0	0	0	0	0	0	0	0	0	0	0	0	0	0	0	0	0	0	0	0	0	0	0	0	0	0	0	0	0	0	0	0	0	0	0	0	0	0
22b2c99f4352a79859e9cce2b0f19824	Fungi	Glomeromycota	Glomeromycetes	Glomerales	Glomeraceae	unidentified	unidentified	0	0	0	0	0	0	0	0	0	0	0	0	0	0	0	7	0	0	0	0	0	0	0	0	0	0	0	0	0	0	0	0	0	0	0	0	0	0	0	0	0	0
22b41633f06a724aec1144f88ee77d4b	Fungi	unidentified	unidentified	unidentified	unidentified	unidentified	unidentified	0	0	0	0	0	0	0	0	0	0	114	0	0	0	0	0	0	0	0	0	0	0	0	0	0	0	0	0	0	0	0	0	0	0	0	0	0	0	0	0	0	0
22b9fd76b45d503c1b8fed0e4fbfcb66	unidentified	unidentified	unidentified	unidentified	unidentified	unidentified	unidentified	0	0	0	0	0	0	0	0	0	0	0	0	0	0	0	0	0	0	0	10	0	0	0	0	0	0	0	0	0	0	0	0	0	0	0	0	0	0	0	0	0	0
22bc1e9c56405cf0e072a49150f1ab48	Fungi	Mortierellomycota	Mortierellomycetes	Mortierellales	Mortierellaceae	Mortierella	unidentified	0	0	0	0	86	0	0	0	0	0	0	0	0	0	0	0	0	0	0	0	0	0	0	0	0	0	0	0	0	0	0	0	0	0	0	0	0	0	0	0	0	0
22c43c23662eedf5e8aed980fc00ad63	Fungi	Glomeromycota	Glomeromycetes	Diversisporales	Diversisporaceae	unidentified	unidentified	0	0	0	0	0	0	0	0	0	0	0	0	0	0	0	0	0	0	0	0	0	0	0	0	0	0	0	0	0	0	0	0	0	0	0	0	62	0	0	0	0	0
22c936c81b6c2f8ee34a27498e503025	unidentified	unidentified	unidentified	unidentified	unidentified	unidentified	unidentified	0	0	0	0	0	0	0	0	0	0	0	0	0	0	0	0	0	0	0	0	0	0	0	0	0	0	0	0	0	0	0	0	0	0	0	0	0	0	0	0	0	0
22d3cec0efab22a89e7e771438dd2215	Fungi	Basidiomycota	Agaricomycetes	Boletales	Suillaceae	Suillus	unidentified	8684	5799	0	0	0	0	0	0	15	0	0	0	0	0	0	0	0	0	0	0	0	0	0	31	0	0	0	0	0	0	0	0	0	0	0	0	0	0	0	0	0	0
22d73a97b2ff20472dc4ea255b611e55	Fungi	Ascomycota	Eurotiomycetes	Chaetothyriales	unidentified	unidentified	unidentified	0	0	0	0	0	0	0	7	7	0	0	0	129	0	0	42	9	18	0	11	15	0	0	0	0	0	0	0	0	0	0	0	0	2487	559	756	853	24	0	0	0	0
22eaadbfd504040194a1a52c3421476d	Fungi	Basidiomycota	Agaricomycetes	Sebacinales	Serendipitaceae	unidentified	unidentified	0	0	0	0	9	0	0	0	0	0	0	0	0	0	0	0	0	0	0	0	0	0	0	0	0	0	0	0	0	0	0	0	0	0	0	0	0	0	0	0	0	0
22f16a9c3fb8e3646618b8ddac966988	unidentified	unidentified	unidentified	unidentified	unidentified	unidentified	unidentified	0	0	0	0	0	0	0	0	0	0	0	0	0	0	0	0	0	0	12	0	0	0	0	0	0	0	0	0	0	0	0	0	0	0	0	0	0	0	0	0	0	0
22f69d2f4af4f6da574259c4390c1298	Fungi	unidentified	unidentified	unidentified	unidentified	unidentified	unidentified	0	0	0	0	0	0	0	0	0	0	0	0	0	0	0	0	0	0	0	0	0	0	0	0	0	0	0	0	13	0	0	0	0	0	0	0	0	0	0	0	0	0
2300f9b474fae17b83f7086df8a88bbb	Fungi	Ascomycota	Leotiomycetes	Helotiales	unidentified	unidentified	unidentified	21	19	0	0	0	0	0	0	0	0	0	0	0	1333	508	0	0	0	0	0	0	0	0	0	0	0	0	0	0	0	0	0	0	0	0	0	0	0	0	0	0	0
2309496d7b57219a6960ee52fe95093a	Fungi	Mortierellomycota	Mortierellomycetes	Mortierellales	Mortierellaceae	Mortierella	unidentified	2	8	0	0	0	0	0	0	0	0	0	0	0	0	0	0	0	0	0	0	0	0	0	0	0	0	0	0	0	0	0	0	0	0	0	0	0	0	0	0	0	0
231b82ae8549f3d74b46319fa308e614	Fungi	Ascomycota	Orbiliomycetes	Orbiliales	Orbiliaceae	unidentified	unidentified	0	0	0	16	0	0	0	0	0	0	0	0	0	0	0	0	0	0	0	0	0	0	0	0	0	0	0	0	0	0	0	0	0	0	0	0	0	0	0	0	0	0
23268c75d7d65235eb2548235cc4037d	Fungi	Basidiomycota	Agaricomycetes	Polyporales	Fomitopsidaceae	Tyromyces	unidentified	0	0	0	0	0	0	0	0	0	0	0	0	0	0	0	0	0	0	0	0	0	0	0	0	0	0	0	0	0	0	4	0	0	0	0	0	0	0	0	0	0	0
232892c7e9508b9d92061e412ae9191c	Fungi	unidentified	unidentified	unidentified	unidentified	unidentified	unidentified	0	0	0	0	0	0	0	0	0	0	0	0	0	0	0	0	0	0	0	0	0	0	0	0	0	0	0	0	0	0	0	0	0	0	0	0	0	0	9	0	0	0
2329b27548f27d969f843e04648d9f15	Fungi	Basidiomycota	Agaricomycetes	Sebacinales	unidentified	unidentified	unidentified	0	0	0	0	0	0	0	0	0	0	15	0	0	0	0	0	0	0	0	0	0	0	0	0	0	0	0	0	0	0	0	0	0	0	0	0	0	0	0	0	0	0
232d85834444a4bae22a51acb0a5a0c1	unidentified	unidentified	unidentified	unidentified	unidentified	unidentified	unidentified	0	0	0	2	0	0	0	0	0	0	0	0	0	0	0	0	0	0	0	0	0	0	0	0	0	0	0	0	0	0	0	0	0	0	0	0	0	0	0	0	0	0
2331750ca4c7dabb35f65f637d9ad68b	Fungi	Basidiomycota	Ustilaginomycetes	Ustilaginales	Ustilaginaceae	unidentified	unidentified	0	0	0	0	0	0	0	0	7	0	0	0	0	0	0	0	0	0	0	0	0	64	0	0	0	0	0	0	0	0	0	0	0	0	0	0	0	0	0	0	0	0
23331d77517372676635735077dc1572	Fungi	Ascomycota	Dothideomycetes	Pleosporales	unidentified	unidentified	unidentified	0	0	0	0	0	0	0	4	6	18	17	0	0	0	0	36	17	0	0	0	0	211	0	0	0	0	0	0	0	0	0	0	0	0	0	39	25	0	0	0	0	0
23476c0da01393f58aff1d63a8e68388	unidentified	unidentified	unidentified	unidentified	unidentified	unidentified	unidentified	0	0	0	0	0	0	0	0	0	0	0	0	0	0	0	0	0	0	0	0	0	0	0	0	0	0	0	0	0	0	0	0	0	0	0	0	0	0	0	0	0	0
234b9406ee3055d492a42fd893211391	Fungi	Basidiomycota	Agaricomycetes	Geastrales	Sphaerobolaceae	Sphaerobolus	unidentified	0	0	0	0	0	0	0	0	0	542	48	0	0	0	0	0	0	0	0	0	0	0	0	0	0	0	0	0	0	0	0	0	0	0	0	0	0	0	0	0	0	0
234f8f627c41683984de6d1ab33a2016	unidentified	unidentified	unidentified	unidentified	unidentified	unidentified	unidentified	0	0	0	0	0	0	0	0	0	0	0	0	0	0	0	0	0	0	0	0	0	0	0	0	0	0	25	0	0	0	0	0	0	0	0	0	0	0	0	0	0	0
235150ae83361e5576ca1550ae989ca2	Fungi	Ascomycota	unidentified	unidentified	unidentified	unidentified	unidentified	0	0	0	0	0	0	0	0	0	0	0	0	0	0	0	0	0	0	0	0	0	0	0	0	0	0	0	0	0	0	0	0	0	0	0	5	0	0	0	0	0	0
2372264770f8c08e23fb189cd3b00f87	Fungi	Ascomycota	Leotiomycetes	Helotiales	unidentified	unidentified	unidentified	0	0	0	0	0	0	0	0	0	0	0	0	0	118	190	0	0	0	0	0	0	0	0	0	0	0	0	0	0	0	0	0	0	0	0	0	0	0	0	0	0	0
237fec07901d62e62efe3107ae22da3a	unidentified	unidentified	unidentified	unidentified	unidentified	unidentified	unidentified	0	0	0	0	0	0	0	0	0	0	3	0	0	0	0	0	0	0	0	0	0	0	0	0	0	0	0	0	0	0	0	0	0	0	0	0	0	0	0	0	0	0
238a2da6d7ea95d9f64af1884cb5c374	unidentified	unidentified	unidentified	unidentified	unidentified	unidentified	unidentified	0	0	0	0	5	0	0	0	0	0	0	0	0	0	0	0	0	0	0	0	0	0	0	0	0	0	0	0	0	0	0	0	0	0	0	0	0	0	0	0	0	0
238e8a011483d75c657effd64caf94fb	Fungi	Ascomycota	Eurotiomycetes	Chaetothyriales	Herpotrichiellaceae	unidentified	unidentified	0	0	0	0	0	0	0	0	0	0	0	0	0	24	73	0	0	0	0	0	0	52	0	0	0	0	0	0	0	0	0	0	0	0	0	0	0	0	0	0	0	0
23912320fdba9dc7811f81bcda0e8a4b	unidentified	unidentified	unidentified	unidentified	unidentified	unidentified	unidentified	0	0	0	0	0	0	0	0	0	0	0	0	0	0	0	0	0	0	0	0	0	0	0	0	0	0	0	0	0	0	0	0	0	0	0	0	0	0	0	2	0	0
23a23f8a912306d94347cdebb7227e61	Fungi	Glomeromycota	Glomeromycetes	Diversisporales	Diversisporaceae	Diversispora	unidentified	0	0	0	0	0	0	0	0	0	0	0	4	0	0	0	0	0	0	0	0	0	0	0	0	0	0	0	0	0	0	0	0	0	0	0	0	0	0	0	0	0	0
23a4e34cdfdc28805aa1103db2dd1089	Fungi	Glomeromycota	Glomeromycetes	Glomerales	Glomeraceae	Funneliformis	unidentified	0	0	0	0	0	0	0	0	0	0	0	0	0	0	0	0	0	0	0	14	0	0	0	0	0	0	0	0	0	0	0	0	0	0	0	0	0	0	0	0	0	0
23aea113f63f51851d21f555d5e70421	Fungi	Basidiomycota	Agaricomycetes	Cantharellales	Cantharellales_fam_Incertae_sedis	unidentified	unidentified	0	0	0	0	0	0	0	0	0	0	0	0	0	0	0	0	0	0	0	0	0	0	0	0	0	0	0	0	0	0	0	0	0	0	0	0	0	0	0	0	0	0
23d40184240f561b6a7f8e84f697dad7	Fungi	Ascomycota	Leotiomycetes	unidentified	unidentified	unidentified	unidentified	0	0	0	0	0	0	0	0	0	0	0	0	0	0	0	0	0	0	0	0	0	0	0	0	0	0	0	0	0	0	0	0	0	0	0	0	0	0	0	0	0	0
23d48215c6c7287cccf75ecf45ebad8d	Fungi	Basidiomycota	Exobasidiomycetes	Entylomatales	Entylomatales_fam_Incertae_sedis	Tilletiopsis	unidentified	0	0	0	0	0	0	0	0	0	0	0	0	0	0	0	0	0	0	0	0	0	20	0	0	0	0	0	0	0	0	0	0	0	0	0	0	0	0	0	0	0	0
23df9310410076f558b0dd1fa6b61999	Fungi	Basidiomycota	Agaricomycetes	Sebacinales	unidentified	unidentified	unidentified	0	0	0	0	0	0	0	0	0	0	0	0	0	0	0	0	0	0	0	0	0	0	0	0	0	0	0	0	0	0	0	0	0	0	0	0	0	0	0	0	0	0
23e33b7f2035a6d55ac672ba34300f2e	Fungi	Ascomycota	Sordariomycetes	Sordariales	Chaetomiaceae	unidentified	unidentified	0	0	0	0	0	0	0	0	0	0	0	0	0	0	0	0	0	0	0	0	0	0	0	0	0	0	0	0	0	0	0	0	0	0	0	0	0	0	0	0	0	0
23ee843ef8767c097fd33ebd58a3b2ef	Fungi	Ascomycota	Eurotiomycetes	Verrucariales	Verrucariaceae	Verrucaria	unidentified	0	0	0	0	0	0	0	6	0	0	0	0	0	0	0	0	0	0	0	0	0	0	0	0	0	0	0	0	0	0	0	0	0	0	0	0	0	0	0	0	0	0
240ffac0cbd460ba875b5d57b06ec422	Fungi	Ascomycota	Leotiomycetes	Helotiales	unidentified	unidentified	unidentified	0	0	0	0	0	48	0	0	0	0	0	0	0	0	0	105	0	0	0	305	1636	0	0	0	0	0	0	0	0	0	0	0	0	0	0	0	0	0	0	0	0	0
2410a51cb0f230fbcc10cb4bd7db8dae	Fungi	unidentified	unidentified	unidentified	unidentified	unidentified	unidentified	2	0	0	0	0	0	0	0	0	0	0	0	0	0	0	0	0	0	0	0	0	0	0	0	0	0	0	0	0	0	0	0	0	0	0	0	0	0	0	0	0	0
2414d40b5cb5a2a779ad18287edb93f7	Fungi	Ascomycota	Orbiliomycetes	Orbiliales	Orbiliales_fam_Incertae_sedis	Lecophagus	unidentified	0	0	0	0	0	0	0	0	0	0	0	0	0	0	0	3	0	0	0	0	0	0	0	0	0	0	0	0	0	0	0	0	0	0	0	0	0	0	0	0	0	0
241f932ae6965610bba4846bd70e320c	Fungi	Basidiomycota	Agaricomycetes	Agaricales	Inocybaceae	Inocybe	unidentified	492	279	0	0	0	0	0	0	0	0	0	0	0	0	0	0	0	0	0	0	0	0	0	0	0	0	0	0	0	0	0	0	0	0	0	0	0	0	0	0	0	0
2422e1eb8a14d800c90e56b85c83485f	Fungi	Kickxellomycota	Kickxellomycetes	Kickxellales	Kickxellaceae	Ramicandelaber	unidentified	0	0	0	0	0	0	0	0	0	0	0	0	0	0	0	0	0	0	0	0	0	0	0	0	0	0	0	0	0	0	0	0	0	0	0	71	32	0	0	0	0	0
242919f5c835fb962f8666f989a596e7	unidentified	unidentified	unidentified	unidentified	unidentified	unidentified	unidentified	0	0	0	0	0	0	0	0	0	0	0	0	0	0	0	0	0	0	0	0	0	0	0	0	0	0	0	0	0	0	0	0	0	0	0	0	0	0	0	0	0	3
2434953398cb25fef8a18b3c240fad80	unidentified	unidentified	unidentified	unidentified	unidentified	unidentified	unidentified	0	0	0	0	0	0	0	0	0	0	0	0	0	0	0	0	0	0	0	0	0	4	0	0	0	0	0	0	0	0	0	0	0	0	0	2	0	0	0	0	0	0
2445e972c966d7931afd9b296f8b5a8d	unidentified	unidentified	unidentified	unidentified	unidentified	unidentified	unidentified	0	0	0	0	0	0	0	0	6	0	0	0	0	0	0	0	0	0	0	0	0	0	0	0	0	0	0	0	0	0	0	0	0	0	0	0	0	0	0	0	0	0
24469a5df157f52cbd4c048c9770f175	unidentified	unidentified	unidentified	unidentified	unidentified	unidentified	unidentified	0	0	0	0	0	0	0	0	0	0	3	0	0	0	0	0	0	0	0	0	0	0	0	0	0	0	0	0	0	0	0	0	0	0	0	0	0	0	0	0	0	0
244b83ea4cd83a94c60de0bf77cc6b9e	Fungi	unidentified	unidentified	unidentified	unidentified	unidentified	unidentified	0	0	0	0	0	0	0	0	49	0	0	0	0	0	0	0	0	0	0	0	0	0	0	0	0	0	0	0	0	0	0	0	0	0	0	0	0	0	0	0	0	0
244d0906d3ef933389369c8b713d4693	unidentified	unidentified	unidentified	unidentified	unidentified	unidentified	unidentified	0	0	0	0	0	30	0	0	0	0	0	0	0	0	0	0	0	0	0	0	0	0	0	0	0	0	0	0	0	0	0	0	0	0	0	0	0	0	0	0	0	0
246ca3e7008a2052a19a69c149ed5271	unidentified	unidentified	unidentified	unidentified	unidentified	unidentified	unidentified	0	0	0	0	0	0	0	0	0	0	0	0	0	0	0	0	0	0	0	0	0	0	0	0	0	0	0	0	0	0	0	9	0	0	0	0	0	0	0	0	0	0
246de8984176e6f05d03f5c3605ab648	Fungi	Ascomycota	Eurotiomycetes	Chaetothyriales	Herpotrichiellaceae	Exophiala	unidentified	0	0	0	0	0	0	0	0	44	18	0	90	108	0	0	0	0	0	0	20	0	0	0	0	0	0	0	0	0	0	0	0	0	0	0	67	42	0	0	0	0	0
2470d73d2a47fdd5d367e571d3352221	Fungi	Ascomycota	Eurotiomycetes	Chaetothyriales	unidentified	unidentified	unidentified	0	0	0	0	0	0	0	0	0	0	0	0	0	0	0	0	0	0	0	0	0	0	0	0	0	0	0	0	0	0	35	0	0	0	0	0	0	0	0	0	0	0
24726b2afaf89dd1a668bc438a187f33	Fungi	Ascomycota	Orbiliomycetes	Orbiliales	unidentified	unidentified	unidentified	0	0	0	0	0	0	0	0	0	0	0	0	0	0	0	0	6	0	0	0	0	0	0	0	0	0	0	0	0	0	0	0	0	0	0	0	0	0	0	0	0	0
249be2add3ef839a87ea536384c1e89e	Fungi	Basidiomycota	Microbotryomycetes	Microbotryomycetes_ord_Incertae_sedis	Chrysozymaceae	unidentified	unidentified	0	0	0	0	0	0	0	0	0	0	0	0	0	0	0	0	0	0	0	0	0	0	0	0	0	0	0	0	0	0	0	0	0	126	18	0	0	0	0	0	0	0
24b03d527453be5588d53ffd24c2765c	Fungi	Ascomycota	Eurotiomycetes	Chaetothyriales	unidentified	unidentified	unidentified	0	0	0	0	0	0	0	0	0	0	3	0	0	0	0	0	0	0	0	0	0	0	0	0	0	14	0	0	0	19	100	0	0	0	0	8	0	0	0	0	0	0
24c7482116044514334238cbadecf009	Fungi	Basidiomycota	Agaricomycetes	Agaricales	Inocybaceae	Inocybe	unidentified	0	0	0	0	0	0	0	0	0	0	5	0	0	0	0	0	0	0	0	0	0	0	0	0	0	0	0	0	0	0	0	0	0	0	0	0	0	0	0	0	0	0
24d00b52b43ff87e56fd82fd87bfccc4	Fungi	Ascomycota	unidentified	unidentified	unidentified	unidentified	unidentified	0	0	0	0	0	0	0	0	0	0	0	0	0	0	0	0	0	0	0	0	0	0	0	0	0	0	0	0	0	0	0	0	0	0	0	0	0	0	0	0	0	0
24d37bcafe2d570a089a0d0951a716c3	Fungi	Ascomycota	Leotiomycetes	Helotiales	Dermateaceae	unidentified	unidentified	0	0	0	0	0	0	0	0	0	0	0	0	0	0	0	0	0	0	0	0	0	0	0	0	0	0	0	0	0	0	0	0	0	0	0	0	0	0	0	0	0	0
24d9b2ac666be2eba3d31883399f0ee6	Fungi	Ascomycota	Sordariomycetes	unidentified	unidentified	unidentified	unidentified	0	0	0	0	0	0	0	0	0	0	0	0	0	0	0	0	29	0	0	0	0	0	0	0	0	0	0	0	0	0	0	0	0	4188	556	29	56	0	0	0	0	0
24dbbdf55b2bceedd655e674eea51186	unidentified	unidentified	unidentified	unidentified	unidentified	unidentified	unidentified	0	0	0	0	0	0	0	0	0	0	0	0	0	0	0	0	0	0	0	0	0	0	0	0	0	0	0	0	0	0	0	0	0	25	0	20	0	4	5	0	0	0
24e8534170f6afb66e6def6e492049e9	Fungi	Ascomycota	Eurotiomycetes	Chaetothyriales	unidentified	unidentified	unidentified	0	0	0	0	0	0	0	0	0	0	0	0	0	0	0	0	0	0	0	0	0	0	0	0	0	0	0	0	0	0	0	0	0	0	0	0	0	0	0	0	0	0
24f5407fb195cf79ea0f9c03b230b7e5	Fungi	Basidiomycota	Tremellomycetes	Tremellales	Phaeotremellaceae	Phaeotremella	unidentified	0	0	0	0	0	0	0	0	0	4	0	0	0	0	0	0	0	0	0	0	0	0	0	0	0	0	0	0	0	0	0	0	0	0	0	0	0	0	0	0	0	0
251b6f1be382efd2cfbbbae1da3c32cb	Fungi	Ascomycota	Saccharomycetes	Saccharomycetales	Saccharomycetaceae	Kazachstania	unidentified	0	0	0	0	0	0	0	0	0	0	0	0	0	0	0	0	0	0	2	0	0	0	0	0	0	0	0	0	0	0	0	0	0	0	0	0	0	0	0	0	0	0
2538c8be55ecd7fbc92694c7630490fd	Fungi	Basidiomycota	Agaricomycetes	Agaricales	Psathyrellaceae	Coprinopsis	unidentified	0	0	0	0	0	0	0	115	21	0	0	0	70	0	0	0	0	0	0	0	0	0	0	0	0	0	0	0	0	0	0	0	0	0	0	0	0	0	0	0	0	0
254840f3723e4e1ae2d574a60dfa1455	unidentified	unidentified	unidentified	unidentified	unidentified	unidentified	unidentified	0	0	0	0	0	0	0	0	0	0	0	0	0	0	0	0	0	0	0	0	0	0	0	0	0	0	0	0	0	0	0	0	0	0	0	16	0	0	0	0	0	0
254a99f7815078ec5b141c4dc2d178cb	unidentified	unidentified	unidentified	unidentified	unidentified	unidentified	unidentified	0	0	0	0	0	0	0	0	0	42	0	0	0	0	0	0	0	0	4	0	0	0	7	0	0	0	0	0	0	0	0	0	0	0	0	0	0	0	0	0	0	0
25606e67c81555a148542f487b8dbda2	Fungi	Chytridiomycota	Lobulomycetes	Lobulomycetales	unidentified	unidentified	unidentified	0	0	0	0	35	8	0	0	0	0	0	0	0	0	0	0	0	0	0	0	0	0	0	0	0	0	0	0	0	0	0	0	0	0	0	0	0	0	0	0	0	0
256ddca4e1ffa24346368c8a4f126f8b	Fungi	Ascomycota	Dothideomycetes	Pleosporales	unidentified	unidentified	unidentified	0	0	0	0	0	0	0	0	0	0	0	0	0	0	0	231	343	0	0	0	0	3701	3335	0	0	0	0	0	0	0	0	0	0	0	0	0	52	0	0	0	0	0
2571ada3364ada31ce9acff6f7b81ddb	Fungi	unidentified	unidentified	unidentified	unidentified	unidentified	unidentified	0	0	0	0	0	0	0	0	0	0	0	0	0	0	0	0	0	0	0	0	0	0	0	0	0	0	0	0	0	0	0	7	0	0	0	0	0	0	0	0	0	0
258bd7355be385fa3ec6662f29c7b412	Fungi	Ascomycota	Sordariomycetes	Xylariales	Microdochiaceae	Microdochium	unidentified	0	0	0	0	0	0	0	0	0	0	0	0	0	0	0	0	0	0	0	0	0	0	0	0	0	0	0	0	0	11	0	0	0	0	0	0	0	0	0	0	0	0
2590e5c4d8191a4e6e00b229c0a59f1a	unidentified	unidentified	unidentified	unidentified	unidentified	unidentified	unidentified	0	0	0	0	0	30	0	0	0	0	0	0	0	0	0	0	0	0	0	0	0	0	0	0	0	0	0	0	0	0	0	0	0	0	0	0	0	0	0	0	0	0
2599236c0f34c713a2571f74e94ef049	unidentified	unidentified	unidentified	unidentified	unidentified	unidentified	unidentified	0	0	0	0	0	0	2	0	0	0	0	0	0	0	0	0	0	0	0	0	0	0	0	0	0	0	0	0	0	0	0	0	0	0	0	0	0	0	0	0	0	0
25a01d667c4f24b543f3796631a23466	Fungi	Basidiomycota	Tremellomycetes	Tremellales	unidentified	unidentified	unidentified	0	0	0	0	0	0	0	0	0	0	0	0	0	0	0	0	0	0	0	0	0	51	0	0	0	0	0	0	0	0	0	0	0	0	0	0	0	0	0	0	0	0
25a72cc30de07576be47f8dc07a74f7f	Fungi	Basidiomycota	Cystobasidiomycetes	Erythrobasidiales	Erythrobasidiales_fam_Incertae_sedis	Sakaguchia	unidentified	0	0	0	0	0	0	0	0	0	0	0	0	0	0	0	0	0	2	0	0	0	0	0	0	0	0	0	0	0	0	0	0	11	0	0	0	0	0	0	0	0	0
25ab39eb4ad689f00391902ff2918024	Fungi	Basidiomycota	Agaricomycetes	Russulales	unidentified	unidentified	unidentified	0	0	0	0	0	0	0	0	0	0	42	0	0	0	0	0	0	0	0	0	0	0	0	0	0	0	0	0	0	0	0	0	0	0	0	0	0	0	0	0	0	0
25b96872e03bafe892ff85b3d256f736	Fungi	Ascomycota	Dothideomycetes	Pleosporales	unidentified	unidentified	unidentified	0	0	0	0	0	0	0	0	0	0	0	0	0	0	0	0	0	0	0	0	0	0	0	0	0	0	0	0	0	0	0	0	0	0	0	0	0	0	0	0	0	0
25b968fb189f91ebe8d2469b6a86cd26	unidentified	unidentified	unidentified	unidentified	unidentified	unidentified	unidentified	0	0	0	0	0	0	0	0	17	0	0	0	0	0	0	0	0	0	0	0	0	0	0	0	0	0	0	0	0	0	0	0	0	0	0	0	0	0	0	0	0	0
25baf915e5ec59472f832fcbb13b3a02	Fungi	Ascomycota	Sordariomycetes	unidentified	unidentified	unidentified	unidentified	0	0	0	0	0	0	0	0	0	0	0	0	0	0	0	25	38	0	0	0	0	0	0	0	0	0	0	0	0	0	0	0	0	0	0	0	0	0	0	0	0	0
25bbbdbac0ca106e2e525eb1170f7c4d	Fungi	Rozellomycota	unidentified	unidentified	unidentified	unidentified	unidentified	0	0	0	0	0	0	0	0	0	0	0	0	0	0	0	2	0	0	0	0	0	0	0	0	0	0	0	0	0	0	0	0	0	0	0	0	0	0	0	0	0	0
25d068fce262e2dda7ba364e7383f00e	Fungi	Ascomycota	Sordariomycetes	Magnaporthales	Magnaporthaceae	unidentified	unidentified	0	0	0	0	0	0	0	0	0	0	0	0	0	0	0	0	0	0	0	0	0	0	0	0	0	0	0	0	0	0	0	6	0	0	0	0	0	0	0	0	0	0
25e013d34ff36522dc1edc9f194a2596	Fungi	Ascomycota	Sordariomycetes	unidentified	unidentified	unidentified	unidentified	124	72	0	0	0	0	0	0	0	0	0	0	0	0	0	0	0	0	0	0	0	0	0	0	0	0	0	0	0	0	0	0	0	0	0	0	0	0	0	0	0	0
25e20f37d441055e15eacfbbd73a4af1	Fungi	Basidiomycota	Agaricomycetes	Cantharellales	Ceratobasidiaceae	unidentified	unidentified	0	0	0	0	0	0	0	0	0	0	0	49	0	0	0	0	0	0	0	0	0	0	0	0	0	0	0	0	0	0	0	0	0	0	0	0	0	0	0	0	0	0
25e2e8bda32e740381b5be8d3eba2e22	Fungi	Ascomycota	Eurotiomycetes	Eurotiales	Aspergillaceae	Penicillium	unidentified	50	0	654	196	27	89	0	2884	5264	435	1086	245	522	0	0	2645	6212	11785	12561	0	0	345	200	49	0	0	0	0	0	0	0	0	0	34	0	0	0	0	0	5	0	0
2601facf69ab9c95774fd27a3415c231	Fungi	Ascomycota	Sordariomycetes	Diaporthales	Valsaceae	Cytospora	unidentified	0	0	0	0	0	0	0	0	0	0	0	0	0	0	0	0	0	0	0	0	0	0	0	0	0	0	0	0	0	0	0	0	18	0	0	0	0	0	0	0	0	0
260bb18ff27aac891c06a8b6cd70bbeb	Fungi	Basidiomycota	Ustilaginomycetes	Ustilaginales	Ustilaginaceae	unidentified	unidentified	0	0	0	0	0	0	0	0	0	0	0	0	0	0	0	0	0	0	0	0	0	0	0	0	0	0	0	0	0	0	0	0	13	0	0	0	0	0	0	0	0	0
260e240d668b8ead4ed76ffcc19e1139	Fungi	Ascomycota	Eurotiomycetes	Verrucariales	Verrucariaceae	unidentified	unidentified	0	0	0	0	0	0	0	0	0	0	0	0	0	0	0	0	0	0	0	0	0	12	0	0	0	0	0	0	0	0	0	0	0	0	0	0	0	0	0	0	0	0
260fe831dfaddcfecaa2f2a63a05665d	Fungi	Basidiomycota	Ustilaginomycetes	Ustilaginales	Ustilaginaceae	unidentified	unidentified	0	0	0	0	0	35	0	0	0	0	0	0	0	0	0	0	0	0	0	0	0	0	0	0	0	0	0	0	0	0	0	0	0	0	0	0	0	0	0	0	0	0
2617d991b2b4a11ee17cb25910cf95e0	unidentified	unidentified	unidentified	unidentified	unidentified	unidentified	unidentified	0	0	0	0	0	0	0	0	0	0	0	0	0	0	0	0	0	0	0	0	0	0	0	0	0	0	0	0	0	0	0	0	0	0	0	0	0	0	9	0	0	0
261d351d0b932c5b7f479b6719ece854	Fungi	Ascomycota	Sordariomycetes	Hypocreales	Nectriaceae	unidentified	unidentified	11	12	0	0	0	0	0	0	0	0	0	0	0	0	0	0	0	0	0	0	0	0	0	0	0	0	0	0	0	0	0	0	0	0	0	0	0	0	0	0	0	0
26281686dee8b4a53bd655eed0c46a99	Fungi	Ascomycota	Lecanoromycetes	Lecanorales	Micareaceae	Micarea	unidentified	0	0	0	0	0	0	0	0	0	0	0	0	0	0	0	0	0	0	0	0	0	0	0	0	0	0	0	0	0	0	0	0	0	0	0	0	0	0	0	0	0	0
262db1d0cf8ab329528381a157b2c441	unidentified	unidentified	unidentified	unidentified	unidentified	unidentified	unidentified	0	0	0	0	0	0	0	0	0	0	0	0	0	0	0	0	0	0	0	0	0	0	0	0	0	0	0	0	0	0	0	0	16	0	0	0	0	0	0	0	0	0
2651055bf4a5fc440914476fd5a578b1	Fungi	Ascomycota	Leotiomycetes	Helotiales	unidentified	unidentified	unidentified	0	0	0	0	0	0	0	0	0	0	0	0	0	0	0	0	0	0	0	0	0	0	0	0	0	577	0	0	0	0	0	0	0	0	0	0	0	0	0	0	0	0
2654d3bc5be6a5c17c25f5b45f62eabc	unidentified	unidentified	unidentified	unidentified	unidentified	unidentified	unidentified	0	0	0	0	0	0	0	0	0	0	0	0	0	0	0	0	0	0	0	0	0	0	0	0	0	0	0	0	0	0	0	0	0	0	0	0	0	0	0	0	0	0
266c46fee16c5f923ae8848b64841aa5	Fungi	Basidiomycota	Pucciniomycetes	Pucciniales	Pucciniaceae	Puccinia	unidentified	0	0	0	0	0	0	0	0	0	0	0	0	0	0	0	0	0	0	0	0	0	0	0	0	0	0	0	0	0	0	12	0	0	0	0	0	0	0	0	0	0	0
2674ea8ef26b3ae08a92030dc44d9806	Fungi	Ascomycota	Sordariomycetes	Hypocreales	Hypocreales_fam_Incertae_sedis	unidentified	unidentified	0	0	484	100	21	0	0	0	0	0	19	0	0	0	0	0	0	0	0	13	0	0	0	0	0	0	0	0	0	0	0	0	0	0	0	0	0	0	0	0	0	0
26792b3279c8768ef35668828e87a23b	Fungi	Mortierellomycota	Mortierellomycetes	Mortierellales	Mortierellaceae	Mortierella	unidentified	0	0	0	0	0	0	0	0	0	0	0	0	0	0	0	0	0	0	0	0	0	0	0	0	0	0	0	0	0	0	0	0	0	0	0	0	0	0	0	0	0	0
268f7bc5e4028702bdc2c5579cd3ac76	Fungi	Basidiomycota	Agaricomycetes	unidentified	unidentified	unidentified	unidentified	0	0	0	0	0	0	0	0	0	0	0	0	0	0	0	0	0	0	0	0	0	0	0	0	0	0	0	0	0	0	0	0	0	0	0	0	0	0	0	0	0	0
26972fbebee4a6e3fa1ab0c7ec123b64	Fungi	Basidiomycota	Tremellomycetes	Tremellales	unidentified	unidentified	unidentified	0	0	23	0	20	51	0	0	0	0	0	0	6	0	0	0	7	26	13	0	0	18	0	0	39	0	0	0	0	0	0	0	0	0	0	0	0	0	0	0	0	0
26bc6a65dbfcff566b26d0bd18e843a2	Fungi	unidentified	unidentified	unidentified	unidentified	unidentified	unidentified	0	0	0	0	0	0	0	0	0	0	0	0	0	0	0	0	0	0	0	0	0	0	0	0	0	0	0	0	0	0	0	0	0	0	0	0	0	0	0	0	0	7
26e588237b54dffaa7b49dae72c70979	Fungi	Basidiomycota	Agaricomycetes	Agaricales	Tricholomataceae	Mycena	unidentified	0	0	0	0	0	0	0	0	0	28	0	0	0	0	0	0	0	0	0	0	0	0	0	0	0	0	0	0	0	0	0	0	0	0	0	0	0	0	0	0	0	0
26e91fbb73603af01cbb88f76492c3a6	Fungi	Ascomycota	unidentified	unidentified	unidentified	unidentified	unidentified	0	0	0	0	0	0	0	0	0	0	0	0	0	0	0	0	0	0	0	0	0	0	0	0	0	0	0	0	0	0	0	0	0	0	0	0	0	0	0	0	0	0
26ff8e5fa6a4c79f7ec18bef29db0f0f	unidentified	unidentified	unidentified	unidentified	unidentified	unidentified	unidentified	0	0	0	0	0	3	0	0	0	0	0	0	0	0	0	0	0	0	0	0	0	0	0	0	0	0	0	0	0	0	0	0	0	0	0	0	0	0	0	0	0	0
270249c38a882e5a4779c76ec504db57	Fungi	Mortierellomycota	Mortierellomycetes	Mortierellales	Mortierellaceae	Mortierella	unidentified	0	0	0	0	0	0	0	0	0	7	0	0	0	0	0	0	0	0	0	0	0	0	0	0	0	0	0	0	0	0	0	0	0	0	0	9	0	0	0	0	0	0
2733ddeced7aec689e6f61d8936b2e18	unidentified	unidentified	unidentified	unidentified	unidentified	unidentified	unidentified	0	0	0	0	0	0	0	0	0	0	0	0	0	0	0	0	0	0	0	0	0	0	0	0	0	0	0	0	0	0	0	0	0	0	0	0	0	0	0	0	0	0
273e3615c378bbe436fc727b75103964	unidentified	unidentified	unidentified	unidentified	unidentified	unidentified	unidentified	0	0	0	0	0	23	0	2	0	0	0	0	0	0	0	0	0	0	0	6	0	0	0	0	0	0	0	0	0	0	0	7	0	0	0	0	0	0	0	0	0	0
27575732eb16719fcffd8d939dca3588	Fungi	Basidiomycota	Agaricomycetes	Agaricales	unidentified	unidentified	unidentified	0	0	0	0	0	0	0	0	0	0	0	0	0	0	0	0	0	0	0	0	0	0	0	0	0	0	0	0	0	0	0	0	0	0	0	0	0	0	0	0	0	0
27616196a0bc5d8cece93f3654af39b8	Fungi	Chytridiomycota	Spizellomycetes	Spizellomycetales	unidentified	unidentified	unidentified	0	0	0	0	0	0	0	0	0	0	3	0	0	0	0	0	0	0	0	0	0	0	0	0	0	11	0	0	0	0	0	0	0	0	0	4	0	0	0	0	0	0
27794a00517e91f55343550cca2c1c35	Fungi	Ascomycota	unidentified	unidentified	unidentified	unidentified	unidentified	0	424	0	0	0	0	0	0	0	0	0	0	0	0	0	0	0	0	0	0	0	0	0	0	0	0	0	0	0	0	0	0	0	0	0	0	0	0	0	0	0	0
279e58aa3bdb90d83babad10a03f46eb	unidentified	unidentified	unidentified	unidentified	unidentified	unidentified	unidentified	0	0	0	0	0	48	0	0	0	0	0	0	0	0	0	0	0	0	0	0	0	0	0	0	0	0	0	0	0	0	0	0	0	0	0	0	0	0	0	0	0	0
27c72b295d7953f5a0b52a09cd71211d	Fungi	Ascomycota	Dothideomycetes	Pleosporales	Lophiostomataceae	unidentified	unidentified	0	0	0	0	0	0	0	0	0	0	0	0	0	0	0	0	0	0	0	0	0	0	0	0	0	10	0	0	0	0	0	0	0	0	0	0	0	0	0	0	0	0
27ce37beb73a5cdbb1c5d9b09499f486	Fungi	Ascomycota	Dothideomycetes	Pleosporales	Didymellaceae	unidentified	unidentified	0	0	13	0	2	0	0	0	50	0	0	0	0	0	37	0	0	0	0	0	0	0	0	0	0	0	0	0	0	97	7	16	195	4	8	0	0	0	0	0	0	18
27d0aebb352159ac26e91674a4988f0a	unidentified	unidentified	unidentified	unidentified	unidentified	unidentified	unidentified	0	0	0	0	0	0	0	0	0	0	0	0	0	0	0	0	0	0	0	0	0	0	0	0	0	0	0	0	0	0	0	0	0	3	0	0	0	0	0	0	0	0
27d7b78a8f3de201d6ae356230da22c9	unidentified	unidentified	unidentified	unidentified	unidentified	unidentified	unidentified	0	0	0	0	0	0	0	2	0	0	0	0	0	0	0	0	0	0	0	0	0	0	0	0	0	0	0	0	0	0	0	0	0	0	0	0	0	0	0	0	0	0
27dfa1e504aeb55fa66f9784e3fb8a6c	Fungi	Ascomycota	Pezizomycotina_cls_Incertae_sedis	Pezizomycotina_ord_Incertae_sedis	Pezizomycotina_fam_Incertae_sedis	Ciliophora	unidentified	0	0	0	0	0	0	0	0	0	0	0	0	0	0	0	13	8	0	0	0	0	0	0	0	0	0	0	0	0	0	0	0	0	0	0	0	0	0	0	0	0	0
27f01b7db46aee511126e1e018cd02be	Fungi	Mortierellomycota	Mortierellomycetes	Mortierellales	Mortierellaceae	Mortierella	unidentified	0	0	0	0	0	0	0	0	0	0	0	7	14	0	0	0	0	7	0	0	0	0	0	0	0	0	0	0	0	0	0	0	0	0	0	0	0	0	0	0	0	0
27f4604dfd21cd2b11b288fabb016971	Fungi	Ascomycota	Saccharomycetes	Saccharomycetales	Lipomycetaceae	unidentified	unidentified	0	0	0	0	0	0	0	0	0	0	0	0	0	0	0	0	0	0	0	0	0	0	0	0	0	0	0	0	0	0	0	0	0	0	0	0	2	0	0	0	0	0
27fb586ecc52f705589fdb5174c7e984	unidentified	unidentified	unidentified	unidentified	unidentified	unidentified	unidentified	0	0	0	0	0	0	0	0	0	0	0	0	0	0	0	0	0	0	0	0	0	3	0	0	0	0	0	0	0	0	0	0	0	0	0	0	0	0	0	0	0	0
280fb1c1008327bd167a1c270270e763	Fungi	Ascomycota	Saccharomycetes	Saccharomycetales	Saccharomycetaceae	Saccharomyces	unidentified	0	0	0	0	0	0	0	0	0	0	0	10	0	0	0	6	0	0	0	0	0	0	0	0	0	0	0	0	0	23	0	31	0	0	0	0	0	0	0	0	0	0
28110a9c5e1f9d94887153d3d124e502	Fungi	Glomeromycota	Glomeromycetes	Glomerales	Claroideoglomeraceae	Claroideoglomus	unidentified	0	0	0	0	0	0	0	0	0	0	0	57	32	0	0	0	0	0	0	0	0	0	0	0	0	0	0	0	0	0	0	0	0	0	0	0	0	0	0	0	0	0
2834675c32ef7d191da87672a34f8255	Fungi	Ascomycota	Geoglossomycetes	Geoglossales	Geoglossaceae	Geoglossum	unidentified	0	0	0	0	0	0	0	0	0	3	3464	0	0	0	0	0	0	0	0	0	0	0	0	0	0	0	0	0	0	0	0	0	0	0	0	0	0	0	0	0	0	0
2839b17d2d8ffe81c6834a83e20718d0	Fungi	Ascomycota	unidentified	unidentified	unidentified	unidentified	unidentified	6	0	0	0	0	0	0	0	0	0	0	0	0	0	8	0	0	0	0	0	0	0	0	0	0	0	0	0	0	0	0	3	0	0	0	0	0	0	0	0	0	0
2839f901538275728ec7d5556e111d55	Fungi	Ascomycota	Dothideomycetes	unidentified	unidentified	unidentified	unidentified	0	0	0	0	0	13	0	0	0	0	0	0	0	0	0	0	0	0	0	0	0	0	0	0	0	0	0	0	0	0	0	0	0	0	0	0	0	0	0	0	0	0
28417c54f17e7a1cfebbe12293611902	Fungi	Ascomycota	Sordariomycetes	Hypocreales	Nectriaceae	unidentified	unidentified	0	0	0	0	0	0	0	0	0	0	0	0	0	0	17	0	0	0	0	0	0	0	0	0	0	0	0	0	0	0	0	0	0	0	0	0	0	0	0	0	0	0
2848f4f2339fb942aaa2eb1f17038d91	Fungi	Rozellomycota	unidentified	unidentified	unidentified	unidentified	unidentified	0	0	0	0	0	0	0	0	0	0	0	0	0	0	0	5	0	0	0	0	0	0	0	0	0	0	0	0	0	0	0	0	0	0	3	0	0	0	0	0	0	0
28582ca7332a1c55ece602234e227183	Fungi	Mortierellomycota	Mortierellomycetes	Mortierellales	Mortierellaceae	Mortierella	unidentified	0	0	5	107	0	140	0	0	0	0	0	0	0	0	0	0	0	15	41	21	0	0	0	0	0	0	0	0	0	0	0	0	0	0	0	0	0	0	0	0	0	0
285aaa806e509c75ce7e2437f8280440	unidentified	unidentified	unidentified	unidentified	unidentified	unidentified	unidentified	0	0	0	0	0	0	0	0	9	46	2	0	0	0	0	0	0	0	0	0	0	0	0	0	0	0	0	0	0	0	0	0	0	0	0	0	0	0	0	0	0	0
285b2cd739dbd73f3dd3ea45b591f4ab	Fungi	Ascomycota	Dothideomycetes	Capnodiales	unidentified	unidentified	unidentified	0	0	0	0	0	0	0	0	0	0	0	0	0	0	0	0	0	52	79	0	0	0	0	0	0	0	0	0	0	0	0	0	0	0	0	0	0	0	0	0	0	0
285bd904020b578ee6608456e38f8270	unidentified	unidentified	unidentified	unidentified	unidentified	unidentified	unidentified	0	0	0	0	0	0	0	0	0	0	0	0	0	0	0	0	0	0	0	0	0	0	0	0	0	0	0	0	0	0	0	0	0	0	0	0	0	0	0	0	0	0
2866c7937cba2b1d746a07352a431371	unidentified	unidentified	unidentified	unidentified	unidentified	unidentified	unidentified	0	0	0	0	0	0	0	0	0	0	0	0	0	0	0	0	0	0	0	0	0	0	0	0	0	0	5	0	0	0	0	0	0	0	0	0	0	0	0	0	0	0
28738962dca90480cbc62e8aca8d209e	Fungi	Basidiomycota	Agaricomycetes	Agaricales	Psathyrellaceae	Coprinopsis	unidentified	0	0	0	0	0	0	0	0	0	0	0	0	0	0	0	0	0	0	0	0	0	10	0	0	0	0	0	0	0	77	0	0	0	0	0	0	0	0	0	0	0	0
288cf36ba0c40ac58bc22034192b8c97	Fungi	Ascomycota	Sordariomycetes	Hypocreales	unidentified	unidentified	unidentified	0	0	0	0	0	0	0	0	0	0	0	0	0	0	0	111	75	0	0	0	0	8	0	0	0	0	0	0	0	0	0	0	0	0	0	0	0	0	0	0	0	0
28a8987fcd5617edff8a68ce856fd923	unidentified	unidentified	unidentified	unidentified	unidentified	unidentified	unidentified	0	0	0	0	0	0	0	7	158	0	0	0	0	0	0	0	0	0	0	0	0	0	0	0	0	0	0	0	0	0	0	0	0	0	0	0	0	0	0	0	0	0
28e96c457802b2f2c18cef2720dc9d2b	unidentified	unidentified	unidentified	unidentified	unidentified	unidentified	unidentified	0	0	2	0	0	0	0	0	0	0	0	0	0	0	0	0	0	0	0	0	0	0	0	0	0	0	0	0	0	0	0	0	0	0	0	0	0	0	0	0	0	0
28edac5e76389e338f2f0562e5159ec8	Fungi	Ascomycota	Dothideomycetes	Pleosporales	unidentified	unidentified	unidentified	0	0	0	0	0	0	0	0	0	0	0	260	335	0	0	0	0	0	0	0	0	0	0	0	0	0	0	0	0	0	0	0	0	23730	8549	25	0	16	85	0	0	0
290498bcd4e842ba9d7750d71fcaab39	unidentified	unidentified	unidentified	unidentified	unidentified	unidentified	unidentified	0	0	0	0	0	0	0	0	0	0	0	0	0	0	0	0	0	0	0	0	0	0	0	0	0	0	0	0	0	0	0	0	24	0	0	5	0	0	0	0	0	0
291fc7226725c7d026367b787f8ec210	Fungi	Ascomycota	Orbiliomycetes	Orbiliales	Orbiliaceae	Hyalorbilia	unidentified	0	0	0	0	0	0	0	0	0	0	0	0	0	0	0	0	5	0	0	0	0	0	0	0	0	0	0	0	0	0	0	0	0	0	0	0	0	0	0	0	0	0
2920c3e4e9dd4052dc3474891b23ff9e	Fungi	Basidiomycota	Agaricomycetes	Agaricales	unidentified	unidentified	unidentified	0	0	0	0	0	0	0	0	0	0	0	0	0	0	0	0	0	0	0	0	0	0	0	0	0	0	0	0	0	0	0	0	18	0	0	0	0	0	0	0	0	0
29343452a58188e60597b82cda4d1c3a	Fungi	Basidiomycota	Agaricomycetes	Agaricales	unidentified	unidentified	unidentified	0	0	0	0	0	0	0	0	0	0	0	0	0	0	0	0	0	0	0	22	0	0	0	0	0	0	0	0	0	0	0	0	0	0	0	11	0	0	0	0	0	0
2941a331fb3750686aaf48668be899d9	Fungi	Ascomycota	Dothideomycetes	Botryosphaeriales	Botryosphaeriaceae	Diplodia	unidentified	0	17	0	0	0	0	0	0	49	0	0	0	0	0	0	0	0	0	0	0	3	0	0	0	0	0	0	0	0	0	0	11	0	0	0	0	0	0	0	0	0	0
2943d12cac5f492cb470b2be55ee630b	Fungi	Kickxellomycota	unidentified	unidentified	unidentified	unidentified	unidentified	0	0	0	0	0	0	0	0	0	8	19	0	0	0	0	0	0	0	0	0	0	0	0	0	0	0	0	0	0	0	0	0	0	0	0	0	0	0	0	0	0	0
294ddcda97641d32be8f127befe2992b	Fungi	Glomeromycota	Glomeromycetes	Glomerales	Glomeraceae	unidentified	unidentified	0	0	0	0	0	0	0	0	0	0	0	0	0	0	0	0	0	180	451	0	0	0	0	0	0	0	0	0	0	0	0	0	0	0	0	0	0	0	0	0	0	0
295dfe22b6f00b1877849439b87105b8	Fungi	Ascomycota	Lecanoromycetes	unidentified	unidentified	unidentified	unidentified	18	72	0	0	0	0	0	0	0	0	0	0	0	0	0	0	0	0	0	0	0	0	0	0	0	0	0	0	0	0	0	0	0	0	0	0	0	0	0	0	0	0
296acd09ccd26dbbb9d02e62a74cea7b	unidentified	unidentified	unidentified	unidentified	unidentified	unidentified	unidentified	0	0	0	0	0	0	0	0	0	0	0	0	0	0	0	0	0	0	0	0	0	0	0	0	0	0	0	0	0	0	0	0	0	0	0	0	0	0	0	0	0	0
296c4226b6f8983a11247756e8a06dae	Fungi	Ascomycota	Lecanoromycetes	Caliciales	Physciaceae	Phaeophyscia	unidentified	0	0	0	0	0	0	0	0	0	0	0	0	0	0	0	9	0	0	0	0	0	0	0	0	0	0	0	0	0	0	0	0	0	0	0	0	0	0	0	0	0	0
29805e7d7f55f45124c51db567619f11	Fungi	Ascomycota	Leotiomycetes	unidentified	unidentified	unidentified	unidentified	0	0	0	18	0	0	0	0	0	0	0	37	118	0	0	48	62	119	127	30	12	31	0	0	0	0	0	0	0	0	0	0	0	0	0	77	131	0	0	0	0	0
298087fa74ba7b2132206ac019beed34	Fungi	Basidiomycota	Agaricomycetes	Agaricales	Entolomataceae	Entoloma	unidentified	0	0	0	0	0	0	0	0	0	0	0	0	0	0	0	0	0	0	0	58	180	0	0	0	0	0	0	0	0	0	0	0	0	0	0	0	0	0	0	0	0	0
298bf68ba19897c510d053c5575ad0a7	unidentified	unidentified	unidentified	unidentified	unidentified	unidentified	unidentified	0	0	0	0	0	0	0	0	0	0	0	0	0	0	0	0	0	0	0	0	0	0	0	0	0	0	0	0	0	0	0	0	0	0	0	2	0	0	0	0	0	0
298cfad5a539f038be1294d7873583ea	Fungi	Ascomycota	Dothideomycetes	unidentified	unidentified	unidentified	unidentified	544	206	0	0	0	0	0	0	0	0	0	0	0	0	0	0	0	0	0	0	0	0	0	0	0	0	0	0	0	0	0	0	0	0	0	0	0	0	0	0	0	0
29b04db07af3875f5d10a3efdcf09ffc	Fungi	Basidiomycota	Exobasidiomycetes	unidentified	unidentified	unidentified	unidentified	0	0	0	0	0	0	0	0	0	0	0	0	0	0	20	0	0	0	0	0	0	0	0	0	0	0	0	0	0	63	0	26	5	0	0	0	0	0	0	0	0	0
29b24959e31a64dc768678a21ed6ae79	Fungi	Ascomycota	Sordariomycetes	Sordariales	unidentified	unidentified	unidentified	0	5	0	0	0	0	0	0	0	0	0	0	0	0	0	0	0	0	0	0	0	0	0	0	0	0	0	0	0	0	0	0	0	0	0	0	0	0	0	0	0	0
29b2a03d6a59199d24cae0426527cd4b	Fungi	Mortierellomycota	Mortierellomycetes	Mortierellales	Mortierellaceae	Mortierella	unidentified	0	0	0	0	0	0	0	0	0	0	0	0	0	0	0	0	0	0	0	0	0	0	42	0	0	0	0	0	0	0	0	0	0	0	0	0	0	0	0	0	0	0
29be4f21ebeb881a78e6ef0b63ba856a	Fungi	unidentified	unidentified	unidentified	unidentified	unidentified	unidentified	0	0	0	53	0	0	0	0	0	0	0	0	0	0	0	0	0	0	0	0	0	0	0	0	0	0	0	0	0	0	0	0	0	0	0	0	0	0	0	0	0	0
29c70f2abff11a99c777eb2c81bce357	Fungi	Ascomycota	Sordariomycetes	unidentified	unidentified	unidentified	unidentified	0	0	0	0	0	0	0	0	0	0	0	0	0	0	0	0	0	0	0	177	77	0	0	0	0	0	0	0	0	0	0	0	0	0	0	0	0	0	0	0	0	0
29cbb85fa081b5b0acd2b29682d48947	unidentified	unidentified	unidentified	unidentified	unidentified	unidentified	unidentified	0	0	0	0	0	0	0	0	0	0	0	0	0	0	0	0	0	5	10	0	0	0	0	0	0	0	0	0	0	0	0	0	0	0	0	0	0	0	0	0	0	0
29cd49d054a8d22fb98f50c2be5ed6c9	unidentified	unidentified	unidentified	unidentified	unidentified	unidentified	unidentified	0	0	0	0	0	0	0	0	0	0	0	0	0	0	0	0	0	0	0	0	0	0	0	0	0	0	0	0	0	0	0	0	0	0	0	0	0	0	0	0	0	0
29dcb01b1808aa3927451714523c297f	Fungi	Monoblepharomycota	Monoblepharidomycetes	Monoblepharidales	Monoblepharidaceae	Monoblepharis	unidentified	0	0	0	0	0	0	0	0	0	0	0	0	0	0	0	0	0	0	0	0	0	0	0	0	6	0	0	0	0	0	0	0	0	0	0	0	0	0	0	0	0	0
29e0e9d366ae6176ad963ada0e096b1e	unidentified	unidentified	unidentified	unidentified	unidentified	unidentified	unidentified	0	0	0	0	0	0	0	0	0	0	0	0	0	0	0	0	8	0	0	0	0	7	0	0	0	0	0	0	0	0	0	0	0	0	0	0	0	0	0	0	0	0
29e697bb89ea38715cf843e37789b9f4	Fungi	Basidiomycota	Agaricomycetes	Hymenochaetales	Schizoporaceae	Hyphodontia	unidentified	0	0	6	0	0	0	0	0	0	11	28	0	0	0	0	0	0	0	0	0	0	23	0	0	0	0	0	0	0	0	0	0	0	0	0	23	0	0	0	0	0	0
29e6ace7ad2800c16aef469078797c7e	Fungi	Ascomycota	Leotiomycetes	Rhytismatales	unidentified	unidentified	unidentified	0	26	0	0	0	0	0	0	0	0	0	0	0	0	0	0	0	0	0	0	0	0	0	0	0	0	0	0	0	0	0	0	0	0	0	0	0	0	0	0	0	0
29ef5fd5cef94f208ea1c747f4fa260e	Fungi	Basidiomycota	Microbotryomycetes	Microbotryales	Ustilentylomataceae	Ustilentyloma	unidentified	0	0	0	0	0	0	0	0	0	0	0	0	0	0	0	0	0	5	0	0	0	0	0	0	0	0	0	0	0	0	0	0	0	0	0	0	0	0	0	0	0	0
29f8eed374e03c2af38b2edf3cc20695	Fungi	unidentified	unidentified	unidentified	unidentified	unidentified	unidentified	0	0	0	0	0	0	0	0	0	0	2	0	0	0	0	0	0	0	0	0	0	0	0	0	0	0	0	0	0	0	0	0	0	0	0	0	0	0	0	0	0	0
2a0f88bd796426a595fc4030906476cf	Fungi	Mortierellomycota	Mortierellomycetes	Mortierellales	Mortierellaceae	Mortierella	unidentified	0	0	0	0	0	0	0	0	0	0	0	0	0	0	0	0	0	0	0	0	0	0	0	0	0	0	0	0	0	0	0	0	5	0	0	0	0	0	0	0	0	0
2a15b297deaad4510e1c7459f06a5e09	Fungi	unidentified	unidentified	unidentified	unidentified	unidentified	unidentified	0	0	0	0	0	0	0	0	0	0	0	0	0	0	0	0	0	0	0	0	0	0	0	0	0	0	0	0	0	6	0	0	0	0	0	0	0	0	0	0	0	0
2a1992d33a8f8660c2ed9be5bd247557	Fungi	Ascomycota	Sordariomycetes	Hypocreales	Nectriaceae	Fusarium	unidentified	0	0	127	111	168	124	0	0	102	64	81	346	249	0	0	54	15	148	76	204	71	61	0	83	0	0	0	0	0	0	0	0	0	0	0	0	0	0	0	0	0	0
2a1ee3e9c73cfe611bcb666087b24405	Fungi	Mortierellomycota	Mortierellomycetes	Mortierellales	Mortierellaceae	Mortierella	unidentified	0	0	0	0	0	0	0	0	0	0	0	0	0	0	0	0	0	0	0	0	0	0	0	0	0	0	0	0	0	0	0	0	0	0	0	0	0	0	0	0	0	0
2a2e64d3be110cabebbbe94826a271ad	Fungi	Ascomycota	Lecanoromycetes	Lecanorales	unidentified	unidentified	unidentified	0	0	0	0	0	0	0	0	0	0	0	0	0	0	7	0	0	0	0	0	0	0	0	0	0	0	0	0	0	7	0	0	0	0	0	0	0	0	0	0	0	0
2a2f71defad540efc778044e0ed17361	Fungi	Ascomycota	Leotiomycetes	Helotiales	Myxotrichaceae	Oidiodendron	unidentified	173	652	0	0	0	0	12	0	0	0	0	0	0	0	0	0	0	0	0	0	0	0	0	0	0	0	0	0	0	0	0	0	0	0	0	0	0	0	0	0	0	0
2a396b89a9baf4f9df0fec0cc0e7b48c	Fungi	Ascomycota	Sordariomycetes	Hypocreales	Hypocreales_fam_Incertae_sedis	Sarocladium	unidentified	0	0	0	0	3	0	0	4358	7626	0	0	0	0	0	0	0	0	0	0	0	0	0	0	0	0	0	8	8	0	0	0	0	0	16	0	0	0	0	0	0	0	0
2a3b0c099e1519602b047dfa2eacc6cd	Fungi	Ascomycota	Eurotiomycetes	Chaetothyriales	unidentified	unidentified	unidentified	0	0	0	0	0	0	0	0	0	0	75	0	91	0	0	225	524	0	0	0	0	0	24	0	4	0	0	0	0	0	0	0	0	0	0	46	51	0	0	0	0	0
2a476a346740ea0e04c869dba3e719dc	Fungi	Basidiomycota	Tremellomycetes	Filobasidiales	Filobasidiaceae	Heterocephalacria	unidentified	0	0	0	0	0	0	0	0	0	0	0	0	0	0	0	4	0	0	0	0	0	0	0	0	0	0	0	0	0	0	0	0	0	0	0	0	0	0	0	0	0	0
2a4ffe8c2c6139074d8d176bff6d1136	unidentified	unidentified	unidentified	unidentified	unidentified	unidentified	unidentified	0	0	0	0	0	5	0	0	0	0	0	0	0	0	0	0	0	0	0	0	0	0	0	0	0	0	0	0	0	0	0	0	0	0	0	0	0	0	0	0	0	0
2a6f52c0b0e4ea17c2cb69cafda861b0	Fungi	unidentified	unidentified	unidentified	unidentified	unidentified	unidentified	0	0	0	0	0	0	0	0	0	0	0	0	0	0	0	4	0	0	0	0	0	0	0	0	0	0	0	0	0	0	0	0	0	0	0	0	0	0	0	0	0	0
2a912310f0201bdaf943c32c31e31b41	Fungi	Ascomycota	Leotiomycetes	Thelebolales	Pseudeurotiaceae	unidentified	unidentified	0	0	0	48	0	0	0	0	0	0	222	0	0	0	262	0	0	0	0	0	0	1080	826	235	1065	0	0	0	0	0	0	0	24	416	136	0	0	0	0	0	0	0
2a922af04c79d9d7d78a342cbf2dba3e	Fungi	Basidiomycota	Agaricomycetes	Agaricales	Cortinariaceae	Cortinarius	unidentified	0	0	0	0	0	0	0	0	0	0	0	0	0	15	0	0	0	0	0	0	0	0	0	0	0	0	0	0	0	0	0	0	0	0	0	0	0	9	0	0	0	0
2a95fccf45579b83cb678217114bb0e0	unidentified	unidentified	unidentified	unidentified	unidentified	unidentified	unidentified	0	0	0	0	0	0	0	0	0	0	0	0	0	0	0	0	0	0	0	0	0	21	0	0	0	0	0	0	0	0	0	0	0	0	0	0	0	0	0	0	0	0
2aa029cee5e187614547ef65d6c9a238	Fungi	Glomeromycota	Glomeromycetes	Glomerales	Claroideoglomeraceae	Claroideoglomus	unidentified	0	0	0	0	0	0	0	0	0	0	0	0	0	0	0	0	0	0	0	0	0	0	0	0	0	0	0	0	0	0	0	0	0	0	0	31	0	0	0	0	0	0
2ab14642c966769ded226587b149711d	unidentified	unidentified	unidentified	unidentified	unidentified	unidentified	unidentified	0	0	0	0	0	0	0	0	0	0	0	0	0	0	0	0	0	0	0	11	0	0	0	12	0	0	0	0	0	0	0	0	0	0	0	0	0	0	0	0	0	0
2ab1656f2622bd4f2260447aa9be71de	Fungi	Ascomycota	Sordariomycetes	Hypocreales	Stachybotryaceae	unidentified	unidentified	0	0	0	0	0	0	0	0	0	250	0	0	0	0	0	0	0	290	12	0	0	10	0	0	0	0	0	0	0	0	0	0	0	0	0	14	0	0	0	0	0	0
2abd7ee4fef6857c3fc7b2f7d0c8a276	Fungi	Mortierellomycota	Mortierellomycetes	Mortierellales	Mortierellaceae	Mortierella	unidentified	0	0	0	0	13	0	0	0	0	0	0	0	0	0	0	77	68	0	0	188	600	0	0	314	0	0	0	0	0	0	0	0	0	0	0	0	0	0	0	0	0	0
2ac4e817adc1855804711013260bbd03	Fungi	Ascomycota	Orbiliomycetes	Orbiliales	Orbiliaceae	Dactylella	unidentified	0	0	0	0	26	0	0	0	0	0	0	0	0	0	0	0	0	0	0	0	0	0	0	0	0	0	0	0	0	0	0	0	0	0	0	0	0	0	0	0	0	0
2acff5b3d0f5279ebbc38bcbb637f874	Fungi	Basidiomycota	Agaricomycetes	Sebacinales	Serendipitaceae	unidentified	unidentified	0	0	0	0	0	0	0	0	0	0	0	93	153	0	0	0	0	0	0	0	0	0	0	0	0	0	0	0	0	0	0	0	0	0	0	0	0	0	0	0	0	0
2ad0854de09eb366083c82c645de00fa	Fungi	Ascomycota	Lecanoromycetes	Lecanorales	Cladoniaceae	Cladonia	unidentified	15	23	0	0	0	0	0	0	0	0	0	0	0	0	0	0	0	0	0	0	0	0	0	0	0	0	0	0	0	0	0	0	0	0	0	0	0	0	0	0	0	0
2adb08f8e1e27dfde18c86367e2fe2bf	unidentified	unidentified	unidentified	unidentified	unidentified	unidentified	unidentified	0	0	3	0	0	0	0	0	0	0	0	0	0	0	0	0	0	0	0	0	0	0	0	0	0	0	0	0	0	0	0	0	0	0	0	0	0	0	0	0	0	0
2adbe787a2c636560c56a29100906b49	Fungi	Basidiomycota	Agaricostilbomycetes	Agaricostilbales	Chionosphaeraceae	unidentified	unidentified	0	0	0	0	0	0	0	0	0	0	0	0	0	0	0	0	0	0	0	0	2	0	0	0	0	0	0	0	0	0	0	0	0	0	0	0	0	0	0	0	0	0
2ae41a720af8ccd4ac52f4f92725ee17	Fungi	Ascomycota	Eurotiomycetes	Chaetothyriales	unidentified	unidentified	unidentified	147	316	0	0	0	0	0	0	0	0	0	0	0	0	0	0	0	0	0	0	0	0	0	0	0	0	0	0	0	0	0	0	0	0	0	0	0	0	0	0	0	0
2ae4e05ea5b4f401066c2770dc6354f1	Fungi	Basidiomycota	Agaricomycetes	Corticiales	Corticiaceae	Limonomyces	unidentified	0	0	0	0	0	0	0	0	0	0	0	0	0	0	0	0	0	69	187	0	0	0	0	0	0	0	0	0	0	362	0	0	0	0	0	0	0	0	0	0	0	0
2af70f4fa73f5e22719689c4f7f92077	Fungi	Ascomycota	Dothideomycetes	Pleosporales	unidentified	unidentified	unidentified	0	0	0	0	0	0	0	0	0	32	248	0	0	0	0	0	0	0	0	0	0	22	0	0	0	0	0	0	0	0	0	0	0	0	0	0	0	0	0	0	0	0
2afe7a3b30d823ea983102bdb3948279	Fungi	Ascomycota	Leotiomycetes	Helotiales	unidentified	unidentified	unidentified	0	0	0	0	0	0	0	0	0	0	0	0	0	0	0	0	0	0	0	0	0	0	0	0	0	0	0	0	14	0	0	0	0	0	0	0	0	0	0	0	0	0
2b0fb3db2611d03b7ba56bbd34680738	Fungi	Glomeromycota	Glomeromycetes	Glomerales	Claroideoglomeraceae	Claroideoglomus	unidentified	0	0	11	0	0	0	0	0	0	0	0	0	0	0	0	0	0	0	0	0	0	0	0	0	0	0	0	0	0	0	0	0	0	0	0	0	0	0	0	0	0	0
2b2525a710bdbfc7c2555eb6cef7dc5e	Fungi	Rozellomycota	Rozellomycotina_cls_Incertae_sedis	GS11	unidentified	unidentified	unidentified	0	0	0	0	0	0	0	0	0	0	0	0	0	0	0	0	0	0	0	0	0	0	0	0	0	0	0	0	0	0	0	0	0	0	0	0	0	0	0	0	0	0
2b2555e5df122a275c5c8e8e83652595	unidentified	unidentified	unidentified	unidentified	unidentified	unidentified	unidentified	0	0	0	0	10	0	0	0	0	0	0	0	0	0	0	0	0	0	0	0	0	0	0	0	0	0	0	0	0	0	0	0	0	0	0	0	0	0	0	0	0	0
2b2c8380e10495001785a7f290ad47b0	unidentified	unidentified	unidentified	unidentified	unidentified	unidentified	unidentified	0	0	0	0	0	0	0	0	0	0	0	0	0	0	0	0	0	0	0	5	0	0	0	0	0	0	0	0	0	0	0	0	0	0	0	0	0	0	0	0	0	0
2b44174a616b475f26f1038c6b12cf4c	Fungi	Ascomycota	Lecanoromycetes	unidentified	unidentified	unidentified	unidentified	0	0	0	0	0	0	0	0	0	0	0	0	0	0	0	0	0	0	0	0	0	0	0	0	0	0	0	0	0	0	0	0	0	0	0	0	0	0	0	0	0	0
2b45a866747469cfe67ed1d667d9e7c6	unidentified	unidentified	unidentified	unidentified	unidentified	unidentified	unidentified	0	0	0	0	0	0	0	0	0	0	0	0	0	0	0	0	0	0	0	0	0	0	0	0	17	0	0	0	0	0	0	0	0	0	0	0	0	0	0	0	0	0
2b4dfd1c21b26465615d49c63b8309d6	Fungi	Chytridiomycota	Lobulomycetes	Lobulomycetales	unidentified	unidentified	unidentified	0	0	0	0	0	0	0	0	0	0	0	0	0	0	0	0	0	0	0	0	0	0	0	0	3	0	0	0	0	0	0	0	0	0	0	0	0	0	0	0	0	0
2b56f3efec3b0d2690698e2870ded503	Fungi	Ascomycota	Leotiomycetes	Helotiales	unidentified	unidentified	unidentified	0	0	72	147	0	0	0	0	0	0	0	0	0	0	0	0	0	0	0	0	0	0	0	0	0	0	0	0	0	0	0	0	0	0	0	0	0	0	0	0	0	0
2b6d4efcddc921ab541527fb77337f78	Fungi	Basidiomycota	Agaricomycetes	Agaricales	Physalacriaceae	unidentified	unidentified	0	0	0	0	0	0	0	0	0	0	0	0	0	2	4	0	0	0	0	0	0	0	0	0	0	0	0	0	0	0	0	0	0	0	0	0	0	0	0	0	0	0
2b7824c40fbd5cc70b95d0d7abddcdc5	Fungi	Basidiomycota	Agaricomycetes	Russulales	Peniophoraceae	Peniophora	unidentified	3	0	0	0	0	0	0	0	0	0	0	0	0	0	0	0	0	0	0	0	0	0	0	0	0	0	0	0	0	0	0	0	39	0	0	0	0	0	0	0	0	0
2b808ef6c4666f41f865f086e7d5ac39	unidentified	unidentified	unidentified	unidentified	unidentified	unidentified	unidentified	0	0	0	6	5	0	0	0	0	0	0	0	0	0	0	0	0	0	0	0	0	0	0	0	0	0	0	0	0	0	0	0	0	0	0	0	0	0	0	0	0	0
2b8d7b2826c3614e97ec79839f50a2ac	Fungi	unidentified	unidentified	unidentified	unidentified	unidentified	unidentified	0	0	0	0	0	0	0	0	0	0	0	0	0	0	0	0	0	0	0	0	0	0	0	0	0	0	0	0	0	0	0	0	0	0	0	0	0	0	0	0	0	0
2b8e5408f64d20957d911bafd7efc47c	Fungi	Ascomycota	Orbiliomycetes	Orbiliales	unidentified	unidentified	unidentified	0	0	0	0	0	0	0	0	0	0	0	0	0	0	0	4	0	15	5	0	0	0	0	0	0	0	0	0	0	0	0	0	0	0	0	0	0	0	0	0	0	0
2b920a07de81f91ba293b1777348c42d	Fungi	Ascomycota	Sordariomycetes	Microascales	Halosphaeriaceae	unidentified	unidentified	0	0	0	16	0	0	0	0	0	0	0	0	0	0	0	0	0	0	0	0	0	0	0	0	0	0	0	0	0	0	0	0	0	0	0	0	0	0	0	0	0	0
2bbc0d5ca751686cdbbc2fb3d9a07526	Fungi	Basidiomycota	Agaricomycetes	Agaricales	Agaricaceae	Tulostoma	unidentified	0	0	0	0	0	0	12	0	0	0	0	0	0	0	0	0	0	0	0	0	0	0	0	0	0	0	0	0	0	0	0	0	0	0	0	0	0	0	0	0	0	0
2bbdae6a030486154f451203bac41778	Fungi	Glomeromycota	Glomeromycetes	Glomerales	Glomeraceae	unidentified	unidentified	0	0	0	0	0	0	0	0	0	0	0	0	0	0	0	0	0	0	0	239	93	0	0	0	0	0	0	0	0	0	0	0	0	0	0	0	0	0	0	0	0	0
2bbed93d8b4f155c0753442424ea5f9f	Fungi	Blastocladiomycota	unidentified	unidentified	unidentified	unidentified	unidentified	0	0	0	0	0	0	0	0	0	0	0	0	0	0	0	0	0	0	0	5	3	0	0	0	0	0	0	0	0	0	0	0	0	0	0	0	0	0	0	0	0	0
2bc09a52232bad2d0c6ee1cbc7454d19	Fungi	unidentified	unidentified	unidentified	unidentified	unidentified	unidentified	0	0	0	0	0	0	0	32	150	0	0	0	0	0	0	0	0	0	0	0	0	0	0	0	0	0	0	0	0	0	0	0	0	0	0	0	0	0	0	0	0	0
2bc14b07806a737025eaf92ed0f606da	Fungi	Ascomycota	Dothideomycetes	Pleosporales	unidentified	unidentified	unidentified	0	0	0	0	0	0	0	0	0	365	206	0	58	0	0	0	0	0	0	0	0	143	0	0	0	0	0	0	0	0	0	0	0	0	0	0	0	0	0	0	0	0
2bda07fac62478c013b3d3c5c2e36e02	Fungi	Rozellomycota	unidentified	unidentified	unidentified	unidentified	unidentified	0	0	0	0	0	0	0	0	0	0	0	0	0	0	0	0	0	0	0	0	0	0	0	0	0	0	0	0	0	0	0	0	0	0	0	462	236	0	0	0	0	0
2bdcba20ec75ec1347bbe7b70e8ba383	Fungi	Ascomycota	Dothideomycetes	Pleosporales	Lentitheciaceae	unidentified	unidentified	0	0	0	2	0	0	0	0	0	0	0	0	0	0	0	0	0	0	0	0	0	0	0	0	0	0	0	0	0	0	0	0	0	0	0	0	0	0	0	0	0	0
2bfa11e2dcc92200c8e95eb42e3a6d4b	unidentified	unidentified	unidentified	unidentified	unidentified	unidentified	unidentified	0	0	0	0	0	0	0	0	0	0	0	0	0	180	218	0	0	0	0	0	0	0	0	0	0	0	0	0	0	0	0	0	0	0	0	0	0	0	0	0	0	0
2bfb04bd8b404e3dc2a21097811e8e63	unidentified	unidentified	unidentified	unidentified	unidentified	unidentified	unidentified	0	0	0	0	0	0	0	8	0	0	0	0	0	0	0	0	0	0	0	0	0	0	0	0	0	0	0	0	0	0	0	0	0	0	0	0	0	0	0	0	0	0
2bfea26cbcb3418399428ddeb376774b	Fungi	Mortierellomycota	Mortierellomycetes	Mortierellales	Mortierellaceae	Mortierella	unidentified	0	0	0	1392	0	0	0	0	0	289	122	0	0	0	0	0	0	0	0	0	0	48	0	0	0	0	0	0	0	0	0	0	0	0	0	0	0	0	0	0	0	0
2c0141d250aecec237567479c151d7b2	Fungi	Ascomycota	Sordariomycetes	Hypocreales	Nectriaceae	unidentified	unidentified	0	0	63	0	0	0	0	413	2129	0	0	54	79	0	0	0	0	60	164	53	153	0	0	0	0	0	0	0	0	0	0	0	0	0	0	0	0	0	0	0	0	0
2c06407790dec808cec913b35772fde2	Fungi	unidentified	unidentified	unidentified	unidentified	unidentified	unidentified	0	0	0	0	0	0	0	0	0	0	0	0	0	0	0	0	0	0	0	18	29	0	0	0	0	0	0	0	0	0	0	0	0	0	0	3	0	0	0	0	0	0
2c09514de9fe65ac904eef6f414c3858	unidentified	unidentified	unidentified	unidentified	unidentified	unidentified	unidentified	0	0	0	0	0	0	0	0	0	0	0	0	0	0	0	0	0	0	0	0	0	0	7	0	0	0	0	0	0	0	0	0	0	0	0	0	0	0	0	0	0	0
2c16bb3a7ef9fcc54ae0340f166ce97a	Fungi	Ascomycota	Eurotiomycetes	Eurotiales	Aspergillaceae	Penicillium	unidentified	0	0	0	0	0	0	0	0	0	159	164	0	0	0	0	0	0	0	0	6	0	0	0	0	0	0	0	0	0	0	0	0	0	180	0	0	0	0	0	0	0	0
2c1fa01b5326731b391ee000ae5fdbca	unidentified	unidentified	unidentified	unidentified	unidentified	unidentified	unidentified	0	0	0	0	0	0	0	0	0	0	4	0	0	0	0	0	0	0	0	0	0	0	0	0	107	0	0	0	0	0	0	0	0	0	0	0	0	0	0	0	0	0
2c2526d99692dcea272faa52fdf3e2d6	Fungi	Rozellomycota	Rozellomycotina_cls_Incertae_sedis	GS11	unidentified	unidentified	unidentified	0	0	0	54	0	0	0	0	0	0	0	0	0	0	0	0	0	0	0	0	0	0	0	0	0	0	0	0	0	0	0	0	0	0	0	0	0	128	49	0	0	0
2c2f992c6a26dd4b1a97ccb40800928b	Fungi	Chytridiomycota	unidentified	unidentified	unidentified	unidentified	unidentified	0	0	0	0	72	0	0	0	0	0	0	0	0	0	0	0	0	0	0	0	0	0	0	0	0	0	0	0	0	0	0	0	0	0	0	0	0	0	0	0	0	0
2c38e3ae5e08516347b849a759de3850	Fungi	Ascomycota	Sordariomycetes	unidentified	unidentified	unidentified	unidentified	0	0	0	0	0	0	0	0	0	0	0	116	0	0	0	30	46	0	0	0	0	0	0	0	0	0	0	0	0	0	0	0	0	0	0	0	0	0	0	0	0	0
2c47d8da72cbf5b3a70246f8b4492e5f	unidentified	unidentified	unidentified	unidentified	unidentified	unidentified	unidentified	0	0	0	0	0	0	0	0	0	0	0	0	0	0	0	0	0	0	0	0	0	0	0	0	0	0	0	0	0	0	0	0	0	0	0	0	0	0	0	0	0	0
2c4a074b40ade604f9fc8cda9b3eeff2	Fungi	Ascomycota	unidentified	unidentified	unidentified	unidentified	unidentified	0	0	0	0	0	0	0	0	0	0	8	0	0	0	0	0	0	2	4	0	0	0	0	0	0	0	0	0	0	0	0	0	0	0	0	0	0	0	0	0	0	0
2c4b3b3a5459fb671279a878f72c7616	Fungi	Ascomycota	Leotiomycetes	unidentified	unidentified	unidentified	unidentified	0	0	0	0	0	0	0	0	0	0	24	0	0	0	0	0	0	0	0	0	0	0	0	0	0	0	0	0	0	0	0	0	0	0	0	0	0	0	0	0	0	0
2c537f160f197fdaa0670dc944ff7db1	Fungi	Ascomycota	Pezizomycetes	Pezizales	Pezizaceae	unidentified	unidentified	0	0	0	0	0	0	0	0	0	0	0	0	0	0	0	0	0	0	0	0	0	0	0	0	0	0	0	0	0	0	0	0	0	1839	129	0	0	0	0	0	0	0
2c6101e51ce26cfeb5e90e2669b5800a	Fungi	Basidiomycota	Tremellomycetes	Cystofilobasidiales	Cystofilobasidiaceae	Cystofilobasidium	unidentified	0	0	14	12	0	0	0	0	0	0	0	0	0	0	0	0	0	8	4	0	0	0	0	0	0	0	0	0	0	0	0	0	0	0	0	0	0	0	0	0	0	0
2c6bea52993d143847466e7bc97c2ea5	Fungi	Basidiomycota	Agaricomycetes	Agaricales	Psathyrellaceae	Coprinopsis	unidentified	0	0	0	0	0	0	0	0	0	0	0	0	0	0	0	0	0	0	0	0	11	0	84	0	0	0	0	0	0	0	0	0	0	0	0	0	0	0	0	0	0	0
2c728ab88e3eab5610a10b5adb9ea9ad	Fungi	Ascomycota	Sordariomycetes	Hypocreales	unidentified	unidentified	unidentified	0	0	0	0	0	0	0	0	0	0	0	0	0	0	0	0	0	0	0	0	0	0	0	0	0	0	0	0	0	0	0	0	0	0	0	0	0	0	0	0	0	0
2c73a653d7a2294c0bfe814931fe7f4e	Fungi	Basidiomycota	Agaricomycetes	Agaricales	unidentified	unidentified	unidentified	0	0	0	0	0	0	0	0	0	0	0	0	0	0	0	0	0	0	10	0	0	0	0	0	0	0	0	0	0	0	0	0	0	0	0	0	0	0	0	0	0	0
2c749b1c9b639076df4ce6e8dcb298d3	Fungi	Chytridiomycota	Spizellomycetes	Spizellomycetales	unidentified	unidentified	unidentified	0	0	15	0	0	0	0	0	0	316	135	0	0	0	0	0	0	0	0	0	0	0	0	0	0	0	0	0	0	0	0	0	0	0	0	0	0	0	0	0	0	0
2ca1da221efb9ad8e01d992aaf6184ea	Fungi	Basidiomycota	Microbotryomycetes	Microbotryomycetes_ord_Incertae_sedis	Chrysozymaceae	unidentified	unidentified	0	0	0	0	0	0	0	0	0	0	0	0	0	0	0	0	0	0	0	0	0	0	0	0	0	1921	0	0	0	0	0	0	0	0	0	0	0	0	0	0	0	0
2ca586aa2099a1d5b82d0a7e0cd28d92	Fungi	Ascomycota	Eurotiomycetes	Chaetothyriales	unidentified	unidentified	unidentified	0	0	0	0	0	0	0	2	0	0	0	0	0	0	0	0	0	0	0	0	0	0	0	0	0	0	0	0	0	0	0	0	0	0	0	0	0	0	0	0	0	0
2cac4d2797c2ebad905d0aa3c9f62d97	Fungi	Ascomycota	Pezizomycotina_cls_Incertae_sedis	Pezizomycotina_ord_Incertae_sedis	Pezizomycotina_fam_Incertae_sedis	Ciliophora	unidentified	0	0	0	0	0	0	0	0	0	0	0	0	0	0	0	0	0	0	0	0	0	0	0	0	0	0	0	0	0	0	0	0	0	0	0	0	0	0	0	0	0	0
2cb58e323129139448166a128a748e21	Fungi	Ascomycota	Sordariomycetes	Sordariales	Chaetomiaceae	Chaetomium	unidentified	0	0	0	0	0	0	0	0	0	0	0	0	0	0	0	0	0	0	0	0	0	0	0	0	0	0	0	10	0	0	0	0	0	0	0	0	0	0	0	0	0	0
2cb87ec8f3d4b446f137cdd98b1654d3	Fungi	Ascomycota	Eurotiomycetes	Eurotiales	Trichocomaceae	Talaromyces	unidentified	1991	5544	0	0	0	0	0	0	0	0	0	0	0	0	0	0	0	0	0	0	0	0	0	0	0	0	0	0	0	0	0	0	0	0	0	0	0	0	0	0	0	0
2cbe392095ac693eed5bd69b2437d803	Fungi	Mucoromycota	Mucoromycetes	Mucorales	Cunninghamellaceae	Absidia	Absidia_glauca	0	0	0	0	0	0	0	0	0	0	0	0	16	0	0	0	0	0	0	0	0	0	0	0	0	0	0	0	0	0	0	0	0	0	0	47	0	0	0	0	0	0
2ccabba746f756b79467ac91d99aef29	Fungi	Chytridiomycota	Rhizophydiomycetes	Rhizophydiales	unidentified	unidentified	unidentified	0	0	4	0	0	0	0	0	0	9	0	0	0	0	0	0	0	0	0	0	0	0	0	0	0	0	0	0	0	0	0	0	0	0	0	0	0	0	0	0	0	0
2cf21883e22c3a5de4f5aa0ded0e2d1d	Fungi	Basidiomycota	Agaricomycetes	Agaricales	Tricholomataceae	Mycena	unidentified	0	0	0	0	0	0	0	0	0	0	0	0	0	0	0	0	0	0	0	0	0	54	0	0	0	0	0	0	0	0	0	0	0	0	0	0	0	0	0	0	0	0
2cf89ca0feb180d2d9480f532d766faa	Fungi	Rozellomycota	unidentified	unidentified	unidentified	unidentified	unidentified	0	0	0	0	0	0	0	0	0	0	0	0	0	0	0	0	0	0	0	0	0	0	0	0	0	0	0	0	0	0	0	0	0	0	0	3	0	0	0	0	0	0
2cff97ac7747451f1bf686ff101a371d	Fungi	Ascomycota	unidentified	unidentified	unidentified	unidentified	unidentified	0	0	0	0	0	0	0	0	0	0	0	7	136	0	0	3	22	0	0	0	0	1539	0	0	0	0	0	0	0	0	0	0	0	0	0	0	0	0	0	0	0	0
2d27b817f636ee2288a2c708acf31d3e	Fungi	Rozellomycota	unidentified	unidentified	unidentified	unidentified	unidentified	0	0	0	0	0	0	0	0	0	0	0	0	0	0	0	0	0	0	0	0	0	0	0	0	0	0	0	0	0	0	0	0	0	0	19	193	87	0	0	0	0	0
2d3170d0c1bd52e0225f28de300f19fb	Fungi	Ascomycota	Eurotiomycetes	unidentified	unidentified	unidentified	unidentified	0	0	0	0	0	0	0	0	0	0	0	0	0	0	0	0	0	0	0	0	0	0	0	0	0	0	0	0	0	0	0	0	0	140	0	0	0	0	0	0	0	0
2d57e31e9fb76e71d26e168ecbc76672	Fungi	Chytridiomycota	Spizellomycetes	Spizellomycetales	Powellomycetaceae	unidentified	unidentified	0	0	0	0	0	4	0	0	0	0	0	0	0	0	0	0	0	0	0	0	0	0	0	0	0	0	0	0	0	0	0	0	0	0	0	0	0	0	0	0	0	0
2d60e6ff8c4b3c7a1b40c40b6eda9642	Fungi	Ascomycota	Sordariomycetes	Glomerellales	Plectosphaerellaceae	Plectosphaerella	unidentified	0	0	0	0	0	0	0	357	488	0	0	0	0	0	0	0	0	0	0	0	0	0	0	0	0	0	0	0	0	0	0	0	0	0	0	0	0	0	0	0	0	0
2d6dffae8e475e9b36d36cd079be535b	unidentified	unidentified	unidentified	unidentified	unidentified	unidentified	unidentified	0	0	0	0	0	0	0	0	0	0	0	0	0	0	0	0	0	0	0	5	0	0	0	0	0	0	0	0	0	0	0	0	0	0	0	0	0	0	0	0	0	0
2d819bc2ae04ffc95a0c891afadd983f	Fungi	Ascomycota	Dothideomycetes	Pleosporales	unidentified	unidentified	unidentified	0	0	0	0	0	0	0	3	9	0	0	0	0	0	0	0	0	0	0	2	0	0	0	0	0	0	0	0	0	0	0	0	0	0	0	0	0	0	0	0	0	0
2d8a7b6830ce93fd545d523d4c2770bc	Fungi	Ascomycota	Leotiomycetes	Helotiales	Hyaloscyphaceae	unidentified	unidentified	0	0	0	0	0	0	0	0	0	0	0	0	0	0	0	0	0	0	0	0	0	0	0	0	0	0	0	0	0	0	0	0	0	0	0	0	0	0	0	0	0	2
2da50e2647acaa104387a5604d4c9dc4	Fungi	Ascomycota	Pezizomycetes	Pezizales	Pyronemataceae	unidentified	unidentified	0	0	0	0	0	2	0	0	0	0	0	0	5	0	0	0	0	0	0	0	0	0	0	0	0	0	0	0	0	0	0	0	0	0	0	0	0	0	0	0	0	0
2da8d92eee98eb2c5a7b226d3c6bbb8f	Fungi	Ascomycota	Dothideomycetes	Pleosporales	Lentitheciaceae	unidentified	unidentified	0	0	0	0	0	0	0	0	0	15	42	0	0	0	0	0	0	0	0	11	51	11	0	0	0	0	0	0	0	0	0	0	0	0	0	0	0	0	0	0	0	0
2daf754d623d00356244dd29de33412a	unidentified	unidentified	unidentified	unidentified	unidentified	unidentified	unidentified	0	0	0	0	0	0	0	0	0	0	0	0	0	0	0	0	0	0	0	0	0	0	0	0	0	0	0	0	0	0	0	0	16	0	0	0	0	0	0	0	0	0
2dbc042c0d1561179927c86b239cf40f	Fungi	Basidiomycota	Tremellomycetes	Cystofilobasidiales	Cystofilobasidiaceae	Cystofilobasidium	unidentified	0	0	0	0	0	0	0	0	0	0	0	0	0	0	0	0	0	0	0	0	0	0	0	0	3	0	0	0	0	0	0	0	0	0	0	0	0	0	0	0	0	0
2dbea77c5a56a641ed18a14b2a6c00c9	Fungi	Ascomycota	Dothideomycetes	Pleosporales	unidentified	unidentified	unidentified	0	0	0	0	7	0	0	0	0	0	0	0	0	0	0	0	0	0	0	57	53	0	0	0	0	0	0	0	0	0	0	0	0	0	0	0	0	0	0	0	0	0
2dd3bb3ab4eff1d6788e3cefee163f86	Fungi	Basidiomycota	Malasseziomycetes	Malasseziales	Malasseziaceae	Malassezia	Malassezia_pachydermatis	0	0	0	0	0	0	0	0	0	0	0	0	0	0	0	0	0	0	0	0	0	0	0	0	0	0	7	0	0	0	19	7	0	0	0	0	0	0	0	0	0	0
2dd5c0ba32b485f89806c8edce5dff5f	unidentified	unidentified	unidentified	unidentified	unidentified	unidentified	unidentified	0	0	0	0	0	0	0	0	0	0	0	0	0	0	0	0	0	0	0	0	0	0	0	0	0	0	0	0	0	0	0	0	0	0	0	0	0	0	0	0	0	8
2de799f086d6c209fbf8ff40ed489a05	unidentified	unidentified	unidentified	unidentified	unidentified	unidentified	unidentified	0	0	0	0	0	0	0	0	0	0	0	0	0	0	0	0	0	0	0	0	0	0	0	0	0	0	7	0	0	0	0	0	0	0	0	0	0	0	0	0	0	0
2de8400c7a86e4e60b9f3871c4c985e5	Fungi	Ascomycota	Pezizomycetes	Pezizales	Tuberaceae	Tuber	unidentified	0	0	0	0	0	0	0	0	0	0	0	0	0	0	0	183	132	0	0	0	0	0	0	0	0	0	0	0	0	0	0	0	0	0	0	0	0	0	0	0	0	0
2df0e68e360a3dfdc388e539ae9fd151	Fungi	Basidiomycota	Tremellomycetes	Trichosporonales	Trichosporonaceae	unidentified	unidentified	0	0	0	0	0	0	0	0	0	0	5	0	0	0	0	0	0	0	0	0	0	0	0	0	0	0	0	0	0	0	0	0	0	0	0	13	0	0	0	0	0	0
2df3a8d643f9bab18a1ed158067d14ea	Fungi	Chytridiomycota	unidentified	unidentified	unidentified	unidentified	unidentified	0	0	0	0	0	0	0	0	0	0	0	0	0	0	0	0	18	0	0	0	0	0	0	0	0	0	0	0	0	0	0	0	0	0	0	0	0	0	0	0	0	0
2e31350facc5d0ee9ea2cc6d993ca21d	Fungi	Chytridiomycota	Spizellomycetes	Spizellomycetales	Spizellomycetaceae	unidentified	unidentified	0	0	0	0	0	0	0	0	0	0	0	0	0	0	0	0	0	0	0	0	0	0	0	0	134	0	0	0	0	0	0	0	0	0	0	0	0	0	0	0	0	0
2e4c3305534128721e3dfda3b39b3b3b	unidentified	unidentified	unidentified	unidentified	unidentified	unidentified	unidentified	0	0	0	0	0	0	0	0	0	0	0	0	0	0	0	0	0	3	5	0	0	0	0	0	0	0	0	0	0	0	0	0	0	0	0	0	0	0	0	0	0	0
2e4edc7e44214f61c205d4bc2f8dbf83	Fungi	Basidiomycota	Tremellomycetes	Cystofilobasidiales	Mrakiaceae	unidentified	unidentified	0	0	49	0	0	0	0	0	0	0	0	0	0	0	0	0	0	0	0	0	0	0	0	0	0	0	0	0	0	61	0	79	324	6	0	4	0	0	0	0	0	0
2e5755dae37d9e5d838b0df71707bf9a	unidentified	unidentified	unidentified	unidentified	unidentified	unidentified	unidentified	0	0	0	0	0	0	0	0	0	0	0	0	0	0	0	0	0	0	0	0	0	0	0	0	0	8	0	0	0	0	0	0	0	0	0	0	0	0	0	0	0	0
2e652d75501da4414e33aa1bd97639f7	Fungi	Rozellomycota	unidentified	unidentified	unidentified	unidentified	unidentified	0	0	0	0	0	0	0	0	0	0	0	0	0	0	0	0	0	0	0	5	0	0	0	0	0	0	0	0	0	0	0	0	0	0	0	0	0	0	0	0	0	0
2e8718edfd094c9a5ea298a951a5198a	Fungi	Basidiomycota	Agaricomycetes	Agaricales	Pluteaceae	Volvariella	unidentified	0	0	0	0	0	0	0	0	0	0	0	0	0	0	0	0	0	0	0	0	6	0	0	0	0	0	0	0	0	0	0	0	0	0	0	0	0	0	0	0	0	0
2ea8635fb52d3bbec29705e09ef52660	Fungi	unidentified	unidentified	unidentified	unidentified	unidentified	unidentified	0	0	0	29	0	0	0	73	369	0	0	0	0	0	0	0	0	0	0	0	0	27	0	0	0	0	0	0	0	0	0	0	0	0	0	0	0	0	0	0	0	0
2eab3aeffc2f8e1d7e9e907d770e2cbc	unidentified	unidentified	unidentified	unidentified	unidentified	unidentified	unidentified	0	0	0	0	0	0	2	0	0	0	0	0	0	0	0	0	0	0	0	0	0	0	0	0	0	0	0	0	0	0	0	0	0	0	0	0	0	0	0	0	0	0
2eb1b6ed1010867f4fa47495baf881c7	Fungi	Basidiomycota	Agaricomycetes	Auriculariales	Exidiaceae	Exidia	unidentified	0	0	0	0	0	0	9	0	0	0	0	0	0	0	0	0	0	0	0	0	0	0	0	0	0	0	0	0	0	0	0	0	0	0	0	0	0	0	0	0	0	0
2ec74e348c915fc5b02a72b09486e8ba	Fungi	Ascomycota	Saccharomycetes	Saccharomycetales	Debaryomycetaceae	Debaryomyces	unidentified	0	0	0	0	0	0	0	0	0	0	0	0	0	0	0	0	0	0	0	0	0	0	0	0	0	0	0	16	0	0	0	0	0	0	0	0	0	0	0	0	0	0
2edc49cb19aba73620ba42fd0039f699	Fungi	Ascomycota	Geoglossomycetes	Geoglossales	Geoglossaceae	Geoglossum	unidentified	0	0	0	0	0	0	0	0	0	0	0	0	0	0	0	0	0	0	0	0	0	0	4	0	0	0	0	0	0	0	0	0	0	0	0	0	0	0	0	0	0	0
2ef8f9055c6976dfcf919243614d2732	Fungi	Basidiomycota	Tremellomycetes	Filobasidiales	Filobasidiaceae	Goffeauzyma	unidentified	0	0	0	0	0	0	0	0	0	0	0	0	0	0	0	0	0	0	0	0	0	0	0	0	0	0	0	0	0	0	0	0	0	0	0	0	0	0	0	15	6	0
2f01e6c81cc3422cea02c976616e046a	Fungi	Basidiomycota	GS27	GS27	unidentified	unidentified	unidentified	0	0	0	0	0	0	0	0	0	0	0	0	0	0	0	0	0	0	0	0	33	0	0	0	0	0	0	0	0	0	0	0	0	0	0	0	0	0	0	0	0	0
2f025a445e4618b42cf0c92ca3da5e6b	Fungi	Rozellomycota	unidentified	unidentified	unidentified	unidentified	unidentified	0	0	0	0	0	0	0	0	0	0	0	0	0	0	0	0	0	0	0	0	0	0	0	0	0	0	0	0	0	0	0	0	0	0	0	0	0	0	0	0	0	0
2f1235aafeeec5dda9ae09cafdf955eb	Fungi	Basidiomycota	Ustilaginomycetes	Ustilaginales	Ustilaginaceae	unidentified	unidentified	0	0	0	4	0	0	0	0	37	0	0	0	0	0	0	0	0	0	0	0	0	0	0	0	0	0	0	0	0	64	0	0	0	0	0	0	0	0	0	0	0	0
2f2edcb3e67555602e995434c2376b2a	Fungi	Basidiomycota	Tremellomycetes	Tremellales	Rhynchogastremataceae	Papiliotrema	unidentified	0	0	0	0	0	0	0	0	0	0	0	0	0	0	0	0	0	0	0	0	0	27	0	0	0	0	0	0	0	0	0	0	0	0	0	19	0	0	0	0	0	0
2f3e6a220c5edc4195dd2d8634b42f0d	Fungi	Basidiomycota	Tremellomycetes	Filobasidiales	Filobasidiaceae	Filobasidium	unidentified	0	0	30	0	53	0	47	0	46	0	0	0	0	0	0	0	0	0	0	0	0	44	0	76	0	0	23	0	0	0	0	0	0	0	0	0	0	0	0	0	0	0
2f4bc8d7c139a746a15aaf7073cf8ce4	unidentified	unidentified	unidentified	unidentified	unidentified	unidentified	unidentified	0	0	0	0	0	107	0	0	0	0	0	0	0	0	0	0	0	0	0	0	0	0	0	0	0	0	0	0	0	0	0	0	0	0	0	0	0	0	0	0	0	10
2f4f17cc078000deafef0757e616f720	Fungi	Basidiomycota	Agaricomycetes	Russulales	unidentified	unidentified	unidentified	0	0	0	0	0	0	0	0	0	0	0	0	0	0	0	0	0	314	813	0	0	0	0	0	0	0	0	0	0	0	0	0	0	0	0	0	0	0	0	0	0	0
2f6cd13443ecfc4610d3d3590f05cd2d	Fungi	Ascomycota	Sordariomycetes	Hypocreales	Nectriaceae	unidentified	unidentified	0	0	386	410	150	0	0	0	0	325	127	32	152	0	0	74	75	0	30	120	199	102	0	0	191	0	0	0	0	0	0	0	0	0	0	17	0	0	0	0	0	0
2f7b531b6efdfa0bd46be0011798bb7a	Fungi	Ascomycota	Eurotiomycetes	Eurotiales	Aspergillaceae	Penicillium	unidentified	0	0	0	0	0	0	0	0	0	0	34	0	0	3	9	110	1144	37	53	43	42	0	0	0	0	0	0	0	0	0	0	0	41	0	0	282	11	0	0	0	0	0
2f8a32c6afeb382649d712254e37ba17	Fungi	Ascomycota	Leotiomycetes	Erysiphales	Erysiphaceae	Erysiphe	unidentified	0	0	0	0	0	0	0	4	0	0	0	0	0	0	0	0	0	0	0	0	0	0	0	0	0	0	0	0	0	299	512	107	497	0	0	0	0	0	0	0	0	0
2f9e74aa2ba39368c9d7d6acbb33f604	unidentified	unidentified	unidentified	unidentified	unidentified	unidentified	unidentified	0	0	0	0	0	2	0	0	0	0	0	0	0	0	0	0	0	0	0	0	0	0	0	0	0	0	0	0	0	0	0	0	0	0	0	0	0	0	0	0	0	0
2faac441ef2e10815b24e5f603b584d5	Fungi	Basidiomycota	Tremellomycetes	Tremellales	Bulleribasidiaceae	Dioszegia	unidentified	0	0	0	0	0	0	0	0	0	0	0	0	0	0	0	0	0	0	0	0	0	0	0	0	0	0	0	0	0	0	0	0	0	0	0	0	0	0	0	0	0	0
2fade19b3c8cb811389291c46b6c8d4d	Fungi	Basidiomycota	Microbotryomycetes	Leucosporidiales	Leucosporidiaceae	Leucosporidium	unidentified	0	0	0	0	0	0	0	0	0	0	0	0	0	0	0	0	0	0	0	0	0	0	0	57083	1519	17	0	12	0	0	0	0	0	0	0	0	0	0	0	0	0	0
2faf22ec78763266c20337cbcf729928	Fungi	Ascomycota	Eurotiomycetes	Chaetothyriales	unidentified	unidentified	unidentified	0	25	5	8	0	0	0	0	0	0	0	0	0	0	0	0	0	0	0	0	0	0	25	0	0	0	0	0	0	0	0	0	0	0	0	34	0	0	0	0	0	0
2fb7cc226a22da128116acfd7c7c517b	Fungi	Mortierellomycota	Mortierellomycetes	Mortierellales	Mortierellaceae	Mortierella	unidentified	0	0	0	19	0	0	0	0	0	0	0	0	0	0	0	0	0	0	0	0	0	0	0	0	0	0	0	0	0	0	0	0	0	0	0	0	0	0	0	0	0	0
2fbf65acdb3b6d210f1e241c0df8217d	Fungi	Chytridiomycota	Rhizophlyctidomycetes	Rhizophlyctidales	unidentified	unidentified	unidentified	0	0	0	0	0	0	0	0	0	0	0	0	0	0	0	0	0	0	0	0	0	0	0	0	0	0	0	0	0	0	0	0	0	0	0	5	0	0	0	0	0	0
2fd0a08be083c9db6a4225f12525668b	Fungi	Ascomycota	Orbiliomycetes	Orbiliales	Orbiliaceae	unidentified	unidentified	0	0	4	0	0	0	0	0	0	0	0	0	0	0	0	0	0	0	0	0	0	0	0	0	0	0	0	0	0	0	0	0	0	0	0	11	0	0	0	0	0	0
2fdfecc93b4c00c1f09d1688648bea8d	Fungi	Ascomycota	Dothideomycetes	unidentified	unidentified	unidentified	unidentified	0	0	0	0	0	0	0	0	0	0	0	0	0	0	0	0	0	0	0	0	0	0	0	0	0	0	0	0	0	0	0	0	0	0	0	0	0	0	0	0	0	4
2fe32a2982323d47b4f98967a832c697	Fungi	Basidiomycota	Tremellomycetes	Tremellales	unidentified	unidentified	unidentified	0	0	0	0	0	0	0	0	0	0	0	0	0	0	0	0	0	0	0	0	0	0	0	31	47	0	0	0	0	0	0	0	0	0	0	0	0	0	0	0	0	0
300fd36e678f1cf745353c9648cb468e	unidentified	unidentified	unidentified	unidentified	unidentified	unidentified	unidentified	0	0	0	0	0	0	0	0	0	0	0	0	0	0	0	14	12	0	0	0	0	0	0	0	0	0	0	0	0	0	0	0	0	0	0	0	0	0	0	0	0	0
3013079b85bfca2e6c7f4888459bd1cc	Fungi	Ascomycota	Leotiomycetes	Helotiales	unidentified	unidentified	unidentified	0	0	0	0	0	0	0	0	0	0	0	0	0	0	0	0	0	0	0	0	0	0	0	0	0	0	0	0	0	0	0	7	0	0	0	0	0	0	0	0	0	0
302cf296507b9d678ee6daa2fb886b77	Fungi	Basidiomycota	Agaricomycetes	unidentified	unidentified	unidentified	unidentified	0	0	0	0	0	0	0	0	0	0	0	0	0	0	0	0	0	0	0	2	0	0	0	0	0	0	0	0	0	0	0	0	0	0	0	0	0	0	0	0	0	0
302f3520060e14544939f9206aab5dc8	Fungi	Rozellomycota	unidentified	unidentified	unidentified	unidentified	unidentified	0	0	0	0	0	0	0	0	0	0	0	0	0	0	0	0	0	0	0	0	0	0	0	0	0	0	0	0	0	0	0	0	0	0	0	0	0	0	0	0	0	0
303454ffe88af8d63d339f7780d47a8d	Fungi	Ascomycota	Eurotiomycetes	Onygenales	unidentified	unidentified	unidentified	0	0	0	0	0	0	0	0	0	0	0	0	0	0	0	0	0	0	0	0	0	0	10	0	0	0	0	0	0	0	0	0	0	0	0	0	6	0	0	0	0	0
303b24ea9af74363f959d65f736cd489	Fungi	Ascomycota	Lecanoromycetes	GS36	unidentified	unidentified	unidentified	0	0	0	0	0	0	0	0	0	0	0	0	0	0	0	0	0	0	0	0	0	0	0	0	0	0	0	0	0	0	0	0	0	0	0	0	0	0	0	0	0	0
30595761681d64d57dabaa4cf52a3315	Fungi	Basidiomycota	Tremellomycetes	Tremellales	Bulleraceae	Genolevuria	unidentified	0	5	0	0	0	0	0	0	0	0	0	0	0	0	0	0	0	0	0	0	0	0	0	0	0	0	0	0	0	0	0	0	0	0	0	0	0	0	0	0	0	0
306ccedd9c79c09f9dc3e085285026d3	Fungi	Glomeromycota	Glomeromycetes	Diversisporales	Diversisporaceae	unidentified	unidentified	0	0	0	0	0	0	0	0	0	0	0	0	0	0	0	0	0	0	0	0	0	0	0	0	0	0	0	0	0	0	0	0	0	0	0	6	44	0	0	0	0	0
307804b1ed8a309d6a8bf871136d248b	Fungi	Ascomycota	Dothideomycetes	Capnodiales	Capnodiales_fam_Incertae_sedis	Pseudopenidiella	unidentified	0	0	0	0	0	0	0	0	0	0	0	0	0	0	0	0	0	0	0	0	0	0	0	0	0	0	0	0	0	0	0	0	0	0	0	0	0	0	0	0	0	0
307898f01e55fd6ed1ae56534ecc2079	Fungi	Basidiomycota	Microbotryomycetes	Microbotryomycetes_ord_Incertae_sedis	Microbotryomycetes_fam_Incertae_sedis	Colacogloea	unidentified	0	0	0	0	0	0	0	0	0	0	0	0	6	0	0	0	0	0	0	0	0	0	0	0	0	0	0	0	0	0	0	0	0	45	0	0	0	0	0	0	0	0
3084704e4c3b641b1d90c77b45603b0c	unidentified	unidentified	unidentified	unidentified	unidentified	unidentified	unidentified	0	0	0	0	0	18	0	23	127	0	0	0	0	0	0	0	0	0	0	0	0	0	0	0	0	0	0	0	0	0	0	0	0	0	0	0	0	0	0	0	0	0
30974eaeb5867aaf23a8d3e853b9e4e1	Fungi	Ascomycota	Pezizomycetes	Pezizales	Pezizaceae	Peziza	unidentified	0	0	0	0	0	28	0	0	0	0	0	0	0	0	0	0	0	0	0	0	0	0	0	0	0	0	0	0	0	0	0	0	0	0	0	0	0	0	0	0	0	0
30baa649d5bb5782aea3b74201f2761b	Fungi	Chytridiomycota	Spizellomycetes	Spizellomycetales	unidentified	unidentified	unidentified	0	0	0	0	0	0	0	0	0	0	0	0	0	0	0	0	0	0	0	0	0	0	0	0	0	0	0	0	0	0	0	0	0	0	0	5	0	0	0	0	0	0
30baf37e73fcbde77a2cc442b028cabe	Fungi	unidentified	unidentified	unidentified	unidentified	unidentified	unidentified	0	0	0	0	0	0	0	0	0	0	0	0	0	0	0	0	0	0	0	0	0	0	0	0	0	0	0	0	0	0	6	0	0	0	0	0	0	0	0	0	0	0
30eeb556943f6362c33a9408cee580c7	Fungi	Basidiomycota	Tremellomycetes	Filobasidiales	Piskurozymaceae	unidentified	unidentified	0	0	0	12	24	136	0	0	0	17	0	122	815	0	0	0	0	92	143	29	11	0	0	474	70	0	0	0	0	0	0	0	0	671	154	62	0	11	0	0	0	0
30f302cc58dcd2b385227f57b7460f71	Fungi	Basidiomycota	Agaricomycetes	Trechisporales	unidentified	unidentified	unidentified	0	0	0	8	0	0	0	0	0	0	0	0	0	0	0	0	0	0	0	0	0	0	0	0	0	0	0	0	0	0	0	0	0	0	0	0	0	0	0	0	0	0
30f48b38aad072c4e00aa60434594a2c	Fungi	Ascomycota	Dothideomycetes	Pleosporales	Phaeosphaeriaceae	Ophiosphaerella	unidentified	0	0	0	0	0	0	0	0	0	0	0	0	0	0	0	320	929	35	47	0	0	0	0	0	0	0	0	0	0	0	0	0	0	0	0	0	0	0	0	0	0	0
30fe337679056b1b24f43ceb9175958b	unidentified	unidentified	unidentified	unidentified	unidentified	unidentified	unidentified	0	0	0	0	0	0	0	0	0	0	0	0	0	0	0	0	0	0	0	7	0	0	0	0	0	0	0	0	0	0	0	0	0	0	0	0	0	0	0	0	0	0
30fe463e6711b34a24d360f80f2844ca	Fungi	unidentified	unidentified	unidentified	unidentified	unidentified	unidentified	0	0	0	0	0	0	0	0	0	0	0	0	20	0	0	0	0	0	0	0	0	0	0	0	0	0	0	0	0	0	0	0	0	0	0	0	0	0	0	0	0	0
30ff1dcd434a5615ded4d8d55301ad2a	Fungi	Mortierellomycota	Mortierellomycetes	Mortierellales	Mortierellaceae	Mortierella	unidentified	0	0	189	190	0	0	0	0	318	0	13	450	225	0	0	96	66	0	0	3216	1541	41	287	0	0	0	0	0	0	0	0	98	118	0	0	921	211	109	16248	0	0	14
31089559ec3d8ac806a7192b6bdce51d	Fungi	Ascomycota	Dothideomycetes	Pleosporales	unidentified	unidentified	unidentified	0	0	0	0	0	0	0	0	0	0	0	0	0	0	5	0	0	0	0	0	9	0	0	0	0	0	0	0	0	0	0	0	0	0	0	0	0	0	0	0	0	0
311b61d7acbe5e184d2ff0ded0f9a155	Fungi	Ascomycota	Sordariomycetes	Hypocreales	Hypocreaceae	Trichoderma	unidentified	0	0	0	0	0	0	0	0	0	0	0	0	0	0	0	0	0	0	0	0	0	0	0	0	0	141	0	0	0	0	0	0	0	1402	646	0	0	0	0	0	0	0
311d6b61eea845267951475e18009a7f	Fungi	Basidiomycota	Agaricomycetes	Agaricales	Bolbitiaceae	Conocybe	unidentified	0	0	0	0	0	0	0	0	0	0	0	0	0	0	0	0	0	205	572	0	0	0	0	0	0	0	0	0	0	0	0	0	0	0	0	0	0	0	0	0	0	0
31404f19f1fd9b951ba1e170f9821d1c	unidentified	unidentified	unidentified	unidentified	unidentified	unidentified	unidentified	0	0	0	0	0	3	0	0	0	0	0	0	0	0	0	0	0	0	0	0	0	0	0	0	0	0	0	0	0	0	0	0	0	0	0	0	0	0	0	0	0	0
314b1324d11713da94bc6b8ce6bc741f	unidentified	unidentified	unidentified	unidentified	unidentified	unidentified	unidentified	0	0	0	0	0	0	0	0	0	0	0	0	0	0	0	0	0	0	0	0	0	0	0	0	0	0	14	0	0	0	0	0	0	0	0	0	0	0	0	0	0	0
3158a4c39a4b66e655c80c4c9580e44f	Fungi	Basidiomycota	Agaricomycetes	Agaricales	Psathyrellaceae	Coprinellus	unidentified	0	0	0	0	6	0	0	0	0	0	0	0	0	0	0	0	0	0	0	0	56	0	0	0	0	0	0	0	0	0	0	0	0	0	0	0	0	0	0	0	0	0
31626ee32ce7666d181689a64b454eda	Fungi	Ascomycota	Leotiomycetes	Helotiales	Myxotrichaceae	unidentified	unidentified	0	0	0	0	0	0	0	0	0	0	0	0	0	0	0	0	0	0	0	0	0	0	0	0	0	0	0	0	0	0	0	0	0	0	0	0	0	2	0	0	0	0
3166a9e515c86164f7c4eac2cddb33f6	Fungi	Ascomycota	Leotiomycetes	Helotiales	unidentified	unidentified	unidentified	0	0	0	0	0	0	0	0	0	0	0	0	0	0	14	0	0	0	0	0	0	0	0	0	0	0	0	0	0	0	0	0	0	0	0	0	0	0	0	0	0	0
316f7016e87c2440e39fd70da22b29d6	Fungi	Ascomycota	Sordariomycetes	Hypocreales	Ophiocordycipitaceae	unidentified	unidentified	0	0	0	0	0	0	0	0	0	0	0	0	0	0	0	0	0	0	0	0	0	0	0	0	0	0	0	0	0	0	0	12	14	0	0	0	0	0	0	0	0	0
317ddb724fcdd51756621117bb2755b0	Fungi	Basidiomycota	Agaricomycetes	Hymenochaetales	Hymenochaetaceae	unidentified	unidentified	0	0	0	0	0	0	0	0	0	0	0	0	0	0	0	0	0	0	0	0	0	0	0	0	0	0	0	0	0	0	0	0	0	0	0	0	0	0	0	0	0	0
31a71290352f8b7412e6da75121b3d60	Fungi	Basidiomycota	Microbotryomycetes	Leucosporidiales	Leucosporidiaceae	Leucosporidium	unidentified	0	0	0	0	0	0	0	0	0	0	0	0	0	0	0	0	3	0	40	0	0	41	0	0	0	0	0	0	0	0	0	0	0	0	0	0	0	0	0	0	0	0
31a7adf7690ae9b00207558e67deb5e8	Fungi	Ascomycota	Dothideomycetes	unidentified	unidentified	unidentified	unidentified	0	238	0	0	0	0	0	0	0	0	0	0	0	0	0	0	0	0	0	0	0	0	0	0	0	0	0	0	0	0	0	0	0	0	0	0	0	0	0	0	0	0
31a8e52486d875615acf76496b76a628	Fungi	Chytridiomycota	Spizellomycetes	Spizellomycetales	unidentified	unidentified	unidentified	0	0	0	0	0	0	0	0	0	0	0	0	0	0	0	0	0	0	0	0	0	0	0	0	0	15	0	0	0	0	0	0	0	0	0	0	0	0	0	0	0	0
31ac5bc77162597fcf8e071474177743	Fungi	Glomeromycota	Paraglomeromycetes	Paraglomerales	Paraglomeraceae	Paraglomus	Paraglomus_laccatum	0	0	0	0	0	14	0	0	0	0	0	0	0	0	0	0	0	12	0	0	0	0	0	0	0	0	0	0	0	0	0	0	0	0	0	0	0	0	0	0	0	0
31b7a95cb09d73eaa820d162ce09ad9a	Fungi	Glomeromycota	Glomeromycetes	Glomerales	Glomeraceae	unidentified	unidentified	0	0	0	0	0	0	0	0	0	0	0	0	0	0	0	0	0	0	0	46	64	0	0	0	0	0	0	0	0	0	0	0	0	0	0	0	0	0	0	0	0	0
31c5d36d5bb3b7bacf35cef2f7dccab0	Fungi	Ascomycota	Eurotiomycetes	Eurotiales	Aspergillaceae	Penicillium	unidentified	0	0	0	0	0	0	310	8	0	0	0	0	0	0	20	0	0	0	0	0	0	0	0	0	0	0	11327	147785	151	0	0	0	190	0	0	0	0	0	0	0	0	0
31d21df8b4afe52961c17ff905201d9e	Fungi	Ascomycota	Eurotiomycetes	Onygenales	Gymnoascaceae	Leucothecium	unidentified	0	0	0	0	0	0	0	0	0	0	0	0	0	0	0	0	0	0	5	0	0	0	0	0	0	0	0	0	0	0	0	0	0	0	0	0	0	0	0	0	0	0
31d4c1c0c42f43ff3ea853684ad48896	Fungi	Ascomycota	Dothideomycetes	unidentified	unidentified	unidentified	unidentified	0	0	0	0	0	0	0	0	0	0	0	0	0	0	0	0	19	0	0	0	0	0	0	0	0	0	0	0	0	0	0	0	0	0	0	0	0	0	0	0	0	0
31d685ba60a5ad14847e2a56541b8fbc	unidentified	unidentified	unidentified	unidentified	unidentified	unidentified	unidentified	0	0	0	0	0	0	0	0	0	0	0	0	0	0	0	0	0	0	0	0	0	0	0	0	0	0	0	0	0	0	0	0	0	0	0	0	0	0	0	0	0	0
31eb223945a2c05b0ecbd1baa5bda8cb	Fungi	Basidiomycota	Agaricomycetes	Sebacinales	Serendipitaceae	Serendipita	unidentified	0	0	0	0	0	0	0	0	0	0	0	0	0	0	0	0	0	0	0	0	0	0	0	0	0	0	0	0	0	0	0	0	0	0	0	0	0	0	12	0	0	0
31ed903858482a1829c752beb892bf81	unidentified	unidentified	unidentified	unidentified	unidentified	unidentified	unidentified	0	0	0	0	0	0	0	0	12	0	0	0	0	0	0	0	0	0	0	0	0	0	0	0	0	0	0	0	0	0	0	0	0	73	0	0	0	0	0	0	0	0
31f64dcff5ed295df625b7aa4e0181a0	unidentified	unidentified	unidentified	unidentified	unidentified	unidentified	unidentified	0	0	2	6	0	0	0	0	0	37	5	0	0	0	0	0	0	0	0	0	0	0	0	0	10	0	0	0	0	0	0	0	0	0	0	0	0	0	0	0	0	0
31fb35417cbec7cc238e915633651250	Fungi	Basidiomycota	Agaricomycetes	Agaricales	Strophariaceae	Hypholoma	unidentified	0	0	0	0	0	0	0	0	0	0	0	0	0	0	0	0	0	0	0	0	0	0	0	0	0	0	0	0	0	7	0	0	0	0	0	0	0	0	0	0	0	0
320bc38c352616dc6b054473b3bdf764	Fungi	Basidiomycota	Agaricomycetes	Agaricales	Agaricaceae	Tulostoma	unidentified	0	0	0	0	0	0	0	0	0	0	0	0	0	0	0	0	0	0	0	0	0	0	0	0	0	0	0	0	14	0	0	0	0	0	0	0	0	0	0	0	0	0
32518bad986f62a4ac9b65d186754fe0	unidentified	unidentified	unidentified	unidentified	unidentified	unidentified	unidentified	0	0	0	0	0	0	0	0	0	0	0	0	0	0	0	0	0	0	0	0	0	0	28	0	0	0	0	0	0	0	0	0	0	0	0	0	0	0	0	0	0	0
3251992fc70df7b03ee21444b764a97c	Fungi	Ascomycota	Dothideomycetes	Pleosporales	unidentified	unidentified	unidentified	0	0	333	61	71	0	0	56	692	0	0	0	143	347	99	0	0	349	314	0	0	156	0	0	0	0	0	0	0	8906	13283	0	48	0	0	241	0	0	0	0	0	70
3257f9e47b6de24d3cc495d917f89ec6	Fungi	unidentified	unidentified	unidentified	unidentified	unidentified	unidentified	0	0	0	0	0	0	0	0	0	0	0	0	0	0	0	0	0	0	0	0	0	4	0	0	0	2	0	0	0	0	0	0	0	0	0	0	0	0	0	0	0	0
3263478a2b154567932d28c72fa492f2	unidentified	unidentified	unidentified	unidentified	unidentified	unidentified	unidentified	0	0	0	0	0	51	0	0	0	0	0	0	0	0	0	0	0	0	0	0	0	0	0	0	0	0	0	0	0	0	0	0	0	0	0	0	0	0	0	0	0	0
3269ba94b6346f32b74e44a7bd20b3f7	unidentified	unidentified	unidentified	unidentified	unidentified	unidentified	unidentified	0	0	0	0	0	0	0	0	0	0	0	13	0	0	0	0	0	0	0	0	0	0	0	0	0	0	0	0	0	0	0	0	0	0	0	0	0	0	0	0	0	0
326b3d2d64a882f99b1ac9fb029cf805	unidentified	unidentified	unidentified	unidentified	unidentified	unidentified	unidentified	0	0	0	0	0	0	0	0	0	0	0	0	0	0	0	0	0	0	0	0	0	0	0	0	0	0	0	0	0	0	0	0	0	0	0	0	0	0	0	0	0	0
327bdf504dc000606fb7d1962dd4c509	Fungi	Basidiomycota	Agaricomycetes	Agaricales	unidentified	unidentified	unidentified	0	0	0	0	0	0	0	0	0	0	0	0	0	0	0	0	0	2	0	0	0	0	0	0	0	0	0	0	0	0	0	0	0	0	0	0	0	0	0	0	0	0
327e825a30ee6596dd9cae8eb0a1922d	unidentified	unidentified	unidentified	unidentified	unidentified	unidentified	unidentified	0	0	0	0	0	0	0	0	0	0	0	0	0	0	0	0	0	0	0	0	0	0	0	0	0	0	0	0	0	0	7	0	0	0	0	0	0	0	0	0	0	0
3291b9a21382713b6bf477802b9c6244	Fungi	Ascomycota	Pezizomycetes	Pezizales	Pyronemataceae	Pulvinula	unidentified	0	0	0	0	0	0	0	0	0	0	0	0	0	0	0	0	0	0	0	0	11	0	0	0	0	0	0	0	0	0	0	0	0	0	0	0	0	0	0	0	0	0
3299c3f54fd5e8e1a198078f13b348c7	Fungi	Chytridiomycota	Rhizophydiomycetes	Rhizophydiales	unidentified	unidentified	unidentified	0	0	0	0	0	0	0	0	0	0	8	0	2	0	0	0	0	0	0	0	0	0	0	0	0	0	0	0	0	0	0	0	0	0	0	0	0	0	0	0	0	0
32a4bfba186d7720c17701e9cd787544	unidentified	unidentified	unidentified	unidentified	unidentified	unidentified	unidentified	0	0	0	0	0	0	0	0	16	0	0	0	0	0	0	0	0	0	0	0	0	0	0	0	0	0	0	0	0	0	0	0	0	0	0	0	0	0	0	0	0	0
32aa5ae0c8aa7630614c7389d7da40b8	Fungi	Ascomycota	Sordariomycetes	Ophiostomatales	Ophiostomataceae	Sporothrix	unidentified	0	0	0	0	0	0	0	0	0	0	0	0	0	0	0	0	0	0	0	0	0	24	0	0	0	0	0	0	0	0	0	0	0	0	0	0	0	0	0	0	0	0
32d758533dd1709ec123f00060491b90	Fungi	Basidiomycota	Agaricomycetes	Agaricales	Tricholomataceae	unidentified	unidentified	0	0	0	0	0	0	0	0	0	0	0	0	0	0	0	2	0	0	10	0	0	0	0	0	0	0	0	0	0	0	0	0	0	0	0	0	0	0	0	0	0	0
32de1cf527a0e6c0449a836ad103c290	Fungi	Mortierellomycota	Mortierellomycetes	Mortierellales	unidentified	unidentified	unidentified	0	0	0	0	0	0	0	0	0	0	0	0	0	0	0	0	0	0	0	0	0	0	0	0	0	0	0	0	0	0	0	0	0	0	0	58	12	0	0	0	0	0
32e03c4b581a690ac81611da7ec0a390	Fungi	Ascomycota	Dothideomycetes	Pleosporales	unidentified	unidentified	unidentified	16	35	0	0	0	0	0	0	0	0	0	0	0	0	0	0	0	0	0	0	0	0	0	0	0	0	0	0	0	0	0	0	0	0	0	0	0	0	0	0	0	0
32e2489618d0d5620b9142b3143a505f	unidentified	unidentified	unidentified	unidentified	unidentified	unidentified	unidentified	0	0	0	0	0	0	0	0	0	0	0	0	0	0	0	0	0	0	0	0	0	0	13	0	0	0	0	0	0	0	0	0	0	5	7	0	0	0	0	0	0	0
32e779cf4b2a4f64653e973dd129cbb0	unidentified	unidentified	unidentified	unidentified	unidentified	unidentified	unidentified	0	0	0	0	0	0	0	0	0	0	0	0	0	0	6	0	0	0	0	0	0	0	0	0	0	0	0	0	0	0	0	0	7	0	0	0	0	0	0	0	0	0
32e893d14d01cf2482ea65dd31202dbd	Fungi	Monoblepharomycota	Monoblepharidomycetes	Harpochytriales	Harpochytriaceae	Harpochytrium	unidentified	2	3	0	0	0	0	0	0	0	0	0	0	0	0	0	0	0	0	0	0	0	0	0	0	0	0	0	0	0	0	0	0	0	0	0	0	0	0	0	0	0	0
32ff31d49096f8bd6f38c87c4c95c9bc	unidentified	unidentified	unidentified	unidentified	unidentified	unidentified	unidentified	0	0	0	0	0	0	0	0	0	0	0	0	0	0	0	0	0	0	0	0	0	0	0	0	0	0	0	0	0	0	0	0	0	30	0	0	0	0	0	0	0	0
33060ab1f20d1f7e9cac50c1be2c43dd	Fungi	Ascomycota	Lecanoromycetes	Rhizocarpales	Rhizocarpaceae	Rhizocarpon	unidentified	0	0	0	0	0	0	0	0	0	0	0	0	0	0	0	0	0	0	0	0	0	0	0	0	0	0	0	0	0	0	0	0	0	0	5	0	0	0	0	0	0	0
330a6a0b7344785893f6471f81f7fe99	unidentified	unidentified	unidentified	unidentified	unidentified	unidentified	unidentified	0	0	0	0	0	0	0	0	0	0	0	0	0	0	0	0	0	0	0	0	0	0	0	0	0	0	0	0	0	0	0	0	0	0	0	2	0	0	0	0	0	0
330d6812bb1b147230b8b65d590fb9a1	Fungi	unidentified	unidentified	unidentified	unidentified	unidentified	unidentified	0	0	0	0	6	2	0	0	0	0	0	0	0	0	0	0	0	0	0	0	0	0	0	0	0	0	0	0	0	0	0	0	0	0	0	0	0	0	0	0	0	0
330df668f49de6f5bec9d1608189f364	Fungi	Chytridiomycota	Spizellomycetes	Spizellomycetales	unidentified	unidentified	unidentified	0	0	0	0	7	0	0	0	0	0	0	0	0	0	0	0	0	0	0	0	42	0	0	79	535	0	0	0	0	0	0	0	0	0	0	0	0	0	0	0	0	0
330fff7bf02ba293154f6eadc045a09c	unidentified	unidentified	unidentified	unidentified	unidentified	unidentified	unidentified	5	0	0	0	0	0	0	0	0	0	0	0	0	0	0	0	0	0	0	0	0	0	0	0	0	0	0	0	0	0	0	0	0	0	0	0	0	0	0	0	0	0
331a96c79fa1ee7313cb4f96c503a7eb	unidentified	unidentified	unidentified	unidentified	unidentified	unidentified	unidentified	0	0	0	0	0	0	0	0	0	0	0	0	0	0	0	0	0	0	0	0	0	0	0	0	0	0	0	0	0	0	0	6	0	0	0	0	0	0	0	0	0	4842
333fb045c049c433160ae24527716d8d	Fungi	Ascomycota	Dothideomycetes	Pleosporales	Didymellaceae	unidentified	unidentified	0	0	0	0	74	340	0	0	121	0	0	0	0	0	0	0	0	0	0	22	39	450	66	0	0	0	0	0	0	151	80	0	0	78	47	0	0	0	0	0	0	151
33433694631ffabe38ec8521f212b260	Fungi	Ascomycota	Sordariomycetes	Coniochaetales	Coniochaetaceae	Coniochaeta	unidentified	0	0	0	0	0	0	0	0	0	0	0	0	0	0	0	0	0	0	0	0	0	0	7	0	0	0	0	0	0	0	0	0	0	0	0	0	0	0	0	0	0	0
335111bdbafd7f2f7ecf71ff0167ea65	Fungi	Basidiomycota	Microbotryomycetes	Leucosporidiales	unidentified	unidentified	unidentified	0	0	0	0	0	0	0	0	0	0	0	0	0	0	0	0	0	0	0	0	0	0	75	0	0	0	0	0	0	0	0	0	0	0	0	0	0	0	0	0	0	0
3381fcdd94bb139de9c44368879b7718	Fungi	Chytridiomycota	unidentified	unidentified	unidentified	unidentified	unidentified	0	0	0	2	0	0	0	0	0	2	0	0	0	0	0	0	0	0	0	0	0	0	0	0	0	0	0	0	0	0	0	0	0	0	0	0	0	0	0	0	0	0
338c18329221cf30b655473325ed9c9c	Fungi	Ascomycota	unidentified	unidentified	unidentified	unidentified	unidentified	0	0	0	0	0	0	0	0	0	0	0	0	0	0	0	0	0	26	7	0	0	0	0	0	0	0	0	0	0	0	0	0	0	0	0	0	0	0	0	0	0	0
338c44a53e1a0dec697245517c52648f	Fungi	Ascomycota	Sordariomycetes	Sordariales	Sordariaceae	unidentified	unidentified	0	0	0	0	0	0	0	0	0	0	0	0	6	0	0	0	0	0	0	0	0	0	0	0	0	31	0	0	0	0	0	0	0	0	0	0	8	0	0	0	0	0
33985cf13dde6b14570bd548abf91e9b	Fungi	Ascomycota	Leotiomycetes	Helotiales	unidentified	unidentified	unidentified	0	0	0	0	0	0	0	0	0	0	0	0	0	0	0	0	0	0	0	0	0	0	0	0	0	0	0	0	0	0	0	0	0	781	376	211	156	9	11	0	0	0
33afb77a8c58a3dc7e14675f80f95c6a	Fungi	Ascomycota	Sordariomycetes	Sordariales	unidentified	unidentified	unidentified	0	0	0	0	0	0	0	0	0	0	0	0	0	0	0	0	0	0	0	0	0	0	0	0	0	0	0	0	0	0	0	0	0	0	0	0	0	0	0	0	0	0
33b56939f34896def17ae055f56902e4	unidentified	unidentified	unidentified	unidentified	unidentified	unidentified	unidentified	0	0	0	0	0	5	0	0	0	0	0	0	0	0	0	0	0	0	0	0	0	0	0	0	0	0	0	0	0	0	0	0	0	0	0	0	0	0	0	0	0	0
33c3a07ad17ddd5ff8c8c696e76fce66	Fungi	Ascomycota	Pezizomycotina_cls_Incertae_sedis	Pezizomycotina_ord_Incertae_sedis	Pezizomycotina_fam_Incertae_sedis	Ciliophora	unidentified	0	0	0	0	104	0	0	0	0	0	0	0	0	0	0	0	0	0	0	0	0	0	0	0	0	0	0	0	0	0	0	0	0	0	0	0	0	0	0	0	0	0
33c76b395b4c0e1acca436c7af30674f	Fungi	Basidiomycota	Agaricomycetes	Agaricales	Tricholomataceae	Flagelloscypha	unidentified	0	0	0	0	0	0	0	0	0	0	0	0	0	0	0	0	0	0	0	0	0	6	0	0	0	0	0	0	0	0	0	0	0	0	0	0	0	0	0	0	0	0
33d534cca2ed9fdf8fde73d7f92f0ce3	unidentified	unidentified	unidentified	unidentified	unidentified	unidentified	unidentified	0	0	0	5	0	0	0	0	0	0	0	0	0	0	0	0	0	0	0	0	0	0	0	0	0	0	0	0	0	0	0	0	0	0	0	0	0	0	0	0	0	0
33d614f85229dd3f369f2e8c6f1e545e	unidentified	unidentified	unidentified	unidentified	unidentified	unidentified	unidentified	0	0	0	0	2	0	0	0	0	0	0	0	0	0	0	0	0	0	0	0	0	0	0	0	0	0	0	0	0	0	0	0	0	0	0	0	0	0	0	0	0	0
33e6d7156a7f569a7b24c111c2ca5101	Fungi	Ascomycota	Leotiomycetes	Helotiales	Helotiales_fam_Incertae_sedis	unidentified	unidentified	0	0	73	22	0	0	0	0	0	0	0	0	0	0	0	0	0	133	21	10	51	0	0	0	0	0	0	0	0	0	0	0	0	0	0	0	0	0	0	0	0	0
33e821035fe9fb23634d8e37c193dbe2	Fungi	Ascomycota	unidentified	unidentified	unidentified	unidentified	unidentified	0	0	0	0	0	0	0	0	0	0	165	0	0	0	0	0	0	0	0	19	36	0	0	0	0	0	0	0	0	0	0	0	0	0	0	0	0	0	0	0	0	0
33e869de0fbe1b6085d08e31038aebfd	Fungi	Basidiomycota	Agaricomycetes	Agaricales	unidentified	unidentified	unidentified	0	0	0	0	0	0	0	0	0	0	0	0	0	0	0	0	0	0	0	49	26	0	0	0	0	0	0	0	0	0	0	0	0	0	0	0	0	0	0	0	0	0
33f010da9809487b9f7c89d11f2f25bd	Fungi	Ascomycota	Pezizomycetes	Pezizales	Pyronemataceae	unidentified	unidentified	0	0	0	0	5	0	0	0	0	0	0	0	0	0	0	0	0	0	0	0	0	0	0	0	0	0	0	0	0	0	0	0	0	0	0	0	0	0	0	0	0	0
33f1138496ec7244c67eb7e141340387	unidentified	unidentified	unidentified	unidentified	unidentified	unidentified	unidentified	0	0	12	46	0	0	0	0	0	0	0	0	0	0	0	0	0	0	0	0	0	0	0	0	0	0	0	0	0	0	0	0	0	0	0	0	0	0	0	0	0	0
33f221b834fd28860d418ceedba97f6f	Fungi	Ascomycota	Eurotiomycetes	Chaetothyriales	unidentified	unidentified	unidentified	0	0	0	0	0	0	0	0	0	0	0	0	175	0	0	0	0	0	0	0	0	0	0	0	0	0	0	0	0	0	0	0	0	2233	456	589	646	0	21	0	0	0
33f81e6e820ff4987ded410dda2320fb	Fungi	Basidiomycota	Cystobasidiomycetes	Cystobasidiales	Cystobasidiaceae	Cystobasidium	unidentified	0	0	0	0	0	7	0	0	0	0	0	0	0	0	0	0	0	0	0	0	0	0	0	0	0	0	0	0	0	0	0	0	0	0	0	0	0	0	0	0	0	0
341cb048f34d8e17f11f81b6e57f2973	unidentified	unidentified	unidentified	unidentified	unidentified	unidentified	unidentified	0	0	0	0	0	0	0	0	0	0	0	0	0	0	0	0	0	0	0	0	0	0	0	0	0	0	0	0	0	0	0	0	0	0	0	4	0	0	0	0	0	0
341e77b929814a4ed933a77f515a4e48	Fungi	Ascomycota	Archaeorhizomycetes	Archaeorhizomycetales	Archaeorhizomycetaceae	Archaeorhizomyces	unidentified	34	7	0	0	0	0	0	0	0	0	0	0	0	0	0	0	0	0	0	0	0	0	0	0	0	0	0	0	0	0	0	0	0	0	0	0	0	0	0	0	0	0
342744a008dcba96a0409f389a923dcd	Fungi	Ascomycota	unidentified	unidentified	unidentified	unidentified	unidentified	0	0	0	0	0	0	0	0	0	0	323	0	0	0	0	0	0	0	0	0	0	0	0	0	0	0	0	0	0	0	0	0	0	0	0	0	0	0	0	0	0	0
3429e1315c6744d558dffb68f731e742	Fungi	Ascomycota	Dothideomycetes	Venturiales	Sympoventuriaceae	unidentified	unidentified	0	0	0	0	0	0	0	0	0	17	0	0	0	0	0	0	0	0	0	0	0	0	0	0	0	0	0	0	0	0	0	0	0	0	0	0	0	0	0	0	0	0
34365a2d2891b6f18ff5a450b7ebad33	Fungi	Basidiomycota	Agaricomycetes	Auriculariales	unidentified	unidentified	unidentified	0	0	0	0	0	0	0	0	0	32	10	0	0	0	0	0	0	0	0	0	0	0	0	0	0	0	0	0	0	0	0	0	0	0	0	0	0	0	0	0	0	0
343bd18fcbb9d434df0b29a4fdf55f1d	Fungi	Basidiomycota	Tremellomycetes	Cystofilobasidiales	Mrakiaceae	Mrakia	unidentified	0	0	0	55	0	20	0	0	0	0	5	0	0	0	0	0	0	0	0	0	6	0	32	0	0	0	0	0	0	0	0	0	0	0	0	0	0	0	0	0	0	0
343e49722e0d8884c822ab2072d3e9da	Fungi	Basidiomycota	Agaricomycetes	Gomphales	Gomphaceae	Ramaria	unidentified	0	0	0	0	0	0	0	0	3	0	0	0	0	0	0	0	0	0	0	0	0	0	0	0	0	0	0	0	0	0	0	0	0	0	0	0	0	0	0	0	0	0
3444e5b23c4df318e18e6782c51c3504	Fungi	Ascomycota	Pezizomycotina_cls_Incertae_sedis	Pezizomycotina_ord_Incertae_sedis	Pezizomycotina_fam_Incertae_sedis	Ciliophora	unidentified	0	0	0	0	11	0	0	0	0	0	0	0	0	0	0	0	0	0	0	0	0	0	0	0	0	0	0	0	0	0	0	0	0	0	0	0	0	0	0	0	0	0
3445d4a3c70e146ca9e247dd59ede8d1	unidentified	unidentified	unidentified	unidentified	unidentified	unidentified	unidentified	0	0	0	0	0	0	0	0	0	0	0	0	0	0	7	0	0	0	0	0	0	0	0	0	0	0	0	0	0	0	0	0	0	0	0	0	0	0	0	0	0	0
34464d4fcac50f868a8f68704ef864f0	Fungi	Chytridiomycota	unidentified	unidentified	unidentified	unidentified	unidentified	0	0	0	0	0	0	0	0	0	0	0	0	0	0	0	0	0	42	52	0	0	0	0	0	0	0	0	0	0	0	0	0	0	0	0	0	0	0	0	0	0	0
3469d2e8ad754c08b8fbc6cf5ceb9076	Fungi	Ascomycota	Eurotiomycetes	Chaetothyriales	Herpotrichiellaceae	Exophiala	unidentified	0	0	55	197	0	0	29	0	0	663	793	138	308	0	0	3852	2938	100	108	183	112	613	342	0	0	0	0	0	0	0	0	0	0	2367	583	666	773	0	0	0	0	0
34749442fb283c5569943a5709057d10	Fungi	Chytridiomycota	Chytridiomycetes	Chytridiales	Chytridiaceae	Phlyctochytrium	unidentified	0	0	11	0	0	0	0	0	0	0	0	0	0	0	0	0	0	0	0	0	14	0	0	0	0	0	0	0	0	0	0	0	0	0	0	0	0	0	0	0	0	0
34913899c37566fbb1d227ff49b0562b	Fungi	Basidiomycota	Dacrymycetes	Dacrymycetales	Dacrymycetaceae	Calocera	unidentified	0	0	0	0	0	0	0	0	0	0	0	0	0	0	0	0	0	0	0	0	0	0	0	0	0	0	0	0	0	0	0	0	0	0	0	0	0	0	0	0	0	0
349daff3824061eb4725404c75034a9c	Fungi	Ascomycota	Leotiomycetes	Thelebolales	Thelebolaceae	unidentified	unidentified	0	0	0	610	0	0	0	0	77	0	0	0	0	0	0	3	0	0	0	72	63	0	0	23	21	0	0	0	0	0	0	0	0	3	0	0	0	0	0	0	0	0
34b40dc313534c3e7ac29539f6491cfd	Fungi	Rozellomycota	unidentified	unidentified	unidentified	unidentified	unidentified	0	0	6	0	0	0	0	0	0	0	0	0	0	0	0	0	0	0	0	0	0	0	0	0	0	0	0	0	0	0	0	0	0	0	0	0	0	0	0	0	0	0
34bfd0d4947724bbdb28564ba9980f0b	unidentified	unidentified	unidentified	unidentified	unidentified	unidentified	unidentified	0	0	0	3	0	0	0	0	0	0	0	0	0	0	0	0	0	0	0	0	0	0	0	0	0	0	0	0	0	0	0	0	0	0	0	0	0	0	0	0	0	0
34c9695de2a29107d2e664c6263dc96a	Fungi	Ascomycota	Leotiomycetes	Helotiales	unidentified	unidentified	unidentified	0	0	0	0	0	0	0	0	0	0	0	5	0	3	0	0	0	0	0	0	0	8296	28270	26	41	0	0	0	0	0	0	0	0	0	0	0	0	0	0	0	0	0
34e938adf260b6405408081e1ff6504d	Fungi	Chytridiomycota	unidentified	unidentified	unidentified	unidentified	unidentified	0	0	0	0	0	2	0	0	0	0	0	0	0	0	0	0	0	0	0	0	0	0	0	0	0	0	0	0	0	0	0	0	0	0	0	0	0	0	0	0	0	0
34f417d55f041944e7b730fbd540a7f0	Fungi	Chytridiomycota	unidentified	unidentified	unidentified	unidentified	unidentified	0	0	0	0	0	0	0	0	0	0	0	0	0	0	0	0	0	0	0	143	211	0	0	0	0	0	0	0	0	0	0	0	0	0	0	0	0	0	0	0	0	0
34f87577412592246d8e685c8cdc7527	Fungi	Chytridiomycota	Spizellomycetes	Spizellomycetales	Powellomycetaceae	unidentified	unidentified	0	0	0	0	0	0	0	0	16	0	0	0	0	0	0	0	0	9	0	0	0	0	0	0	5	0	0	0	0	0	0	0	0	0	0	0	0	0	0	0	0	130
34fbe258926f189e8f5e00d0cc5f7cf4	Fungi	Basidiomycota	Agaricomycetes	Agaricales	Agaricaceae	unidentified	unidentified	0	0	0	0	0	0	0	0	0	0	0	0	0	0	0	0	0	0	0	19	65	0	0	0	0	0	0	0	0	0	0	0	0	0	0	0	0	0	0	0	0	0
34fc767358540f160e121e0736296b8c	Fungi	Ascomycota	Sordariomycetes	Microascales	Halosphaeriaceae	unidentified	unidentified	0	0	0	0	103	26	0	0	0	0	0	0	0	0	0	0	0	0	0	0	0	0	0	0	0	0	0	0	0	0	0	0	0	0	0	0	0	0	0	0	0	0
35088a3f87db3527888aa73ef595f58f	Fungi	Ascomycota	Eurotiomycetes	Onygenales	unidentified	unidentified	unidentified	0	0	0	0	0	0	0	0	0	0	4	0	0	0	0	0	0	0	0	0	0	0	0	0	0	0	0	0	0	0	0	0	0	0	0	0	0	0	0	0	0	0
350f7f2c1c28503297b41a1bbd494f5c	unidentified	unidentified	unidentified	unidentified	unidentified	unidentified	unidentified	0	0	0	0	0	0	0	0	0	0	0	0	0	0	0	0	0	0	0	0	0	0	0	0	0	0	0	0	0	0	0	0	4	0	0	0	0	0	0	0	0	0
350f996171ea95290996d1913098cd13	Fungi	unidentified	unidentified	unidentified	unidentified	unidentified	unidentified	0	0	2	0	0	0	0	0	0	0	0	0	0	0	0	0	0	0	0	0	0	0	0	0	0	0	0	0	0	0	0	0	0	0	0	0	0	0	0	0	0	0
35307318ed47400f32e5dfc95d95110b	unidentified	unidentified	unidentified	unidentified	unidentified	unidentified	unidentified	0	0	0	0	0	0	0	0	0	0	2	0	0	0	0	0	0	0	0	0	0	0	0	0	0	0	0	0	0	0	0	0	0	0	0	0	0	0	0	0	0	0
3549f06f663a71c2d011e2a7daef3553	unidentified	unidentified	unidentified	unidentified	unidentified	unidentified	unidentified	0	0	0	0	0	0	0	0	0	0	0	0	0	0	0	0	0	0	6	0	0	0	0	0	0	0	0	0	0	0	0	0	0	0	0	0	0	0	0	0	0	0
355321f8a6572a89b08958d2e7ab990c	Fungi	Basidiomycota	Agaricomycetes	Agaricales	Tricholomataceae	Arrhenia	unidentified	0	0	0	0	0	0	0	0	29	0	0	0	0	0	0	0	0	0	0	0	0	0	0	0	0	0	0	0	0	0	0	0	0	0	0	0	0	0	0	0	0	0
3559348bc7b6c4819e347109e0f5f508	Fungi	Chytridiomycota	Spizellomycetes	Spizellomycetales	Powellomycetaceae	unidentified	unidentified	0	0	0	0	0	0	0	0	0	15	9	0	0	0	0	0	0	0	0	0	0	0	0	0	0	0	0	0	0	0	0	0	0	0	0	0	0	0	0	0	0	0
35627bcd9777155b712d84ff8abd1585	Fungi	Basidiomycota	Cystobasidiomycetes	unidentified	unidentified	unidentified	unidentified	2	0	0	0	0	0	0	0	0	0	0	0	0	0	0	0	0	0	0	0	0	0	0	0	0	0	0	0	0	0	0	0	0	0	0	0	0	0	0	0	0	0
357248405ec7bb652843ddd61614eadc	unidentified	unidentified	unidentified	unidentified	unidentified	unidentified	unidentified	0	0	0	0	0	0	0	0	0	0	0	0	0	0	0	0	0	0	0	0	0	0	0	0	0	0	0	0	0	0	0	0	0	0	0	0	0	0	0	0	0	0
359369210233918297e874acc9a0c8fa	unidentified	unidentified	unidentified	unidentified	unidentified	unidentified	unidentified	0	0	0	0	0	0	0	0	174	0	0	0	112	0	0	0	0	0	0	0	0	0	0	0	0	0	0	0	0	0	0	0	0	0	0	0	0	0	0	0	0	0
359d99a954c0294afd5dbb05cfe81f97	unidentified	unidentified	unidentified	unidentified	unidentified	unidentified	unidentified	0	0	0	0	0	0	0	0	0	0	0	0	0	0	0	0	0	0	0	0	0	0	0	0	0	0	0	0	0	0	0	0	0	0	0	0	0	0	0	0	0	0
359ec9a5e297247a13bd642a2b8e51e7	Fungi	Rozellomycota	unidentified	unidentified	unidentified	unidentified	unidentified	0	0	0	0	0	0	0	0	0	0	0	0	0	0	0	0	0	0	0	0	0	0	0	0	0	0	0	0	0	0	0	0	6	0	0	0	0	0	0	0	0	0
35a4021af4f89fd5a32a2cff1cefe235	Fungi	Ascomycota	Eurotiomycetes	unidentified	unidentified	unidentified	unidentified	0	0	0	0	0	0	0	0	0	0	0	0	0	0	0	0	0	0	0	6	0	0	0	0	0	0	0	0	0	0	0	0	0	0	0	0	0	0	0	0	0	0
35ab5d0c0fae8bdbde2746051954bcb5	Fungi	Ascomycota	Eurotiomycetes	Chaetothyriales	unidentified	unidentified	unidentified	105	526	0	0	0	0	0	0	0	0	0	0	0	0	0	0	0	0	0	0	0	0	0	0	0	0	0	0	0	0	0	0	0	0	0	0	0	0	0	0	0	0
35b1b93192787bb51457226800a347fc	Fungi	Ascomycota	Sordariomycetes	Sordariales	unidentified	unidentified	unidentified	0	0	36	10	0	0	0	0	0	0	0	0	0	0	0	0	0	0	0	0	0	0	0	0	0	0	0	0	0	0	0	0	0	0	0	0	0	0	0	0	0	0
35c5c939c1c6a489ff78eedaba3a2c0e	unidentified	unidentified	unidentified	unidentified	unidentified	unidentified	unidentified	15	0	0	0	0	0	0	0	0	0	0	0	0	0	0	0	0	0	0	0	0	0	0	0	0	0	0	0	0	0	0	0	0	0	0	0	0	0	0	0	0	0
35d09aa244cc3d702bd0ca99898ca4b1	Fungi	Ascomycota	Dothideomycetes	Capnodiales	unidentified	unidentified	unidentified	0	3	0	0	0	0	0	0	0	16	0	0	0	0	0	0	0	0	0	0	0	0	0	0	0	0	0	0	0	0	173	0	4	0	0	0	0	0	0	0	0	0
35d28fe10ed130ffa3a4754c6eb14e6d	Fungi	Ascomycota	Dothideomycetes	Pleosporales	Melanommataceae	unidentified	unidentified	0	0	0	4	0	0	0	0	0	0	42	0	0	0	0	0	0	0	0	0	0	41	0	0	0	0	0	0	0	0	0	0	0	0	0	0	0	0	0	0	0	0
35d346db5b2859c562cd9eab1e6f977e	Fungi	Ascomycota	Sordariomycetes	Hypocreales	unidentified	unidentified	unidentified	0	0	0	0	0	0	0	0	0	0	0	0	0	0	0	0	0	66	10	0	0	0	0	0	0	0	0	0	0	0	0	0	0	0	0	0	0	0	0	0	0	0
35d77945fc731ae29fc6e697dafc7b27	Fungi	Chytridiomycota	Lobulomycetes	unidentified	unidentified	unidentified	unidentified	0	0	15	60	0	0	0	0	0	0	0	0	0	0	0	0	0	0	0	0	0	0	0	0	0	0	0	0	0	0	0	0	0	0	0	0	0	0	0	0	0	0
35de981b611b6da05d11d77dfbbc1f58	Fungi	Chytridiomycota	unidentified	unidentified	unidentified	unidentified	unidentified	0	0	0	0	0	0	0	0	0	0	0	45	123	0	0	0	0	0	0	0	0	0	0	0	0	0	0	0	0	0	0	0	0	0	0	4	9	0	0	0	0	0
35ed8af2b5fa95b804ad297c6497927a	Fungi	Glomeromycota	Glomeromycetes	Glomerales	Glomeraceae	unidentified	unidentified	0	0	0	0	0	0	0	0	0	0	0	0	0	0	0	0	0	0	0	0	0	0	0	0	0	0	0	0	0	0	0	0	0	0	0	69	122	0	0	0	0	0
35fb73ff38a735282a027664fa779ca5	unidentified	unidentified	unidentified	unidentified	unidentified	unidentified	unidentified	0	0	0	0	0	0	0	0	0	0	0	0	0	0	0	0	0	0	0	0	0	0	0	0	0	0	0	0	0	0	0	0	0	0	0	0	0	0	0	0	0	0
3603f111263908e4ac1eda82662c3ce2	unidentified	unidentified	unidentified	unidentified	unidentified	unidentified	unidentified	0	0	0	3	0	0	0	0	0	0	0	0	0	0	0	0	0	0	0	0	0	0	0	0	0	0	0	0	0	0	0	0	0	0	0	0	0	0	0	0	0	0
3609824456d7033734cdb8456c3bce09	unidentified	unidentified	unidentified	unidentified	unidentified	unidentified	unidentified	0	0	0	0	0	0	0	0	0	0	0	16	29	0	0	0	0	0	0	0	0	0	0	0	0	0	0	0	0	0	0	0	0	0	0	35	31	0	0	0	0	0
36129b2dbbbb91c80b92b1cf562df8e0	unidentified	unidentified	unidentified	unidentified	unidentified	unidentified	unidentified	0	0	0	0	0	2	0	0	0	0	0	0	0	0	0	0	0	0	0	0	0	0	0	0	0	0	0	0	0	0	0	0	0	0	0	0	0	0	0	0	0	0
361f72d3e5435ecc69365edb9a58ebdb	Fungi	Glomeromycota	Glomeromycetes	Glomerales	Claroideoglomeraceae	Claroideoglomus	unidentified	0	0	0	0	0	0	0	0	0	0	0	0	0	0	0	0	0	0	0	0	0	0	0	0	0	0	0	0	0	0	0	0	0	0	0	0	35	0	0	0	0	0
363394e51d7a3a2241ceb84ac607b67d	Fungi	Ascomycota	Sordariomycetes	Sordariales	Chaetomiaceae	unidentified	unidentified	0	0	0	0	0	0	0	0	0	0	0	0	0	0	0	0	0	0	0	0	0	0	0	0	0	0	139	0	0	0	0	0	0	0	0	0	0	0	0	0	0	0
3640af3214f02248d692037c422dc206	Fungi	Chytridiomycota	unidentified	unidentified	unidentified	unidentified	unidentified	0	0	0	21	0	0	0	0	0	0	0	0	0	0	0	0	0	0	0	0	0	0	0	0	0	0	0	0	0	0	0	0	0	0	0	0	0	0	0	0	0	0
3641661276e07f15c0b8d00d844c7e98	unidentified	unidentified	unidentified	unidentified	unidentified	unidentified	unidentified	0	0	0	0	35	80	0	0	0	0	0	0	0	0	0	0	0	0	0	0	0	0	0	0	0	0	0	0	0	0	0	0	0	0	0	0	0	0	0	0	0	0
3644edc12c69d7dc6cf3a1fcc70a8486	unidentified	unidentified	unidentified	unidentified	unidentified	unidentified	unidentified	0	0	0	0	0	0	0	0	0	0	0	0	0	0	0	0	0	0	0	0	0	0	0	0	0	0	0	0	0	0	0	0	0	0	0	0	0	0	0	0	0	0
36459b8ef49faa6944ad17eb9cc4319c	unidentified	unidentified	unidentified	unidentified	unidentified	unidentified	unidentified	0	0	0	0	0	0	0	0	0	0	0	0	0	0	0	0	0	0	0	0	8	0	0	0	0	0	0	0	0	0	0	0	0	0	0	0	0	0	0	0	0	0
366126a7dbd2509b2f3fa9cf6d2d2a4c	unidentified	unidentified	unidentified	unidentified	unidentified	unidentified	unidentified	0	0	0	0	0	0	0	0	0	0	0	0	0	0	0	0	7	0	0	0	0	0	0	0	0	0	0	0	0	0	0	0	0	0	0	0	0	0	0	0	0	0
368836416d661e311c3f8da2e8b29d16	Fungi	Ascomycota	unidentified	unidentified	unidentified	unidentified	unidentified	0	0	0	0	0	0	0	0	0	12	12	0	0	0	0	0	0	0	0	0	0	0	0	0	0	0	0	0	0	0	0	0	0	0	0	0	0	0	0	0	0	0
3697bc426571af22036690589f93c7f6	Fungi	Basidiomycota	Malasseziomycetes	Malasseziales	Malasseziaceae	Malassezia	unidentified	0	0	0	0	0	0	0	0	0	0	0	0	0	0	0	0	0	0	0	0	0	0	0	0	0	0	0	0	0	0	0	0	0	0	0	0	0	0	0	0	0	0
36ac3ee548495da72ca3760fc4ffb231	Fungi	Basidiomycota	Agaricomycetes	Polyporales	Steccherinaceae	Antrodiella	unidentified	0	0	0	0	0	0	0	0	0	0	0	0	0	0	0	0	0	0	0	0	0	0	0	25	0	0	0	0	0	0	0	0	0	0	0	0	0	0	0	0	0	0
36c1eacade44955252b297d6339f7d29	Fungi	Ascomycota	Pezizomycotina_cls_Incertae_sedis	Pezizomycotina_ord_Incertae_sedis	Pezizomycotina_fam_Incertae_sedis	Ciliophora	unidentified	0	0	0	0	0	19	0	0	0	0	0	0	0	0	0	0	0	0	0	0	0	0	0	0	0	0	0	0	0	0	0	0	0	0	0	0	0	0	0	0	0	0
36c6ad224882412e9b5807cf661a47b1	Fungi	Basidiomycota	Agaricomycetes	Agaricales	Entolomataceae	Entoloma	unidentified	0	0	0	0	0	0	0	0	0	0	0	0	0	0	0	0	0	0	0	0	0	0	0	0	0	0	0	0	0	0	0	0	0	0	0	36	41	0	0	0	0	0
36dd0e9f68e4f9fe09e8392b1745d494	Fungi	Ascomycota	Leotiomycetes	Rhytismatales	Rhytismataceae	unidentified	unidentified	0	0	0	0	0	0	0	0	0	0	0	0	0	0	0	0	0	0	0	0	0	0	0	0	0	0	0	0	0	0	0	14	0	0	0	0	0	0	0	0	0	0
36e6594983705d590eb5321e0d48f615	Fungi	unidentified	unidentified	unidentified	unidentified	unidentified	unidentified	0	0	0	0	0	0	0	0	0	0	0	0	0	0	0	0	0	11	50	0	0	0	0	0	0	0	0	0	0	0	0	0	0	0	0	0	0	0	0	0	0	0
36ec50a396eaa2b56b238d71c492f4a2	Fungi	Ascomycota	Sordariomycetes	Hypocreales	unidentified	unidentified	unidentified	10	0	0	12	0	0	0	0	0	0	0	0	0	0	0	0	0	0	0	0	3	0	0	0	0	0	0	0	0	0	0	0	0	0	0	0	0	0	0	0	0	0
36fabb1f4d06a15b1ac3493c18f739f9	unidentified	unidentified	unidentified	unidentified	unidentified	unidentified	unidentified	0	0	0	0	0	0	0	0	0	0	0	0	0	0	0	0	0	0	0	0	0	0	0	0	0	0	0	0	0	0	0	0	0	0	0	0	0	0	0	0	0	0
370641253e4464b43b3623ab118ea5a3	Fungi	Basidiomycota	Agaricomycetes	Boletales	Boletaceae	Xerocomellus	unidentified	0	0	0	0	0	0	0	0	0	0	0	0	0	0	0	0	0	0	0	0	0	0	0	0	0	0	0	0	0	0	0	0	0	0	0	0	0	25	307	0	0	0
371c5f3ba092ebbdf24059eb0a2caab4	Fungi	unidentified	unidentified	unidentified	unidentified	unidentified	unidentified	5	0	0	0	0	0	0	0	0	0	0	0	0	0	0	0	0	0	0	0	0	0	0	0	0	0	0	0	0	0	0	0	0	0	0	0	0	0	0	0	0	0
37400cdb2bb6e92296d75f11bb62e29a	Fungi	Basidiomycota	Tremellomycetes	Filobasidiales	Filobasidiaceae	Filobasidium	unidentified	0	0	203	56	1307	125	0	0	8	0	2	0	0	0	0	0	0	16	27	0	0	47	0	12	42	0	203	24	0	50	0	0	0	0	0	0	0	0	0	0	0	0
3754759514a3a4830c51b6026ccdc643	Fungi	Ascomycota	Sordariomycetes	Sordariales	Chaetomiaceae	unidentified	unidentified	0	0	0	3501	0	0	0	0	0	0	0	0	0	0	0	0	0	0	0	20	21	0	0	0	0	0	0	0	0	0	0	0	0	0	0	0	0	0	0	0	0	0
375c07e25e118c3fcded2fc9396e2624	unidentified	unidentified	unidentified	unidentified	unidentified	unidentified	unidentified	0	0	0	41	0	10	0	0	0	0	0	0	0	0	0	0	0	0	0	0	0	0	0	0	0	0	0	0	0	0	0	0	0	0	0	0	0	0	0	0	0	0
377de513f6ec23a9b362d594303b4f82	unidentified	unidentified	unidentified	unidentified	unidentified	unidentified	unidentified	0	0	0	0	0	0	0	0	0	0	0	0	0	0	0	0	0	6	7	0	0	0	0	0	0	0	0	0	0	0	0	0	0	0	0	0	0	0	0	0	0	0
378dc25c75449d80088efcd5b0b99323	Fungi	Basidiomycota	Exobasidiomycetes	Exobasidiales	Exobasidiaceae	Exobasidium	unidentified	0	0	0	0	0	0	0	0	0	0	0	0	0	0	0	0	0	0	0	0	0	0	0	0	0	0	0	0	0	0	6	0	0	0	0	0	0	0	0	0	0	0
37978229ec8b7ab1c50adcd51026f1c2	Fungi	Ascomycota	Dothideomycetes	Pleosporales	unidentified	unidentified	unidentified	0	0	0	0	0	0	0	0	0	0	0	0	0	0	0	0	0	0	0	0	52	0	0	31	0	0	0	0	0	0	0	0	0	0	0	0	0	0	0	0	0	0
37a17df0d5f6e804dadc4ff9bbd65f1c	Fungi	Basidiomycota	Agaricomycetes	Agaricales	Bolbitiaceae	unidentified	unidentified	0	0	0	0	0	0	0	0	0	0	0	0	0	0	0	0	0	64	147	0	0	0	0	0	0	0	0	0	0	0	0	0	0	0	0	0	0	0	0	0	0	0
37aad40a3a9d447ca16eaa9163d3aedd	Fungi	Ascomycota	unidentified	unidentified	unidentified	unidentified	unidentified	0	0	0	0	0	0	0	0	0	0	0	0	0	0	0	0	0	2	0	0	0	0	0	0	0	0	0	0	0	0	0	0	0	0	0	0	0	0	0	0	0	0
37bf33f8cdf322886b7497b0e41ed5f0	Fungi	Ascomycota	Leotiomycetes	Helotiales	Myxotrichaceae	Oidiodendron	unidentified	774	1536	0	0	0	0	0	0	0	0	0	0	0	0	0	0	0	0	0	0	0	0	12	0	0	0	0	0	0	0	0	0	0	0	0	0	0	0	0	0	0	0
37c8489c77b92be4b810520bdf80b9fd	Fungi	Ascomycota	Leotiomycetes	Helotiales	Hyaloscyphaceae	unidentified	unidentified	0	0	0	0	0	0	0	0	0	0	0	0	0	30	67	0	0	0	0	0	0	0	0	0	0	0	0	0	0	0	0	0	0	0	0	0	0	0	0	0	0	0
37d5d4ccb6430fe7e4976e14dd5235f3	unidentified	unidentified	unidentified	unidentified	unidentified	unidentified	unidentified	0	0	0	0	3	0	0	0	0	0	0	0	0	0	0	0	0	0	0	0	0	0	0	0	0	0	0	0	0	0	0	0	0	0	0	0	0	0	0	0	0	0
37d6b1a2d36ffe29b56ba89cdf89f22d	Fungi	Ascomycota	Leotiomycetes	Helotiales	Chaetomellaceae	Pilidium	unidentified	7	2	0	0	0	0	0	0	0	0	0	0	0	0	0	0	0	0	0	0	0	0	0	0	0	0	0	0	0	0	0	0	0	0	0	0	0	0	0	0	0	0
37f59d9a5a6f1debc23790ac2a446336	Fungi	Ascomycota	Eurotiomycetes	Chaetothyriales	unidentified	unidentified	unidentified	0	0	0	0	0	0	0	0	7	0	0	0	0	0	0	0	0	0	0	0	0	0	0	0	0	0	0	0	0	0	0	0	0	9	0	0	0	0	0	0	0	0
37f9412512f84462f627eeb927d51ff3	Fungi	unidentified	unidentified	unidentified	unidentified	unidentified	unidentified	0	0	0	0	0	0	0	0	0	0	0	0	0	0	0	0	0	0	0	0	0	0	0	0	0	0	0	0	0	0	0	0	0	0	0	0	0	0	0	0	0	0
380b0c9a517cc6a19dde4a96fd555383	unidentified	unidentified	unidentified	unidentified	unidentified	unidentified	unidentified	0	0	0	0	0	0	0	0	0	0	0	0	0	0	19	0	0	0	0	0	0	0	0	0	0	0	0	0	0	0	0	0	0	0	0	0	0	0	0	0	0	0
380ba1eaf8e9c40aa41ea8e4d2eb84d7	Fungi	Ascomycota	Sordariomycetes	Hypocreales	unidentified	unidentified	unidentified	0	0	0	0	0	0	0	0	0	0	0	0	0	0	0	0	0	466	695	35	16	0	0	0	0	0	0	0	0	0	0	0	0	0	0	0	0	0	0	0	0	0
3815ef007f4c2f74cfb234a8d8eabcf3	Fungi	Ascomycota	Dothideomycetes	Pleosporales	unidentified	unidentified	unidentified	52	133	245	145	443	0	0	62	82	349	336	308	557	0	0	41	63	2169	1785	701	694	10	3	0	0	0	0	0	0	0	0	2	0	5	0	67	15	0	0	0	0	4
383f1ba1019868c82d14ce81458ae42c	Fungi	Basidiomycota	Agaricomycetes	Agaricales	Clavariaceae	unidentified	unidentified	0	0	0	0	0	0	0	0	0	0	0	0	0	0	0	0	0	0	0	11	0	0	0	0	0	0	0	0	0	0	0	0	0	0	0	0	0	0	0	0	0	0
386ab07907d6dafa25e55d8a59a93969	unidentified	unidentified	unidentified	unidentified	unidentified	unidentified	unidentified	0	0	0	13	0	0	0	0	0	0	0	0	0	0	0	0	0	0	0	0	0	0	0	0	0	0	0	0	0	0	0	0	0	0	0	0	0	0	0	0	0	0
3876d97ffb00958f7c2ea6732b66f6b8	Fungi	Chytridiomycota	Lobulomycetes	Lobulomycetales	unidentified	unidentified	unidentified	0	0	0	19	0	0	0	0	0	0	0	0	0	0	0	0	0	0	0	0	0	41	305	0	0	0	0	0	0	0	0	0	0	0	0	40	12	0	0	0	0	0
387afe23381c67e4b702ae2c9a4f8726	Fungi	Basidiomycota	Agaricomycetes	Agaricales	Clavariaceae	unidentified	unidentified	0	0	0	0	0	0	0	0	0	0	0	0	4	0	0	0	0	0	0	0	0	0	0	0	0	0	0	0	0	0	0	0	0	0	0	0	0	0	0	0	0	0
387c5fd29a75fc72099b4f754960c040	Fungi	Ascomycota	Dothideomycetes	Botryosphaeriales	Botryosphaeriaceae	unidentified	unidentified	0	0	0	0	0	0	0	0	0	0	0	0	0	0	0	0	0	0	0	0	0	0	0	0	0	0	7	0	0	0	0	0	0	0	0	0	0	0	0	0	0	0
3888b6cb2ef5405521802fe6bd142656	Fungi	Ascomycota	unidentified	unidentified	unidentified	unidentified	unidentified	0	0	0	0	0	0	0	0	0	0	0	0	0	0	0	0	0	0	0	0	0	0	0	0	0	0	0	0	0	0	0	0	0	42	53	0	0	0	0	0	0	0
388903718f1a520e723a26698e0637cc	Fungi	Chytridiomycota	Rhizophlyctidomycetes	Rhizophlyctidales	Rhizophlyctidaceae	Rhizophlyctis	Rhizophlyctis_rosea	0	0	0	0	0	0	0	0	0	0	0	0	0	0	0	0	0	0	0	0	0	0	0	0	0	0	0	0	0	0	0	0	0	4061	227	0	0	0	0	0	0	0
38901212b0bac7a853f5953ab68516cf	Fungi	Ascomycota	Pezizomycotina_cls_Incertae_sedis	Pezizomycotina_ord_Incertae_sedis	Pezizomycotina_fam_Incertae_sedis	Ciliophora	unidentified	0	0	0	0	0	0	0	0	0	0	0	0	8	0	0	0	0	0	0	0	0	0	0	0	0	0	0	0	0	0	0	0	0	0	0	0	0	0	0	0	0	0
3893163857cd78f3b4bea4122ae4b008	Fungi	Basidiomycota	Tremellomycetes	Cystofilobasidiales	Mrakiaceae	Krasilnikovozyma	unidentified	47	20	0	0	0	0	0	0	0	0	0	0	0	0	0	0	0	0	0	0	0	0	0	0	0	0	0	0	0	0	0	0	0	0	0	0	0	0	0	0	0	0
3895070c382a4841aea856de9ca4ab45	unidentified	unidentified	unidentified	unidentified	unidentified	unidentified	unidentified	0	0	0	0	0	0	0	0	0	0	0	0	0	0	0	0	0	2	0	0	0	0	0	0	0	0	0	0	0	0	0	0	0	0	0	0	0	0	0	0	0	0
389bf95a63278603908d294008aea6bf	Fungi	Mortierellomycota	Mortierellomycetes	Mortierellales	Mortierellaceae	Mortierella	unidentified	0	0	0	61	0	0	0	0	0	0	0	0	0	0	0	0	0	0	0	0	0	0	0	0	0	0	0	0	0	0	0	0	0	0	0	0	0	0	0	0	0	0
389f229c10bf7aab44e486479d1f94a3	Fungi	Ascomycota	Sordariomycetes	Hypocreales	Nectriaceae	Fusarium	unidentified	0	0	0	0	0	0	0	0	0	0	0	0	0	0	0	0	0	0	0	0	0	27	47	0	824	0	0	0	0	0	0	0	13	0	0	0	0	0	0	0	0	0
38a3b9a89820fe084cae9df221163aef	Fungi	Basidiomycota	Tremellomycetes	unidentified	unidentified	unidentified	unidentified	0	0	0	0	0	0	0	0	0	0	0	0	0	0	0	0	11	0	0	0	0	0	0	0	0	0	0	0	0	0	0	0	0	0	0	0	0	0	0	0	0	0
38b58642e46864c037748407f25a1290	unidentified	unidentified	unidentified	unidentified	unidentified	unidentified	unidentified	0	0	0	0	0	0	0	0	0	0	0	0	0	0	0	0	0	0	0	0	0	0	0	0	0	0	0	0	0	0	0	0	0	36	0	0	0	0	0	0	0	0
38d10defde2c4e4ed3f9b41f65a3b355	Fungi	unidentified	unidentified	unidentified	unidentified	unidentified	unidentified	0	0	0	0	0	0	0	0	0	0	0	0	0	0	637	0	0	0	0	0	0	2	0	0	0	0	0	0	0	0	0	0	0	0	0	0	0	0	0	0	0	0
38e5f3a03a9c9d88265b742a0fdcdbe0	Fungi	Chytridiomycota	Spizellomycetes	Spizellomycetales	unidentified	unidentified	unidentified	0	0	0	0	0	0	0	0	0	0	0	0	0	0	0	0	3	0	0	0	0	0	0	0	0	0	0	0	0	0	0	0	0	0	0	0	0	0	3	0	0	0
38f6e4363da81e1416adaf9a9b6dece7	Fungi	Ascomycota	Sordariomycetes	Hypocreales	Hypocreaceae	Sepedonium	unidentified	0	0	0	0	0	0	0	0	0	0	0	0	0	0	0	0	0	0	0	0	0	0	0	0	0	0	0	0	0	0	0	0	0	4	0	0	0	0	0	0	0	0
38fb93bd6c5ac3987982244e0d7b7e9f	Fungi	Basidiomycota	Tremellomycetes	unidentified	unidentified	unidentified	unidentified	6	0	0	0	0	0	0	0	0	0	0	0	0	0	0	0	0	0	0	0	0	0	0	0	0	0	0	0	0	0	0	4	0	0	0	0	0	0	0	0	0	0
390bdbe84c62bbfffabac4a0db343b15	Fungi	Basidiomycota	Agaricomycetes	Sebacinales	Serendipitaceae	Serendipita	unidentified	0	0	0	0	0	0	0	0	0	0	0	85	136	0	0	0	0	0	0	0	0	0	0	0	0	0	0	0	0	0	0	0	0	0	0	0	0	0	0	0	0	0
390d48e5bb8d669a35f0f8a8c8f7091b	Fungi	unidentified	unidentified	unidentified	unidentified	unidentified	unidentified	0	0	0	0	0	0	0	0	0	0	0	0	0	0	0	0	0	0	0	0	0	0	0	0	0	0	0	0	0	0	60	0	0	0	0	0	0	0	0	0	0	0
391016e6382d4bbe9c9a0092961d4249	Fungi	Basidiomycota	Agaricomycetes	Russulales	unidentified	unidentified	unidentified	0	0	0	0	0	0	0	0	0	0	0	0	0	0	0	0	0	0	0	0	0	0	0	0	0	0	0	0	0	0	0	0	0	270	0	0	0	0	0	0	0	0
39144033e3d0fc0b2b4e409b81c140e0	Fungi	Glomeromycota	Glomeromycetes	Glomerales	Claroideoglomeraceae	Claroideoglomus	unidentified	0	0	0	0	0	0	0	0	0	0	0	0	0	0	0	0	0	92	0	0	0	0	0	0	0	0	0	0	0	0	0	0	0	0	0	0	0	0	0	0	0	0
39205a1ea4a7c05ef0bb4c62dfc10928	Fungi	Ascomycota	Leotiomycetes	Helotiales	Helotiales_fam_Incertae_sedis	unidentified	unidentified	0	0	0	0	0	0	0	0	0	0	0	0	0	0	0	0	0	0	0	0	0	0	0	0	0	0	0	0	0	0	0	0	28	0	0	14	0	0	0	0	0	0
392d90fa9c3254f56dadeb415af96d87	Fungi	Mucoromycota	Endogonomycetes	GS22	unidentified	unidentified	unidentified	0	0	0	0	0	0	0	0	0	0	0	0	0	0	0	0	0	0	0	0	0	0	0	0	0	0	0	0	0	0	0	0	0	0	0	0	0	0	0	0	0	0
39694cd6dc305b368a8ce31378b97a4d	unidentified	unidentified	unidentified	unidentified	unidentified	unidentified	unidentified	0	0	0	0	0	0	0	0	0	0	0	0	0	0	0	0	0	0	0	0	0	0	0	0	0	0	0	0	0	4	4	0	0	0	0	0	0	0	0	0	0	0
397e0e5f7ca2867467e7697019264852	Fungi	Ascomycota	Sordariomycetes	Hypocreales	Nectriaceae	unidentified	unidentified	0	0	0	0	0	0	0	0	0	0	0	0	0	0	0	0	0	0	0	0	0	0	0	0	0	0	0	0	0	268	0	0	0	0	0	0	0	0	0	0	0	0
3984b50a30eee12f6078a9cc8fd7a399	Fungi	Glomeromycota	Glomeromycetes	Glomerales	Claroideoglomeraceae	Claroideoglomus	unidentified	0	0	0	0	0	0	0	0	0	4	0	0	0	0	0	0	0	0	0	0	0	0	0	0	0	0	0	0	0	0	0	0	0	0	0	0	0	0	0	0	0	0
398fc60c61f288998493d2ec418848cf	Fungi	Ascomycota	Saccharomycetes	Saccharomycetales	unidentified	unidentified	unidentified	0	0	0	0	0	0	0	0	0	0	0	0	0	0	0	0	0	0	0	0	0	0	0	0	0	0	0	0	0	0	0	0	0	0	0	0	0	0	0	0	0	2
39942d8fd7ae40162dad210eb5246449	Fungi	Ascomycota	Leotiomycetes	unidentified	unidentified	unidentified	unidentified	27	52	0	0	0	0	0	0	0	0	0	0	0	12	137	0	0	0	0	0	0	0	0	0	0	0	0	0	0	0	0	0	0	0	0	0	0	0	0	0	0	0
399bfbee0027432d98925437efc68a39	Fungi	Chytridiomycota	unidentified	unidentified	unidentified	unidentified	unidentified	0	0	2	0	0	0	0	0	0	0	0	0	0	0	0	0	0	0	0	0	0	0	0	0	0	0	0	0	0	0	0	0	0	0	0	0	0	0	0	0	0	0
399d78f0b7945b97d0f9f426fe9c5209	Fungi	Ascomycota	Lecanoromycetes	unidentified	unidentified	unidentified	unidentified	0	0	0	0	0	0	0	0	0	0	0	0	0	0	0	0	0	0	0	0	0	13	0	0	0	0	0	0	0	0	0	0	0	0	0	0	0	0	0	0	0	0
39a0464b3575aa1c51e428b92d7d4f4c	Fungi	Basidiomycota	Exobasidiomycetes	Georgefischeriales	Tilletiariaceae	Tilletiaria	Tilletiaria_anomala	0	0	0	0	0	0	0	0	0	0	0	0	0	0	0	0	0	0	0	5	0	0	0	0	0	0	0	0	0	0	0	0	0	0	0	0	0	0	0	0	0	0
39c22028346fdecd03530a4f770ad0a0	unidentified	unidentified	unidentified	unidentified	unidentified	unidentified	unidentified	0	0	0	0	0	0	0	0	0	0	0	0	0	0	0	0	0	8	0	0	0	0	0	0	0	0	0	0	0	0	0	0	0	0	0	0	0	0	0	0	0	0
39eae6d623ac4e945d2042cb869f04d9	Fungi	Ascomycota	Dothideomycetes	Capnodiales	unidentified	unidentified	unidentified	0	0	0	0	0	0	0	0	0	0	0	0	0	0	3	0	0	0	0	0	0	0	0	0	0	0	0	0	0	0	0	0	0	0	0	0	0	0	0	0	0	0
39f952dbf321f3d3a7b0d50939ee8800	Fungi	Ascomycota	Eurotiomycetes	Verrucariales	Verrucariaceae	unidentified	unidentified	0	0	0	0	0	0	0	0	0	0	0	0	0	0	0	0	0	0	0	0	0	0	3	0	0	0	0	0	0	0	0	0	0	0	0	0	0	0	0	0	0	0
3a080100e21295ec1bc7f926f5701b18	unidentified	unidentified	unidentified	unidentified	unidentified	unidentified	unidentified	0	0	0	0	0	0	0	0	0	0	0	0	0	10	0	0	0	0	0	0	0	0	0	0	0	0	0	0	0	0	0	0	0	0	0	0	0	0	0	0	0	0
3a0a2825ec4f0fad1727c9e06317a00e	Fungi	Ascomycota	Sordariomycetes	Hypocreales	unidentified	unidentified	unidentified	0	0	0	0	0	14	0	0	0	0	0	0	0	0	0	0	0	130	181	188	17	0	0	192	0	0	0	0	0	0	0	0	0	0	0	0	0	0	0	0	0	0
3a1a84dca94bc9b84c37425fe5d03088	Fungi	Basidiomycota	Agaricomycetes	Polyporales	unidentified	unidentified	unidentified	0	0	0	0	0	0	0	0	0	0	0	0	0	0	0	0	0	0	0	0	0	0	0	0	0	0	0	0	0	0	0	0	0	0	0	0	0	0	0	0	0	0
3a2b6cd5bce46ee0606a34c01bfe8168	Fungi	Glomeromycota	Glomeromycetes	Glomerales	Glomeraceae	unidentified	unidentified	0	0	0	0	0	0	0	0	0	0	0	0	23	0	0	0	0	0	0	0	0	0	0	0	0	0	0	0	0	0	0	0	0	0	0	0	0	0	0	0	0	0
3a2be29fb9f1c36281422e289fcd7d9a	Fungi	Ascomycota	unidentified	unidentified	unidentified	unidentified	unidentified	0	0	301	655	10	0	0	0	0	0	14	0	0	0	0	0	0	0	71	0	0	2016	2284	0	0	0	0	0	0	0	0	0	0	329	220	387	137	0	0	0	0	0
3a63a965fe1ae9522fbccab2f3b081f1	Fungi	unidentified	unidentified	unidentified	unidentified	unidentified	unidentified	0	0	0	0	0	0	0	0	0	0	0	0	0	63	808	0	0	0	0	0	0	0	0	0	0	0	0	0	0	0	0	0	0	0	0	0	0	0	0	0	0	0
3a65e419e7a4cceeb58b25e2fbc75cdc	Fungi	Ascomycota	Sordariomycetes	Chaetosphaeriales	Chaetosphaeriaceae	unidentified	unidentified	0	0	0	208	0	0	0	0	0	0	0	0	0	0	0	0	0	0	0	1668	1000	0	0	0	0	0	0	0	0	0	0	0	0	0	0	0	0	0	0	0	0	0
3a6e20bdaa0f2d4053f1321c96517eb1	Fungi	Basidiomycota	Agaricomycetes	Agaricales	Tricholomataceae	Mycena	unidentified	0	0	0	0	0	0	0	0	0	0	0	0	0	0	0	0	0	0	0	0	0	0	0	0	0	0	0	0	0	0	0	0	0	0	0	0	0	0	0	0	0	0
3a71b37b477b8677f530fb914b2d5238	Fungi	Ascomycota	Dothideomycetes	unidentified	unidentified	unidentified	unidentified	0	0	0	0	0	0	0	0	0	0	0	0	0	0	0	0	0	0	0	0	0	0	0	0	0	0	0	0	0	0	222	0	0	0	0	0	0	0	0	0	0	0
3a833cc60688fb4bc9efd868b0c8a99a	Fungi	Basidiomycota	Agaricomycetes	Boletales	Tapinellaceae	Tapinella	Tapinella_atrotomentosa	0	0	0	0	0	0	0	0	0	0	0	0	0	0	0	0	0	0	0	0	0	0	0	0	0	0	0	0	0	0	0	0	0	0	0	0	0	0	0	0	0	0
3a8debef5bfb556a99a03a16257597b9	Fungi	Ascomycota	Orbiliomycetes	Orbiliales	Orbiliaceae	unidentified	unidentified	0	0	0	0	0	0	0	0	0	0	0	0	0	0	0	0	0	0	0	0	0	0	0	0	33	0	0	0	0	0	0	0	0	0	0	0	0	0	0	0	0	0
3a9a2b9a3034bc8aa82e334e314103bf	Fungi	Ascomycota	Lecanoromycetes	unidentified	unidentified	unidentified	unidentified	0	0	0	0	0	0	0	0	0	0	0	0	0	0	0	0	0	0	0	0	0	0	0	0	0	0	0	0	0	0	0	0	0	0	0	0	2	0	0	0	0	0
3aa959b66aeecaa57d987183c8847417	Fungi	Chytridiomycota	Spizellomycetes	Spizellomycetales	unidentified	unidentified	unidentified	0	0	0	0	0	0	0	0	0	0	0	0	0	0	0	0	0	0	0	0	0	0	0	0	0	0	0	0	0	0	0	0	0	0	0	0	0	0	0	0	0	0
3aab287664f32b635c3bb8e5d6011a32	unidentified	unidentified	unidentified	unidentified	unidentified	unidentified	unidentified	0	0	0	0	0	0	0	0	0	0	0	0	0	216	1617	0	0	0	0	0	0	0	0	0	0	0	0	0	0	0	0	0	0	0	0	0	0	0	0	0	0	0
3aac670265360369fd197e9221e9397b	Fungi	Chytridiomycota	Spizellomycetes	Spizellomycetales	Powellomycetaceae	unidentified	unidentified	0	0	0	0	0	0	0	0	0	0	0	0	0	0	0	0	0	0	0	0	0	0	0	0	6	0	0	0	0	0	0	0	0	0	0	0	0	0	0	0	0	0
3ab1501f49e6807390c0aaa6133f2eb5	Fungi	Chytridiomycota	Spizellomycetes	Spizellomycetales	unidentified	unidentified	unidentified	0	0	0	0	0	0	0	33	0	0	0	0	0	0	0	0	0	0	0	0	0	0	0	0	0	0	0	0	0	0	0	0	0	0	0	0	0	0	0	0	0	53
3ac6e3bda622ea6eb4adc4a7247e6f26	Fungi	Basidiomycota	Agaricomycetes	Agaricales	Clavariaceae	Clavaria	unidentified	0	0	0	0	0	0	0	0	0	0	4	0	0	0	0	0	0	0	0	17	13	0	0	0	0	0	0	0	0	0	0	0	0	0	0	0	0	0	0	0	0	0
3af59f7c05d1d56635d6008a0da96da7	Fungi	Basidiomycota	Agaricomycetes	Thelephorales	Thelephoraceae	unidentified	unidentified	0	0	0	0	0	0	0	0	8	0	0	0	0	0	0	0	0	0	0	0	0	0	0	0	0	0	0	0	0	0	0	0	0	0	0	0	0	0	0	0	0	0
3afb5a9791ee185892614bec085360ed	unidentified	unidentified	unidentified	unidentified	unidentified	unidentified	unidentified	0	0	0	0	69	0	0	0	0	0	0	0	0	0	0	0	0	0	0	0	0	0	0	0	0	0	0	0	0	0	0	0	0	0	0	0	0	0	0	0	0	0
3b03d35d93777ae4076808e23027ed1b	Fungi	Ascomycota	Sordariomycetes	Diaporthales	Diaporthaceae	Diaporthe	unidentified	0	0	0	0	0	0	12	0	0	0	0	0	0	0	0	0	0	0	0	0	0	0	0	0	0	0	0	0	7	0	0	0	0	0	0	0	0	0	0	0	0	0
3b1391821527d8b45bdf061555a09e6d	Fungi	Ascomycota	Pezizomycetes	Pezizales	Pezizaceae	Peziza	unidentified	0	0	0	0	8	0	0	0	0	0	0	0	0	0	0	0	0	0	0	0	0	0	0	0	0	0	0	0	0	0	0	0	0	0	0	0	0	0	0	0	0	0
3b142ea20a63c3040ec0caba90bc82cc	Fungi	Chytridiomycota	Spizellomycetes	Spizellomycetales	unidentified	unidentified	unidentified	0	0	0	0	0	0	0	0	0	0	0	0	0	0	0	0	0	0	0	0	0	1182	33704	0	0	0	0	0	0	0	0	0	0	0	0	0	0	0	0	0	0	0
3b25077b9e1450269bad3696e6caed66	Fungi	Ascomycota	Eurotiomycetes	Chaetothyriales	Herpotrichiellaceae	Exophiala	unidentified	0	0	0	0	0	0	0	0	12	0	0	0	0	0	0	0	0	0	0	0	0	0	0	0	0	825	0	0	0	15	0	41	0	6	0	0	0	0	0	0	78	0
3b365c912afff7326a7da4eeff56fe4d	unidentified	unidentified	unidentified	unidentified	unidentified	unidentified	unidentified	0	0	0	0	0	0	0	0	0	0	0	0	0	0	0	0	0	0	0	0	0	0	0	0	0	0	0	0	0	0	6	0	0	0	0	0	0	0	0	0	0	0
3b36c44a9d157d4c8e4a209005c6accd	Fungi	Ascomycota	Sordariomycetes	Hypocreales	Nectriaceae	Fusicolla	unidentified	0	0	117	327	51	27	0	5	0	3335	150	0	0	0	0	39	14	0	27	83	49	1219	405	0	166	0	0	0	0	0	0	0	0	0	0	0	0	0	0	0	0	0
3b3885547fd7002cdfac56dca2af5c06	Fungi	Ascomycota	Saccharomycetes	Saccharomycetales	Saccharomycodaceae	Hanseniaspora	unidentified	0	0	0	0	0	0	0	0	0	0	0	0	0	0	0	0	0	0	0	0	0	0	0	0	0	0	0	0	0	0	0	0	0	0	0	0	0	0	0	0	0	0
3b527457b401050ef188978229deb32f	Fungi	Ascomycota	Dothideomycetes	Tubeufiales	Tubeufiaceae	unidentified	unidentified	0	0	0	0	0	0	0	0	0	0	0	0	0	0	0	11	4	433	245	0	0	0	0	0	0	0	0	0	0	0	0	0	12	0	0	0	0	0	0	0	0	0
3b6a50dfb1dd38d476241a5b5b9305c9	unidentified	unidentified	unidentified	unidentified	unidentified	unidentified	unidentified	0	0	0	0	0	0	0	0	0	0	0	0	0	0	0	0	0	3	4	0	0	0	0	0	0	0	0	0	0	0	0	0	0	0	0	0	0	0	0	0	0	0
3b6ca051250a6a4022dd38fc83ac1fca	Fungi	Basidiomycota	Agaricomycetes	Agaricales	unidentified	unidentified	unidentified	0	0	0	0	0	0	0	0	0	0	0	0	0	0	0	0	0	0	0	0	0	0	0	0	0	0	0	0	0	0	0	0	0	0	0	0	0	0	0	0	0	0
3b6d63804dc5c72f9e3b7fa5dab11072	unidentified	unidentified	unidentified	unidentified	unidentified	unidentified	unidentified	0	0	0	0	20	0	0	0	0	0	0	0	0	0	0	0	0	0	0	0	0	0	0	0	0	0	0	0	0	0	0	0	0	0	0	0	0	0	0	0	0	0
3b8a31eec5a3a689bd68250fc8028537	Fungi	Ascomycota	Leotiomycetes	Helotiales	unidentified	unidentified	unidentified	0	0	0	0	0	0	0	0	0	79	37	0	0	0	0	0	0	0	0	0	0	363	0	0	0	0	0	0	0	0	0	0	0	0	0	31	0	0	0	0	0	0
3b8c36c6e4205eede425f5c78edff771	Fungi	Ascomycota	Leotiomycetes	Helotiales	unidentified	unidentified	unidentified	0	0	0	0	2	0	0	0	0	0	0	0	0	63	0	0	0	0	0	0	0	73	32	0	0	0	0	0	0	0	0	0	0	0	0	0	0	0	0	0	0	0
3ba035bc04793a383a3956b5dc3e2327	Fungi	Basidiomycota	Agaricomycetes	Agaricales	unidentified	unidentified	unidentified	0	0	22	0	0	0	0	0	0	0	31	0	0	0	0	0	0	0	0	0	0	0	0	0	0	0	0	0	0	0	0	0	0	0	0	92	42	0	0	0	0	0
3ba45b02e83e7995785cb060579be475	unidentified	unidentified	unidentified	unidentified	unidentified	unidentified	unidentified	0	0	0	0	0	0	0	0	0	0	0	0	0	0	0	0	0	0	0	44	0	0	0	0	0	0	0	0	0	0	0	0	0	0	0	0	0	0	0	0	0	0
3ba55ca1aced934a68ae7a3ac51c3f73	unidentified	unidentified	unidentified	unidentified	unidentified	unidentified	unidentified	0	0	0	0	0	0	0	0	0	0	0	0	0	0	0	0	0	0	0	0	0	0	0	0	0	0	0	0	0	0	0	0	0	0	4	0	0	0	0	0	0	0
3bce82e3302ae341af9b775350f239d8	Fungi	Ascomycota	Orbiliomycetes	Orbiliales	Orbiliaceae	unidentified	unidentified	0	0	0	0	0	0	0	0	0	0	0	0	6	0	0	0	0	0	0	0	0	0	0	0	0	0	0	0	0	0	0	0	0	0	0	0	0	0	0	0	0	0
3bd355c0fdf1da5d2d6dadafea8080cd	Fungi	Ascomycota	Sordariomycetes	unidentified	unidentified	unidentified	unidentified	0	0	0	0	0	0	0	0	0	0	0	0	2	0	0	40	28	0	0	0	0	0	0	0	0	0	0	0	0	0	0	0	0	0	0	0	0	0	0	0	0	0
3bd99b11d2c1c840b18cce1e687e5748	Fungi	Basidiomycota	Cystobasidiomycetes	unidentified	unidentified	unidentified	unidentified	0	0	0	0	0	0	0	0	0	0	0	0	0	0	0	0	0	0	0	0	0	0	0	0	0	0	0	0	0	0	0	0	0	0	0	0	0	0	0	67	0	0
3bf02370c3ec0318477195b7d8228b82	unidentified	unidentified	unidentified	unidentified	unidentified	unidentified	unidentified	0	0	0	0	0	0	0	0	0	0	0	0	0	0	0	0	8	4	0	0	0	0	0	0	0	0	0	0	0	0	0	0	0	0	0	0	0	0	0	0	0	0
3bf33932ccad0dd6c5c1d6b31f8aefef	unidentified	unidentified	unidentified	unidentified	unidentified	unidentified	unidentified	0	0	0	0	0	0	0	0	0	0	0	0	0	0	0	0	0	0	0	0	0	0	0	0	0	0	0	0	0	0	0	0	0	0	0	0	0	0	0	0	0	0
3c032245d38edc5fd5d357fb3abcd3d5	Fungi	Ascomycota	Dothideomycetes	Venturiales	Venturiaceae	unidentified	unidentified	38	37	0	0	0	0	0	0	0	0	0	0	0	0	49	0	0	0	0	0	0	0	0	0	0	0	0	0	0	0	0	0	0	0	0	0	0	0	0	0	0	0
3c17fce4235d81a1fd0d06f63cd3a583	Fungi	Mortierellomycota	Mortierellomycetes	Mortierellales	Mortierellaceae	unidentified	unidentified	0	0	0	0	6	11	0	0	0	0	0	0	0	0	0	0	0	0	0	0	0	0	0	0	0	0	0	0	0	0	0	0	0	0	0	0	0	0	0	0	0	0
3c3061a4cd8be5459ccad8817b44b9ed	Fungi	Ascomycota	Dothideomycetes	Pleosporales	Lindgomycetaceae	unidentified	unidentified	0	0	63	94	0	127	0	0	0	0	0	61	142	0	0	4	0	0	0	89	35	0	0	0	0	0	0	0	0	0	0	0	0	349	0	104	212	0	0	0	0	0
3c34f316841c9f38550c020ee9259bef	Fungi	Ascomycota	Pezizomycetes	Pezizales	Pyronemataceae	unidentified	unidentified	0	0	0	0	0	0	0	0	0	0	0	0	0	0	0	17	8	0	0	0	0	0	0	0	0	0	0	0	0	0	0	0	0	0	0	0	0	0	0	0	0	0
3c3bd6685d514f201a055172a50de06f	Fungi	Ascomycota	Eurotiomycetes	Chaetothyriales	Herpotrichiellaceae	Exophiala	unidentified	0	0	0	0	0	0	0	0	0	137	35	0	41	0	0	38	0	0	0	24	29	0	0	0	0	0	0	0	0	0	0	0	0	0	0	15	0	0	0	0	0	0
3c4404126266d7980953467f437c7388	Fungi	Ascomycota	Lecanoromycetes	unidentified	unidentified	unidentified	unidentified	0	0	0	0	0	0	0	0	0	0	0	0	0	0	0	0	0	0	0	0	0	0	0	0	0	86	0	0	0	0	0	0	0	0	0	0	0	0	0	0	0	0
3c49942fa810131dcfeda37f94a94a79	unidentified	unidentified	unidentified	unidentified	unidentified	unidentified	unidentified	0	9	0	0	0	0	0	0	0	0	0	0	0	0	0	0	0	0	0	0	0	0	0	0	0	0	0	0	0	0	0	0	0	0	0	0	0	0	0	0	0	0
3c4fe4db47adba603f651e103268b615	unidentified	unidentified	unidentified	unidentified	unidentified	unidentified	unidentified	0	0	0	0	0	0	0	0	0	0	0	0	0	0	0	0	0	2	0	0	0	0	0	0	0	0	0	0	0	0	0	0	0	0	0	0	0	0	0	0	0	0
3c5093f6b7bdbe9cdd40e3a05e67b276	Fungi	Basidiomycota	Microbotryomycetes	unidentified	unidentified	unidentified	unidentified	0	0	0	0	0	0	0	0	0	0	0	0	0	1045	3504	0	0	0	0	0	0	0	0	0	0	6	0	0	0	0	0	0	0	0	0	0	0	0	0	0	0	0
3c6a654ce12c6bcb8765367d4364ddae	unidentified	unidentified	unidentified	unidentified	unidentified	unidentified	unidentified	0	0	0	0	0	0	0	0	0	0	0	0	0	0	0	0	0	22	35	0	0	0	0	0	0	0	0	0	0	0	0	0	0	0	0	0	0	0	0	0	0	0
3c70d590fecd2b855707d7d375327187	Fungi	Ascomycota	Leotiomycetes	Helotiales	unidentified	unidentified	unidentified	0	82	0	0	0	0	0	0	0	0	0	0	0	327	31	0	0	0	0	0	0	0	0	0	0	0	0	0	0	0	0	0	0	0	0	0	0	0	0	0	0	0
3c7632a6af81b7381b605b690a90aaf4	Fungi	unidentified	unidentified	unidentified	unidentified	unidentified	unidentified	0	0	0	0	0	0	0	0	0	0	0	0	0	0	0	0	0	0	0	0	0	191	0	0	0	0	0	0	0	0	0	0	0	0	0	0	0	0	0	0	0	0
3c7c9405af51884d6295b74f032b38a9	unidentified	unidentified	unidentified	unidentified	unidentified	unidentified	unidentified	0	0	0	0	0	37	0	0	0	0	0	0	0	0	0	0	0	0	0	0	0	0	0	0	0	0	0	0	0	0	0	0	0	0	0	0	0	0	0	0	0	0
3c7d2ae319a683f48321af55a4eb19c1	Fungi	Ascomycota	Pezizomycetes	Pezizales	Pyronemataceae	Trichophaea	unidentified	0	0	0	0	0	0	0	0	0	0	0	0	0	0	0	0	0	0	0	0	0	0	0	0	0	0	0	0	0	0	0	0	0	0	0	0	0	0	0	0	0	0
3c819c43c5f7cc46969b9b63047977aa	Fungi	Basidiomycota	Agaricomycetes	Agaricales	Psathyrellaceae	Coprinopsis	unidentified	0	0	0	0	0	0	0	0	0	0	0	0	0	0	0	0	0	0	0	429	0	0	0	0	0	0	0	0	0	0	0	0	0	0	0	0	0	0	0	0	0	0
3c8605dae7d8f6d9f814de5034728c0f	Fungi	Ascomycota	Leotiomycetes	unidentified	unidentified	unidentified	unidentified	0	0	0	0	0	0	0	0	0	0	95	0	0	0	0	0	0	0	0	0	0	0	57	0	0	0	0	0	0	0	0	0	0	0	0	0	0	0	0	0	0	0
3c8cb2f98df93c96ee006bb5543c8bde	unidentified	unidentified	unidentified	unidentified	unidentified	unidentified	unidentified	0	0	0	0	0	0	0	0	0	0	4	0	0	0	0	0	0	0	0	0	0	0	0	0	0	0	0	0	0	0	0	0	0	0	0	0	0	0	0	0	0	0
3c9202878b2d1067fd06d8e7016f6dfe	Fungi	Ascomycota	Orbiliomycetes	Orbiliales	Orbiliaceae	unidentified	unidentified	0	0	0	0	0	0	0	0	0	0	0	0	0	0	0	0	0	0	0	0	0	0	0	0	0	0	0	0	0	0	0	0	0	0	0	51	96	0	0	0	0	0
3c9e3565729293c01c1750b69f605529	Fungi	Chytridiomycota	Rhizophydiomycetes	Rhizophydiales	unidentified	unidentified	unidentified	0	0	0	0	0	0	0	0	0	0	7	0	0	0	0	0	0	0	0	0	0	0	0	0	0	0	0	0	0	0	0	0	0	0	0	0	0	0	0	0	0	0
3cb5e88e49513e155082a4ef86eb9f21	unidentified	unidentified	unidentified	unidentified	unidentified	unidentified	unidentified	0	0	0	0	0	0	0	0	0	0	0	0	0	0	0	0	0	0	0	0	7	0	0	0	0	0	0	0	0	0	0	0	0	0	0	0	0	0	0	0	0	0
3cb7fc9711a34fdc651105c13d6abc9a	Fungi	Basidiomycota	unidentified	unidentified	unidentified	unidentified	unidentified	0	0	0	0	0	0	0	0	0	0	0	0	0	0	0	2	5	0	0	0	0	0	0	0	0	0	0	0	0	0	0	0	0	0	0	0	0	0	0	0	0	0
3cc3d6bc3017d747962e084ec295534f	Fungi	Basidiomycota	Tremellomycetes	Tremellales	Bulleribasidiaceae	Vishniacozyma	unidentified	0	0	0	0	0	0	0	0	0	0	0	0	0	0	0	0	41	239	217	0	0	0	0	0	0	0	0	0	0	0	0	0	0	0	0	0	0	0	0	0	0	0
3ccda514b119332e3d80bdab46cd9458	Fungi	Ascomycota	Eurotiomycetes	Phaeomoniellales	Phaeomoniellaceae	unidentified	unidentified	0	0	0	0	0	0	0	0	0	0	0	0	0	0	0	0	0	0	0	0	0	0	0	0	0	0	0	0	0	0	0	77	0	0	0	0	0	0	0	0	0	0
3cd01f151a47ace522bb4e7405f9baf9	Fungi	Basidiomycota	Agaricomycetes	Corticiales	Corticiaceae	unidentified	unidentified	0	0	0	0	0	0	0	0	0	0	0	0	0	0	0	341	203	0	0	0	0	0	0	0	0	0	0	0	0	0	0	0	0	0	0	0	0	0	0	0	0	0
3cdc7c08845a35250e53e0429c327082	unidentified	unidentified	unidentified	unidentified	unidentified	unidentified	unidentified	0	0	0	0	0	0	0	0	0	0	0	0	0	0	0	0	0	0	0	0	3	0	0	0	0	0	0	0	0	0	0	0	0	0	0	0	0	0	0	0	0	0
3d0715e66c0e7d9f7127e182b800c6b7	Fungi	unidentified	unidentified	unidentified	unidentified	unidentified	unidentified	0	0	0	0	0	0	0	5	0	0	0	0	0	0	0	0	0	0	0	0	0	0	0	0	0	0	0	0	0	0	0	0	0	0	0	0	0	0	0	0	0	0
3d20d1e8f2d94e86702d02dc2c9253cc	Fungi	unidentified	unidentified	unidentified	unidentified	unidentified	unidentified	0	0	0	0	0	0	0	0	0	0	0	0	0	0	0	0	0	0	0	0	0	19	51	0	0	0	0	0	0	0	0	0	0	0	0	0	0	0	0	0	0	0
3d4adba9c7260d688fbe19f50e1b03ac	unidentified	unidentified	unidentified	unidentified	unidentified	unidentified	unidentified	0	0	0	0	0	0	0	0	0	0	0	0	0	0	0	0	0	0	0	0	0	36	0	0	0	0	0	0	0	0	0	0	0	0	0	0	0	0	0	0	0	0
3d5357fa32acd3d4b5b233240acf2097	Fungi	Chytridiomycota	Lobulomycetes	Lobulomycetales	unidentified	unidentified	unidentified	0	0	0	0	0	0	0	0	0	10	11	0	0	0	0	0	0	0	0	0	0	0	0	0	0	0	0	0	0	0	0	0	0	0	0	0	0	0	0	0	0	0
3d57b9a39f7cd932ad6cb5cd661a2951	Fungi	Ascomycota	Orbiliomycetes	Orbiliales	Orbiliaceae	Orbilia	Orbilia_luteorubella	0	0	0	0	0	0	0	0	0	0	0	0	0	0	0	0	0	0	0	0	0	0	0	0	6	2023	0	0	0	0	0	0	0	0	0	0	0	0	0	0	0	0
3d582d8a97980c01df96f8fc08bb5be7	Fungi	Glomeromycota	Glomeromycetes	Glomerales	Glomeraceae	unidentified	unidentified	0	0	0	0	0	0	0	0	0	0	0	0	0	0	0	0	0	30	68	52	0	0	0	0	0	0	0	0	0	0	0	0	0	0	0	0	0	0	0	0	0	0
3d5ff7b076b9458a63f8b140814f5426	Fungi	Ascomycota	unidentified	unidentified	unidentified	unidentified	unidentified	0	0	0	0	0	0	0	0	0	0	0	0	0	8	63	0	0	0	0	0	0	0	0	0	0	0	0	0	0	0	0	0	0	0	0	0	0	0	0	0	0	0
3d698da63480bd1f520f06e0947d251d	Fungi	Ascomycota	Dothideomycetes	unidentified	unidentified	unidentified	unidentified	0	0	0	0	0	0	0	0	0	0	0	0	7	0	0	0	0	0	0	0	0	0	0	0	12	0	0	0	0	0	0	0	0	0	0	0	0	0	0	0	0	0
3d765cd25986b00646a36e5a31ae6da9	Fungi	unidentified	unidentified	unidentified	unidentified	unidentified	unidentified	0	0	0	0	0	0	0	0	0	0	0	0	0	0	2	0	0	0	0	0	0	0	0	0	0	0	0	0	0	0	56	0	29	0	0	0	0	0	0	0	0	0
3d7a56c6a7da4b8b3a2eda5022f90c72	Fungi	Mucoromycota	Mucoromycetes	Mucorales	Mucoraceae	Mucor	unidentified	0	0	0	0	0	0	0	0	0	0	0	0	0	0	0	0	0	0	0	0	0	0	0	0	0	0	0	0	0	0	0	0	0	0	0	0	0	0	0	0	0	0
3d7bc0042e1458b75e0261a0e0301c3d	Fungi	unidentified	unidentified	unidentified	unidentified	unidentified	unidentified	0	0	0	0	0	0	0	0	2	0	0	0	0	0	0	0	0	0	0	0	0	0	0	0	0	0	0	0	0	0	0	0	0	0	0	0	0	0	0	0	0	0
3d7e38e61e9840eb6272a29958219b72	Fungi	Ascomycota	Sordariomycetes	Microascales	Microascaceae	Pithoascus	unidentified	0	0	0	0	0	0	0	0	0	0	0	0	0	0	0	0	0	0	0	1467	826	0	0	0	0	0	0	0	0	0	0	0	0	0	0	0	0	0	0	0	0	0
3d90a2f96047d947d562941f662151db	Fungi	Ascomycota	Eurotiomycetes	Chaetothyriales	Cyphellophoraceae	Cyphellophora	unidentified	0	0	0	0	0	0	0	0	0	105	148	29	0	0	0	0	0	0	0	0	0	0	0	0	0	0	0	0	0	0	0	0	0	0	0	150	60	0	0	0	0	0
3da01926f4848655d9b2c403127769e1	Fungi	Ascomycota	Dothideomycetes	Pleosporales	Lentitheciaceae	unidentified	unidentified	0	0	3	4	0	0	0	0	0	16	0	106	502	0	0	0	0	16	0	232	228	20	512	0	0	0	0	0	0	0	0	0	0	0	27	0	0	0	0	0	0	0
3da8f31a17993207ea84f80248a55ead	Fungi	Ascomycota	Sordariomycetes	Xylariales	unidentified	unidentified	unidentified	0	0	0	0	0	0	0	0	0	0	0	0	0	0	0	0	0	61	40	0	0	0	0	0	0	0	0	0	0	0	0	0	0	124	11	0	0	0	0	0	0	0
3db16f8c04194a097d72a8b7dc47d193	Fungi	Ascomycota	Dothideomycetes	Pleosporales	unidentified	unidentified	unidentified	0	0	0	0	0	0	0	0	0	0	0	0	33	0	0	0	0	0	0	0	0	0	0	0	0	0	0	0	0	12	0	0	0	0	5	0	0	0	0	0	0	0
3db1dd6ab778b761c2e481a6c2b5999b	Fungi	Basidiomycota	Agaricomycetes	Russulales	Peniophoraceae	Peniophora	unidentified	0	0	0	0	0	0	0	0	0	0	0	0	0	0	0	0	0	0	0	0	0	0	0	0	0	0	0	0	0	0	0	9	0	0	0	0	0	0	0	0	0	0
3dbf049cc89075299a9fd9c8b2b37f4d	Fungi	Basidiomycota	Agaricomycetes	Agaricales	Psathyrellaceae	Psathyrella	unidentified	0	0	0	0	0	0	0	0	0	0	0	0	0	0	0	23	14	0	0	0	0	0	0	0	0	0	0	0	0	0	0	0	0	0	0	0	0	0	0	0	0	0
3dcdc5b867f17bca70f84c91fd3f9baa	Fungi	Ascomycota	Sordariomycetes	Chaetosphaeriales	Chaetosphaeriaceae	Dinemasporium	unidentified	0	0	0	0	0	0	0	0	3	0	0	0	0	0	0	0	0	148	91	0	0	0	0	0	0	0	0	0	0	0	0	0	0	0	0	0	0	0	0	0	0	0
3df4ec702addade837a41f49ddedaeea	Fungi	Ascomycota	Eurotiomycetes	Onygenales	Gymnoascaceae	Leucothecium	unidentified	0	0	0	0	0	0	0	0	0	0	0	0	0	0	0	0	0	0	0	0	0	34	0	0	0	0	0	0	0	0	0	0	0	0	0	0	0	0	0	0	0	0
3e05d7f50197598dc64c6c01d0a2399d	Fungi	Basidiomycota	Agaricomycetes	Agaricales	Tricholomataceae	unidentified	unidentified	0	0	2	0	0	0	0	0	0	0	0	0	0	0	0	0	0	0	0	3	8	0	0	0	0	0	0	0	0	0	0	0	0	0	0	0	0	0	0	0	0	0
3e0c546260097aebc41c897da7b0ced3	Fungi	Ascomycota	Eurotiomycetes	Chaetothyriales	Herpotrichiellaceae	unidentified	unidentified	0	4	0	0	0	0	0	0	0	0	0	0	0	57	99	0	0	0	0	0	0	0	0	0	0	0	0	0	0	9	0	0	0	0	0	0	0	0	0	0	0	0
3e17f2d556090da7759c677b4c693b36	Fungi	Ascomycota	Dothideomycetes	Pleosporales	unidentified	unidentified	unidentified	0	0	0	0	0	0	0	40	120	0	0	0	0	0	0	0	0	0	0	115	123	0	0	0	0	14	0	0	0	0	0	0	0	0	0	10	21	0	0	0	0	0
3e21ecf5b19c5baecb27a7d3b3bf7cf3	Fungi	Ascomycota	Taphrinomycetes	Taphrinales	Protomycetaceae	Protomyces	unidentified	0	0	0	0	0	0	0	0	0	0	0	0	0	0	0	0	4	2	4	0	0	0	0	0	0	0	0	0	0	0	0	0	0	0	0	0	0	0	0	0	0	0
3e2b5ddc8fce4b1fe2a9ed738dc465a9	unidentified	unidentified	unidentified	unidentified	unidentified	unidentified	unidentified	0	0	0	0	0	0	0	0	0	0	0	0	0	0	0	0	0	0	0	0	6	0	0	0	0	0	0	0	0	0	0	0	0	0	0	0	0	0	0	0	0	0
3e317b879971d88d839bf9e2706e4bbb	Fungi	Basidiomycota	Exobasidiomycetes	Microstromatales	unidentified	unidentified	unidentified	0	0	0	0	0	0	0	0	0	0	0	0	0	0	0	0	0	0	0	0	0	0	0	0	0	0	0	0	0	0	0	0	15	0	0	0	0	0	0	0	0	0
3e31be013566e1b903f95fe2c88e5ccf	Fungi	Rozellomycota	unidentified	unidentified	unidentified	unidentified	unidentified	0	0	0	0	0	0	0	0	0	0	0	0	0	0	0	0	0	0	0	0	0	0	0	0	0	0	0	0	0	0	0	0	2	0	0	0	0	0	0	0	0	0
3e336648250643d8ed9423ee6631d109	Fungi	Ascomycota	Leotiomycetes	Helotiales	unidentified	unidentified	unidentified	0	0	0	0	0	0	0	27	108	0	0	0	0	0	0	0	0	0	0	0	0	0	0	0	0	0	0	0	0	0	0	0	0	0	0	0	0	0	0	0	0	0
3e3e100d7a50dc815e0fc11273fc6f85	Fungi	Ascomycota	Sordariomycetes	Hypocreales	Ophiocordycipitaceae	unidentified	unidentified	0	0	0	4	0	0	0	0	0	0	38	0	34	0	4	0	0	10	0	14	0	212	83	0	0	0	0	0	0	0	0	0	0	277	96	1551	584	0	0	0	0	0
3e42ffb2436a9f0304160721aaf614f2	Fungi	Basidiomycota	unidentified	unidentified	unidentified	unidentified	unidentified	0	0	0	0	0	0	0	0	0	0	0	0	0	0	0	0	0	0	0	3	0	0	0	0	0	0	0	0	0	0	0	0	0	0	0	0	0	0	0	0	0	0
3e44256e40d9807036027427aec67172	unidentified	unidentified	unidentified	unidentified	unidentified	unidentified	unidentified	0	0	0	0	0	0	0	0	0	0	0	0	0	0	0	2	0	0	0	0	0	0	0	0	0	0	0	0	0	0	0	0	0	0	0	0	0	0	0	0	0	0
3e45c23fa3deebe86472a1281d8d91c1	unidentified	unidentified	unidentified	unidentified	unidentified	unidentified	unidentified	2	3	0	0	0	0	0	0	0	0	0	0	0	0	0	0	0	0	0	0	0	0	0	0	0	0	0	0	0	0	0	0	0	0	0	0	0	0	0	0	0	0
3e4b6e379101c1c54d2bf4deb3385a6c	Fungi	Ascomycota	Saccharomycetes	Saccharomycetales	Saccharomycetaceae	unidentified	unidentified	0	0	0	0	4	0	0	0	0	0	0	0	0	0	0	0	0	15	14	0	0	0	0	0	0	0	0	0	0	0	0	0	0	0	0	0	0	0	0	0	0	0
3e6c251493f9545cb0bb9c6b25e2d83b	unidentified	unidentified	unidentified	unidentified	unidentified	unidentified	unidentified	0	0	0	0	0	0	0	0	0	0	0	0	0	0	0	0	0	0	0	0	0	0	0	0	0	0	0	0	0	0	0	0	0	0	0	0	0	0	0	0	0	0
3e6d04d37c08d3c1529b83fe4372b964	Fungi	Ascomycota	Pezizomycotina_cls_Incertae_sedis	Pezizomycotina_ord_Incertae_sedis	Pezizomycotina_fam_Incertae_sedis	Ciliophora	unidentified	0	0	0	0	0	106	0	0	9	0	0	0	0	0	0	0	0	0	0	0	0	0	0	0	0	0	0	0	0	0	0	0	0	0	0	0	0	0	0	0	0	0
3e71e2f6a7c785616968145295dd75ce	Fungi	unidentified	unidentified	unidentified	unidentified	unidentified	unidentified	0	0	0	0	0	0	0	0	0	6	0	0	0	0	0	0	0	0	0	0	0	0	0	0	0	0	0	0	0	0	0	0	0	0	0	0	0	0	0	0	0	0
3ea671d859ec9b4b979f8d1783c435ee	Fungi	Ascomycota	Dothideomycetes	Pleosporales	Pleosporaceae	Curvularia	unidentified	0	0	0	0	0	0	0	0	0	0	0	0	0	0	0	0	0	0	0	0	0	0	0	0	0	0	0	0	0	0	0	0	0	0	0	0	0	0	0	0	0	5137
3eba82f1261f9759d766943e623c331c	unidentified	unidentified	unidentified	unidentified	unidentified	unidentified	unidentified	0	0	0	0	0	22	0	0	42	0	0	0	0	0	0	0	0	0	0	0	0	0	0	0	0	0	0	0	0	0	0	0	7	0	0	0	0	0	0	0	0	0
3ec83e02f8dbe0886d7d145455f1b263	Fungi	Basidiomycota	Agaricomycetes	Russulales	Peniophoraceae	Peniophora	unidentified	0	0	0	0	0	0	0	0	0	0	0	0	0	0	0	0	0	0	0	0	0	0	0	0	0	0	0	0	0	0	0	0	43	0	0	0	0	0	0	0	0	0
3edb8e8aa4f803d6979d5a5624604702	Fungi	Basidiomycota	Microbotryomycetes	unidentified	unidentified	unidentified	unidentified	0	0	0	0	0	0	0	0	0	0	0	0	0	0	0	0	0	0	0	0	0	0	0	0	0	0	0	0	0	0	0	0	21	0	0	0	0	0	0	0	0	0
3ee186c5d951d30fb730719738eb98b5	unidentified	unidentified	unidentified	unidentified	unidentified	unidentified	unidentified	0	0	0	0	0	0	0	0	0	0	0	0	0	0	0	0	0	0	0	10	0	0	0	0	0	0	0	0	0	0	0	0	0	0	0	0	0	0	0	0	0	0
3efb095db107723fe5a8c0137728e6c7	Fungi	unidentified	unidentified	unidentified	unidentified	unidentified	unidentified	0	0	0	0	0	0	0	0	0	0	0	8	0	0	0	0	0	0	0	0	0	0	0	0	0	0	0	0	0	0	0	0	0	0	0	0	0	0	0	0	0	0
3f14d23e8f4dde1d5d2b66380c5d77ce	Fungi	Basidiomycota	Microbotryomycetes	Microbotryomycetes_ord_Incertae_sedis	Chrysozymaceae	unidentified	unidentified	0	0	18	29	0	0	0	0	0	0	0	0	0	0	0	0	0	0	0	0	0	0	0	0	0	0	0	0	0	0	0	0	0	0	0	0	0	0	0	0	0	0
3f1c11784bdc1de04ecfd4da39c941b4	Fungi	Basidiomycota	Microbotryomycetes	Leucosporidiales	unidentified	unidentified	unidentified	0	0	0	0	0	0	0	0	0	0	0	0	0	282	115	0	0	0	0	0	0	0	0	0	0	0	0	0	0	0	0	0	0	0	0	0	0	0	0	0	0	0
3f270cf2000210d43d5ce9179e1e8efc	Fungi	Basidiomycota	Agaricomycetes	Agaricales	Tricholomataceae	Tricholoma	unidentified	0	0	0	0	0	0	0	0	0	0	0	0	0	0	0	0	0	0	0	0	0	0	0	0	0	0	0	0	0	0	0	0	0	0	0	0	0	0	0	0	0	0
3f32fdf4147a057c672206c0fc7b1493	Fungi	unidentified	unidentified	unidentified	unidentified	unidentified	unidentified	3	0	0	0	0	0	0	0	0	0	0	0	0	0	0	0	0	0	0	0	0	0	0	0	0	0	0	0	0	0	0	0	0	0	0	0	0	0	0	0	0	0
3f4521e9ae6fbf4615f61fda838e0b8d	Fungi	Ascomycota	Saccharomycetes	Saccharomycetales	unidentified	unidentified	unidentified	0	0	0	0	0	0	0	0	0	0	0	0	0	0	0	0	0	0	0	0	0	0	0	0	0	0	0	0	0	0	0	0	0	0	3	0	0	0	0	0	0	0
3f5739580f1fef15b682649312335c81	Fungi	Chytridiomycota	unidentified	unidentified	unidentified	unidentified	unidentified	0	0	0	0	0	0	0	0	0	0	0	3	0	0	0	0	0	0	0	0	0	0	0	0	0	0	0	0	0	0	0	0	0	0	0	0	0	0	0	0	0	0
3f5fae05b5bcb55b18ddcb106d56a100	Fungi	Chytridiomycota	unidentified	unidentified	unidentified	unidentified	unidentified	0	0	0	0	0	0	0	0	0	0	0	0	0	0	0	0	0	0	0	30	0	0	0	0	0	0	0	0	0	0	0	0	0	0	0	0	0	0	0	0	0	0
3f85e20e13f3d1a2f42bab7e5d4051b8	Fungi	Ascomycota	unidentified	unidentified	unidentified	unidentified	unidentified	0	0	0	0	0	0	0	0	0	0	0	0	0	0	46	0	0	0	0	0	0	0	0	0	0	0	0	0	0	0	0	0	0	0	0	0	0	0	0	0	0	0
3f8d224d150acf40ca43afc85ddf2265	Fungi	Ascomycota	Sordariomycetes	Sordariales	unidentified	unidentified	unidentified	0	0	0	0	0	8	0	0	0	0	0	0	194	0	0	0	0	0	0	0	0	0	0	0	68	0	0	0	0	0	0	0	0	0	0	0	0	0	0	0	0	0
3f9087ff76755965c8e673b594df9df6	unidentified	unidentified	unidentified	unidentified	unidentified	unidentified	unidentified	0	0	0	0	0	0	0	40	75	0	0	0	0	0	0	0	0	0	0	0	0	0	0	0	0	0	0	0	0	0	0	0	0	0	0	0	0	0	0	0	0	0
3fa332a86786903c8ba2ae6faa9df8e2	unidentified	unidentified	unidentified	unidentified	unidentified	unidentified	unidentified	0	0	0	0	0	0	0	0	0	0	0	0	0	0	0	0	0	0	0	0	0	0	0	0	0	0	0	0	0	0	0	0	0	0	0	0	0	0	0	0	0	0
3facc5dc2e0d9e2be9fe3210ff24ff33	Fungi	Chytridiomycota	unidentified	unidentified	unidentified	unidentified	unidentified	0	0	0	0	0	0	0	0	0	0	3	0	0	0	0	0	0	0	0	0	0	0	0	0	0	0	0	0	0	0	0	0	0	0	0	0	0	0	0	0	0	0
3fb732bb40043d1642fe038c0cdf8eb7	Fungi	Chytridiomycota	Spizellomycetes	Spizellomycetales	Spizellomycetaceae	Spizellomyces	unidentified	0	0	0	0	29	0	0	0	0	0	0	0	0	0	0	0	0	0	0	0	0	94	0	0	0	0	0	0	0	0	0	0	0	0	0	0	0	0	0	0	0	0
3fc82adbeee6704ad2fe64efe4d32fb0	Fungi	Basidiomycota	Tremellomycetes	Tremellales	unidentified	unidentified	unidentified	0	0	0	0	0	0	0	0	0	0	0	0	0	15	0	0	0	0	0	0	0	0	0	0	0	0	0	0	0	0	0	0	0	0	0	0	0	0	0	0	0	0
3fd70b5567542b8b1664e603bb761298	unidentified	unidentified	unidentified	unidentified	unidentified	unidentified	unidentified	0	0	0	0	5	0	0	0	0	0	0	0	0	0	0	0	0	0	0	0	0	0	0	0	0	0	0	0	0	0	0	0	0	0	0	0	0	0	0	0	0	0
40059f1d351ca9f66c020d21207ee4ef	Fungi	Glomeromycota	Glomeromycetes	Glomerales	Claroideoglomeraceae	Claroideoglomus	unidentified	0	0	0	0	0	0	0	0	0	0	0	0	0	0	0	0	0	47	57	0	0	0	0	0	0	0	0	0	0	0	0	0	0	0	0	0	0	0	0	0	0	0
40069c4d41ebe7d17c02967d6a2c8504	Fungi	Chytridiomycota	Rhizophydiomycetes	Rhizophydiales	unidentified	unidentified	unidentified	0	0	0	0	0	0	0	0	0	0	0	0	0	0	0	0	0	0	0	0	0	0	0	13	53	0	0	0	0	0	0	0	0	0	0	0	0	0	0	0	0	0
400aab1fa8a9ab05c0f1fe4a3943d868	Fungi	Ascomycota	Dothideomycetes	Pleosporales	Pleosporales_fam_Incertae_sedis	Pseudorobillarda	unidentified	0	0	0	0	0	0	0	0	331	0	0	0	0	0	0	0	0	16	0	0	0	0	0	0	0	0	0	0	0	0	0	0	0	0	0	0	0	0	0	0	0	0
404402ed70707c31a2a6e31afa26c2b7	Fungi	Ascomycota	Dothideomycetes	unidentified	unidentified	unidentified	unidentified	104	19	0	0	0	0	0	0	0	0	0	0	0	0	0	0	0	0	0	0	0	0	0	0	0	0	0	0	0	0	0	0	0	0	0	0	0	0	0	0	0	0
4054e34e1564654e937a5a5169c31967	Fungi	Ascomycota	unidentified	unidentified	unidentified	unidentified	unidentified	0	0	0	0	0	0	0	0	0	4	0	0	0	0	0	0	0	0	0	0	0	0	3	0	0	0	0	0	0	0	0	0	0	0	0	0	0	0	0	0	0	0
4077d01be6e99490e3e9a39c7433c5f3	unidentified	unidentified	unidentified	unidentified	unidentified	unidentified	unidentified	0	0	0	0	0	0	0	0	0	12	20	11	24	0	0	14	16	0	0	72	73	0	0	0	0	0	0	0	0	0	0	0	0	0	0	14	0	0	0	0	0	0
4079cbae3b4b0f8c125fa9c09a7ea795	Fungi	Basidiomycota	Agaricomycetes	Trechisporales	unidentified	unidentified	unidentified	0	0	0	0	0	0	0	0	0	0	0	0	0	0	0	0	0	0	0	0	0	0	242	0	0	0	0	0	0	0	0	0	0	0	0	0	0	0	0	0	0	0
408dd76198c62a2d9509c58b034c8dc3	Fungi	Glomeromycota	Paraglomeromycetes	Paraglomerales	Paraglomeraceae	unidentified	unidentified	0	0	0	0	0	0	0	0	0	0	0	0	9	0	0	0	0	0	0	0	0	0	0	0	0	0	0	0	0	0	0	0	0	0	0	0	0	0	0	0	0	0
409e7233826ac6ca339628c6458d7d42	Fungi	Mortierellomycota	Mortierellomycetes	Mortierellales	Mortierellaceae	Mortierella	unidentified	0	0	0	0	0	0	0	0	0	0	0	0	0	0	0	233	161	0	0	0	0	0	0	0	0	0	0	0	0	0	0	0	0	0	0	0	0	0	0	0	0	0
409ee3c644f0b665da1ed55d5c5e8373	Fungi	Ascomycota	Sordariomycetes	Sordariales	Chaetomiaceae	unidentified	unidentified	0	0	64	598	0	0	0	0	0	166	274	0	0	0	0	0	0	38	0	0	0	0	0	0	0	0	0	0	0	0	0	0	0	0	0	0	0	0	0	0	0	0
40a3374ca450bea6dbe7ff18e6e6a2f1	Fungi	Ascomycota	Saccharomycetes	Saccharomycetales	unidentified	unidentified	unidentified	0	0	0	0	0	0	0	0	0	0	0	3	0	0	0	0	0	0	0	0	0	0	0	0	0	0	0	0	0	0	0	0	0	0	0	0	0	0	0	0	0	0
40aad9f8cbfab76b64e8841df216d318	Fungi	Basidiomycota	Agaricomycetes	Auriculariales	Auriculariaceae	Auricularia	unidentified	0	0	0	0	0	0	0	0	0	0	0	0	0	0	0	0	0	0	0	0	0	0	0	0	0	0	0	0	0	0	0	0	67	0	0	0	0	0	0	0	0	0
40abac2040a59edab2736cbbe568befa	Fungi	Ascomycota	Dothideomycetes	Pleosporales	unidentified	unidentified	unidentified	0	0	0	0	0	51	0	3753	4689	0	0	53	57	0	0	27	39	0	0	0	0	1237	574	0	0	0	0	0	0	0	0	0	0	0	0	0	150	0	0	0	0	0
40ac4dc3a8302b336de38c3ec9886f4e	Fungi	Basidiomycota	Agaricomycetes	Agaricales	Cortinariaceae	Cortinarius	unidentified	0	0	0	0	0	0	0	0	0	0	2	0	0	0	0	0	0	0	0	0	0	0	0	0	0	0	0	0	0	0	0	0	0	0	0	0	0	0	0	0	0	0
40baa27d98ef22e253a94e507cfb8ac0	unidentified	unidentified	unidentified	unidentified	unidentified	unidentified	unidentified	0	0	0	0	0	0	0	0	0	0	0	0	0	0	0	0	0	93	105	0	0	0	0	0	0	0	0	0	0	0	0	0	0	0	0	0	0	0	0	0	0	0
40be1ff5e684059693ecd9e1e44a11f5	Fungi	Ascomycota	Sordariomycetes	unidentified	unidentified	unidentified	unidentified	0	0	0	0	0	0	0	1473	13425	0	0	0	0	0	0	0	0	0	0	4	0	0	0	0	0	0	0	0	0	0	0	0	0	0	0	0	0	0	0	0	0	0
40c399f9454d99a5902bc1032d768eef	Fungi	Chytridiomycota	Rhizophydiomycetes	Rhizophydiales	unidentified	unidentified	unidentified	0	0	0	0	18	0	0	0	0	0	0	0	0	0	0	0	0	0	0	0	0	0	0	0	0	0	0	0	0	0	0	0	0	0	0	0	0	0	0	0	0	0
40c77836fa4f9f6a291992d18949c942	Fungi	Ascomycota	Dothideomycetes	Pleosporales	Didymosphaeriaceae	Paraphaeosphaeria	unidentified	0	0	0	0	0	0	0	7	27	0	0	0	0	0	0	0	0	5	0	41	34	0	0	0	0	0	0	0	0	0	0	50	0	20	0	0	0	0	0	0	0	0
40fe171ce7fab29e0b96b206e6bf2e82	unidentified	unidentified	unidentified	unidentified	unidentified	unidentified	unidentified	0	0	0	0	0	16	0	0	0	0	0	0	0	0	0	0	0	0	0	0	0	0	0	0	0	0	0	0	0	0	0	0	0	0	0	0	0	0	0	0	0	0
4104678b806be837ff33b4008cf12a11	Fungi	unidentified	unidentified	unidentified	unidentified	unidentified	unidentified	0	0	0	0	48	174	0	0	0	0	0	0	0	0	0	0	0	0	0	0	0	0	0	0	0	0	0	0	0	0	0	0	0	0	0	0	0	0	0	0	0	0
4110d367958ddab2882005766332bffc	Fungi	Basidiomycota	Tremellomycetes	Holtermanniales	Holtermanniales_fam_Incertae_sedis	Holtermanniella	unidentified	0	0	0	0	0	0	0	0	0	45	36	0	0	0	0	0	0	0	0	0	3	0	0	0	48	0	0	0	0	0	0	0	0	0	0	0	0	0	0	0	0	0
412a1b524ee5be16298e3816bb7199a6	Fungi	Chytridiomycota	Chytridiomycetes	unidentified	unidentified	unidentified	unidentified	0	0	0	0	0	0	0	0	0	10	0	74	64	0	0	0	0	0	0	0	0	0	0	0	0	0	0	0	0	0	0	0	0	0	0	4	0	0	0	0	0	0
413cd6b94f171fb17894d045b0d97c3f	Fungi	Chytridiomycota	Spizellomycetes	Spizellomycetales	unidentified	unidentified	unidentified	0	0	0	0	0	0	0	0	0	0	0	7	0	0	0	0	0	0	0	2	7	0	0	0	0	5	0	0	0	0	0	0	0	0	0	0	0	0	0	0	0	0
41443b4685136f70f045d03996c40306	unidentified	unidentified	unidentified	unidentified	unidentified	unidentified	unidentified	0	0	0	0	0	0	0	0	0	0	0	0	0	0	0	0	0	0	0	0	0	0	0	0	0	0	0	0	0	0	0	5	0	0	0	0	0	0	0	0	0	0
415483de34229d7dea898b4be307b07d	Fungi	Ascomycota	Dothideomycetes	Dothideales	Dothioraceae	Dothiora	unidentified	0	0	0	0	0	0	0	0	0	677	96	0	0	0	0	15	9	0	0	0	0	0	0	0	0	0	0	0	0	0	0	0	0	18	0	245	49	0	0	0	0	0
415d07901f3c2fba8aac74467dc74184	Fungi	Ascomycota	Sordariomycetes	Chaetosphaeriales	Chaetosphaeriaceae	Dinemasporium	unidentified	0	4	0	4	0	0	0	0	0	10	0	0	0	0	0	0	0	38	32	180	7	0	0	0	0	0	0	0	0	0	0	0	0	0	0	0	0	0	0	0	0	0
415f307ac036fcb562cd9f4091eb087e	unidentified	unidentified	unidentified	unidentified	unidentified	unidentified	unidentified	0	0	2	0	0	0	0	0	0	0	9	0	0	0	0	0	0	8	19	0	3	0	0	0	0	0	0	0	0	0	0	0	0	0	0	9	0	0	0	0	0	0
417469d79d4627dbf7b77c3207f48c33	Fungi	Chytridiomycota	Rhizophydiomycetes	Rhizophydiales	unidentified	unidentified	unidentified	0	0	0	0	0	0	0	0	0	0	0	0	0	0	0	0	0	0	0	0	297	0	0	0	0	0	0	0	0	0	0	0	0	0	0	0	0	0	0	0	0	0
4189cfa5f084cc7bc73a7e2524f6f460	unidentified	unidentified	unidentified	unidentified	unidentified	unidentified	unidentified	0	0	0	0	0	0	0	27	91	0	0	0	0	0	0	0	0	0	0	0	0	0	0	0	0	0	0	0	0	0	0	0	0	0	0	0	0	0	0	0	0	0
419e55e78f0649acc7b916a5dec640c5	Fungi	Basidiomycota	Exobasidiomycetes	Exobasidiales	Exobasidiaceae	Exobasidium	unidentified	0	0	0	0	0	0	0	0	0	0	0	0	0	0	0	0	0	0	0	0	0	0	0	0	0	0	0	0	0	0	0	0	0	0	0	14	0	0	0	0	0	0
419e8e8c6165e6b068cf0154f9ff6961	Fungi	Ascomycota	Leotiomycetes	Helotiales	unidentified	unidentified	unidentified	0	0	0	0	0	0	0	0	0	0	0	0	0	27464	8159	0	0	0	0	0	0	0	0	0	0	0	0	0	0	0	0	0	0	0	0	7	0	0	0	0	39	0
41a08ab882c198505280092438c0874c	Fungi	Ascomycota	Orbiliomycetes	Orbiliales	Orbiliaceae	Orbilia	unidentified	0	0	0	0	0	0	0	0	0	0	0	0	0	0	0	0	0	0	0	0	0	0	0	0	0	0	0	0	0	0	0	0	0	1477	142	204	106	0	0	0	0	0
41b149276b36441f7e47cd4f4e3c636b	Fungi	Basidiomycota	Agaricomycetes	Agaricales	Psathyrellaceae	Coprinopsis	unidentified	0	0	0	0	0	0	0	0	0	0	0	0	0	0	0	0	0	0	0	138	54	0	0	0	0	0	0	0	0	0	0	0	0	0	0	0	0	0	0	0	0	0
41b354ab03ec0e10882623263f26c146	Fungi	Ascomycota	Orbiliomycetes	Orbiliales	Orbiliaceae	Arthrobotrys	unidentified	0	0	0	0	0	0	0	0	0	0	0	0	0	0	0	0	0	0	0	0	0	0	0	0	0	0	0	0	0	0	0	0	0	0	6	0	0	0	0	0	0	0
41c17726403fdbbc1b633642e82afc1b	unidentified	unidentified	unidentified	unidentified	unidentified	unidentified	unidentified	0	0	0	0	268	668	0	0	0	0	0	0	0	0	0	0	0	0	0	11	17	0	0	0	0	0	0	0	0	0	0	0	0	0	0	0	0	0	0	0	0	0
41d7ea07d06a348413e4d09b0233970a	Fungi	Ascomycota	unidentified	unidentified	unidentified	unidentified	unidentified	0	0	0	0	0	0	0	0	0	0	0	0	0	0	0	0	0	0	0	0	0	0	0	0	0	0	0	0	0	0	0	0	0	0	0	19	0	0	0	0	0	0
41d96ccbdb039db5f36160634fcaa026	unidentified	unidentified	unidentified	unidentified	unidentified	unidentified	unidentified	0	0	5	0	0	0	0	0	0	0	14	0	0	0	0	0	0	0	0	0	0	0	0	0	0	0	0	0	0	0	0	0	0	0	0	0	0	0	0	0	0	0
41db28d3c0697bd87ac88253331188fe	unidentified	unidentified	unidentified	unidentified	unidentified	unidentified	unidentified	0	0	0	0	0	0	0	0	0	0	0	0	0	0	0	0	0	0	0	0	0	0	0	0	0	0	0	0	0	0	0	0	0	24	0	8	4	0	0	0	0	0
41e4a6c97cf42c1ea0691334482963d5	unidentified	unidentified	unidentified	unidentified	unidentified	unidentified	unidentified	0	0	3	0	49	92	0	9	135	0	0	0	10	0	0	0	0	0	0	7	0	0	0	0	4	0	0	0	0	0	0	0	0	0	0	0	0	0	0	0	0	0
41ef44bb4d9d50e6427427fbb6a3df26	unidentified	unidentified	unidentified	unidentified	unidentified	unidentified	unidentified	0	0	0	0	0	0	7	0	0	0	0	0	0	0	0	0	0	0	0	0	0	0	0	0	0	0	0	0	0	0	0	0	0	0	0	0	0	0	0	0	0	0
41f26ec68269fa8d65cd4a98aeb529a4	unidentified	unidentified	unidentified	unidentified	unidentified	unidentified	unidentified	0	0	0	0	0	0	0	0	0	0	0	0	0	0	0	0	0	0	0	0	0	0	0	0	0	0	0	0	0	0	0	0	0	0	0	0	0	0	0	0	0	0
41ffa8051a8a35a0bb48159e4d6d041b	Fungi	Monoblepharomycota	Monoblepharidomycetes	Monoblepharidales	unidentified	unidentified	unidentified	0	0	0	0	0	0	0	0	0	0	0	0	0	0	0	0	0	0	0	0	0	4	0	0	0	0	0	0	0	0	0	0	0	0	0	0	0	0	0	0	0	0
42368b8b6600e33afd9c4cf20d37d2fa	Fungi	Basidiomycota	Agaricomycetes	Agaricales	Tricholomataceae	unidentified	unidentified	0	0	0	0	0	0	0	0	0	0	0	0	0	0	0	0	9	0	0	0	0	0	0	0	0	0	0	0	0	0	0	0	0	0	0	0	0	0	0	0	0	0
424243bd90b1bea95340189389858564	Fungi	Ascomycota	Leotiomycetes	Thelebolales	Pseudeurotiaceae	unidentified	unidentified	0	0	0	0	44	0	0	0	0	0	0	0	0	0	0	0	0	0	296	0	36	0	0	0	0	0	0	0	0	0	0	0	0	0	0	370	143	0	0	0	0	0
4245db50e305616a92f967d8012f1c0a	Fungi	Ascomycota	Sordariomycetes	Boliniales	unidentified	unidentified	unidentified	0	0	0	4	0	0	0	0	0	22	22	0	0	0	0	0	0	0	0	0	0	0	3	0	0	0	0	0	0	0	0	0	0	0	0	0	0	0	0	0	0	0
424abaa774ce01113e8d9e9ca603f791	Fungi	Basidiomycota	unidentified	unidentified	unidentified	unidentified	unidentified	0	0	6	39	0	0	0	0	0	3	64	0	0	0	0	0	0	0	0	0	0	0	0	0	0	0	0	0	0	0	0	0	0	0	0	0	0	0	0	0	0	0
424bb3956fa279abc6f064dd2b8c8d0b	unidentified	unidentified	unidentified	unidentified	unidentified	unidentified	unidentified	0	3	0	0	0	0	0	0	0	0	0	0	0	0	0	0	0	0	0	0	0	0	0	0	0	0	0	0	0	0	0	0	0	0	0	0	0	0	0	0	0	0
4251ecce4aa050617258a419ca97cbe9	unidentified	unidentified	unidentified	unidentified	unidentified	unidentified	unidentified	0	0	0	0	0	0	0	0	0	0	0	0	0	0	0	0	0	0	0	0	0	0	0	0	0	0	0	9	0	0	0	0	0	0	0	0	0	0	0	0	0	0
4260013195f5346520ddb65aa45c97e8	unidentified	unidentified	unidentified	unidentified	unidentified	unidentified	unidentified	0	0	0	0	0	0	0	0	0	0	0	0	0	25	0	0	0	0	0	0	0	0	0	0	0	0	0	0	0	0	0	0	0	0	0	0	0	0	0	0	0	0
4263a11278569ae2a670748883f3205c	Fungi	Basidiomycota	Agaricomycetes	Agaricales	unidentified	unidentified	unidentified	0	0	0	0	0	0	0	0	0	0	0	0	0	0	0	0	0	0	0	0	0	0	0	0	0	0	0	0	0	0	0	5	0	0	0	0	0	0	0	0	0	0
427b43278444a8d59f8040b4194c0df9	unidentified	unidentified	unidentified	unidentified	unidentified	unidentified	unidentified	0	0	0	0	0	0	0	0	0	0	0	0	0	0	0	0	0	0	0	0	0	0	0	0	0	0	0	0	0	0	0	0	0	0	0	0	0	0	0	0	0	0
4289d3832372d1bd9fe77c82f3002cbd	Fungi	Ascomycota	Orbiliomycetes	Orbiliales	Orbiliaceae	unidentified	unidentified	0	0	0	0	0	0	0	0	0	19	8	0	0	0	0	0	0	0	0	2	0	0	0	0	0	14	0	0	0	0	0	0	0	0	0	0	0	0	0	0	0	0
428abad33bfeca44d74e3419f1cc4f30	Fungi	Basidiomycota	Agaricomycetes	Boletales	Paxillaceae	Paxillus	unidentified	0	0	0	0	0	0	0	0	0	0	0	0	0	0	0	7	0	0	0	0	0	0	0	0	8	0	0	0	0	0	0	0	0	0	0	0	0	0	0	0	0	0
42a1daaa2a3ada33dbdec7f2dd33369c	Fungi	Ascomycota	Orbiliomycetes	Orbiliales	unidentified	unidentified	unidentified	0	0	0	0	0	0	0	0	0	0	0	0	0	0	0	0	0	0	6	0	0	0	0	0	0	0	0	0	0	0	0	0	0	0	0	0	0	0	0	0	0	0
42b18fc673176ea9a0b00ef887652433	Fungi	Ascomycota	Orbiliomycetes	Orbiliales	unidentified	unidentified	unidentified	0	0	0	0	0	0	0	0	0	0	0	0	0	0	0	0	0	0	0	0	16	0	0	0	0	0	0	0	0	0	0	0	0	0	0	0	0	0	0	0	0	0
42bd00ee48ac2d94d7067edff870a902	Fungi	Chytridiomycota	Lobulomycetes	Lobulomycetales	Lobulomycetaceae	Lobulomyces	unidentified	0	0	0	0	0	0	0	0	0	0	0	0	0	0	0	0	0	0	0	0	0	23	0	0	0	0	0	0	0	0	0	0	0	0	0	0	0	0	0	0	0	0
42c7e06ade5538531e42786f436c5974	Fungi	Glomeromycota	Glomeromycetes	Diversisporales	Diversisporaceae	Diversispora	unidentified	0	0	0	0	0	0	0	0	0	0	7	0	0	0	0	0	0	0	0	0	0	0	0	0	0	0	0	0	0	0	0	0	0	0	0	0	0	0	0	0	0	0
42d16dbb125017429a4b00421764b675	Fungi	Ascomycota	Sordariomycetes	Hypocreales	Ophiocordycipitaceae	unidentified	unidentified	0	0	0	0	0	0	0	120	373	0	0	5	0	0	0	0	0	0	0	0	0	0	0	0	0	0	0	0	0	0	0	0	0	0	0	0	0	0	0	0	0	0
42e676f64214e30b5bab67cd4d846dec	Fungi	Chytridiomycota	unidentified	unidentified	unidentified	unidentified	unidentified	0	0	0	0	41	0	0	0	0	0	0	0	0	0	0	0	0	0	0	0	0	0	0	0	0	0	0	0	0	0	0	0	0	0	0	0	0	0	0	0	0	0
42ff35b96cb49a132bd7b4c648a64e93	unidentified	unidentified	unidentified	unidentified	unidentified	unidentified	unidentified	0	0	0	0	0	5	0	0	0	0	0	0	0	0	0	0	0	0	0	0	0	0	0	0	0	0	0	0	0	0	0	0	0	0	0	0	0	0	0	0	0	0
4303a9548536536ef410424165f26733	unidentified	unidentified	unidentified	unidentified	unidentified	unidentified	unidentified	0	0	0	0	0	0	0	0	0	0	0	0	0	0	0	0	0	0	0	0	0	0	0	0	0	0	0	0	0	0	0	0	0	321	24	0	0	0	0	0	0	0
430496ae2445b245c36aec518043a00a	Fungi	Ascomycota	Eurotiomycetes	Chaetothyriales	Cyphellophoraceae	Cyphellophora	unidentified	0	0	0	0	0	0	0	0	0	0	0	0	0	0	0	0	0	79	40	0	0	0	0	0	0	0	0	0	0	0	0	0	0	0	0	0	0	0	0	0	0	0
4323883e0eaa8becfa62fa20eb2cce6f	Fungi	Ascomycota	Sordariomycetes	Magnaporthales	unidentified	unidentified	unidentified	0	0	0	0	0	0	0	0	0	0	78	0	0	0	0	0	0	108	242	0	0	0	0	0	0	0	0	0	0	0	0	0	0	0	0	0	0	0	0	0	0	0
43271d0003a3819f417825f62611209f	unidentified	unidentified	unidentified	unidentified	unidentified	unidentified	unidentified	0	0	0	0	0	53	0	0	0	0	0	0	0	0	0	0	0	0	0	0	0	6	0	0	0	0	0	0	0	0	0	0	0	0	0	0	0	0	0	0	0	0
432bbd6105599ac2a6cf0d5c6fe6812d	unidentified	unidentified	unidentified	unidentified	unidentified	unidentified	unidentified	0	0	0	0	0	0	0	0	0	0	0	0	0	0	0	0	0	0	0	0	0	0	0	0	0	0	0	0	0	0	0	0	0	2	0	0	0	0	0	0	0	0
434e0dbd72eb0dde9481cfa577facd46	Fungi	Basidiomycota	Agaricomycetes	Amylocorticiales	unidentified	unidentified	unidentified	0	0	0	0	0	0	0	0	0	0	0	0	0	0	0	0	0	0	0	0	0	0	0	0	0	0	0	0	0	0	0	0	0	0	0	0	0	0	0	0	0	0
434f31fe77130cac3ab3956bc6d5dd8a	Fungi	Ascomycota	Sordariomycetes	Hypocreales	unidentified	unidentified	unidentified	0	0	0	0	6501	401	0	0	0	0	0	0	0	0	0	0	0	0	0	0	0	0	0	0	0	0	0	0	0	0	0	0	0	0	0	0	0	0	0	0	0	0
4357e05daa297b45cba45aefcd100543	Fungi	Ascomycota	Dothideomycetes	Venturiales	Sympoventuriaceae	unidentified	unidentified	0	0	0	0	0	0	0	0	0	0	0	0	0	0	0	0	0	0	0	0	0	0	0	0	0	0	0	0	0	13	0	0	0	0	0	0	0	0	0	0	0	0
435c0831efcce185370962ade3f12065	Fungi	Basidiomycota	Agaricomycetes	Russulales	Russulaceae	Russula	unidentified	38374	10628	0	0	0	0	64	0	0	0	0	0	0	0	0	0	0	0	0	0	0	0	4	0	0	0	0	5	0	0	0	0	0	0	0	0	0	0	0	0	0	0
4379146ba5c30d6ad296450e7bdf35cf	Fungi	Basidiomycota	Agaricomycetes	Agaricales	Physalacriaceae	Cryptomarasmius	unidentified	0	0	0	0	0	0	0	0	0	0	0	0	0	0	0	0	0	0	0	0	0	0	0	0	0	0	0	0	0	0	0	0	11	0	0	0	0	0	0	0	0	0
437f58e86277260ce522e83c746febfa	Fungi	Chytridiomycota	unidentified	unidentified	unidentified	unidentified	unidentified	0	0	0	0	0	0	0	0	0	0	0	0	0	0	0	0	0	0	0	4	0	0	0	0	0	0	0	0	0	0	0	0	0	0	0	0	0	0	0	0	0	0
4391c006a6de207e382829fbc9cd69ad	Fungi	Ascomycota	Leotiomycetes	Helotiales	unidentified	unidentified	unidentified	0	0	0	0	0	0	0	0	0	0	0	0	0	0	0	0	0	0	0	0	0	0	0	0	0	4	0	0	0	0	0	7	0	0	0	0	0	0	0	0	0	0
43920af8a0a2764af0e0dbcad525400f	Fungi	Basidiomycota	Tremellomycetes	Filobasidiales	Filobasidiaceae	Naganishia	unidentified	0	0	0	0	0	0	69	0	0	0	0	0	0	0	0	0	0	0	0	0	0	0	0	0	0	0	88	0	0	0	0	0	0	0	0	0	0	0	0	0	0	0
4395eb99d14c0d0c08892f0466976ffd	Fungi	Ascomycota	Leotiomycetes	Helotiales	unidentified	unidentified	unidentified	0	0	0	0	0	0	0	0	0	29	156	0	0	0	0	0	0	0	0	0	0	0	0	0	0	0	0	0	0	0	0	0	0	0	0	7	0	0	0	0	0	0
43980a8172fc6d7f2213664a862b7208	Fungi	Ascomycota	Leotiomycetes	Helotiales	Helotiales_fam_Incertae_sedis	unidentified	unidentified	0	0	0	0	0	0	0	0	0	0	0	0	97	0	0	0	0	42	0	35	22	0	0	0	0	0	0	0	0	0	0	0	0	0	242	0	27	0	0	0	0	0
43b25e9787af703629041dba3bdf90d9	Fungi	Chytridiomycota	Spizellomycetes	Spizellomycetales	unidentified	unidentified	unidentified	0	0	0	0	0	0	0	0	0	0	0	0	0	0	0	0	0	0	0	0	0	0	0	4	0	0	0	0	0	0	0	0	0	0	0	0	0	0	0	0	0	0
43b8e850743a9533981508a36f558831	Fungi	Basidiomycota	Agaricomycetes	Agaricales	Strophariaceae	Hypholoma	unidentified	0	0	0	0	0	0	0	0	0	0	0	0	0	0	0	0	0	0	0	0	0	0	0	0	0	0	0	0	0	0	0	0	7	0	0	0	0	0	0	0	0	0
43dfdb47abc80f8c39ca7086c0ecce7d	unidentified	unidentified	unidentified	unidentified	unidentified	unidentified	unidentified	0	0	0	0	0	0	0	0	0	0	0	0	0	0	0	0	0	0	0	0	0	0	0	0	0	0	0	0	0	0	0	0	0	0	0	0	0	0	0	0	0	43
43e0eeb92c036717c608638230660f8d	unidentified	unidentified	unidentified	unidentified	unidentified	unidentified	unidentified	0	0	0	0	0	0	0	0	0	0	0	0	0	0	0	0	0	0	0	0	0	0	2	0	0	0	0	0	0	0	0	0	0	0	0	0	0	0	0	0	0	0
43ff79b0e75dbd682c6fba08c74383e7	Fungi	Mortierellomycota	Mortierellomycetes	Mortierellales	Mortierellaceae	Mortierella	unidentified	0	0	0	276	0	0	0	0	0	65	166	0	0	0	0	0	0	0	0	3060	1466	621	387	0	0	0	0	0	0	0	0	0	0	0	0	171	165	0	0	0	0	0
440c4cb51896ee37218b0708a069593b	Fungi	unidentified	unidentified	unidentified	unidentified	unidentified	unidentified	0	0	0	0	0	0	0	0	0	0	0	0	0	0	0	0	0	0	0	0	0	0	0	0	0	7	0	0	0	0	0	0	0	0	0	0	0	0	0	0	0	0
4413cd67bbe7f122c3f412836dd22c34	Fungi	Ascomycota	unidentified	unidentified	unidentified	unidentified	unidentified	0	0	0	0	0	0	0	0	0	0	0	0	0	0	0	0	0	0	0	0	0	0	0	0	0	0	0	0	0	0	0	0	0	0	0	0	0	0	0	0	0	0
4422d748cb30f09185e29497c86e4f0f	Fungi	Glomeromycota	Glomeromycetes	Glomerales	Glomeraceae	unidentified	unidentified	0	0	0	0	0	0	0	0	0	0	0	0	0	0	0	0	9	0	0	0	0	0	0	0	0	0	0	0	0	0	0	0	0	0	0	0	0	0	0	0	0	0
443f8e19c57a8decc23715cae277d9fa	Fungi	Glomeromycota	Glomeromycetes	Glomerales	Glomeraceae	unidentified	unidentified	0	0	0	0	0	0	0	0	0	0	0	0	0	0	0	0	0	0	0	0	0	20	0	0	0	0	0	0	0	0	0	0	0	0	0	0	0	0	0	0	0	0
44492f566d32e3c90e5826e976d3d229	Fungi	Ascomycota	Dothideomycetes	Pleosporales	unidentified	unidentified	unidentified	0	0	314	3461	0	0	0	0	0	0	0	0	0	0	0	0	0	0	0	0	0	0	0	0	0	0	0	0	0	0	0	0	0	0	0	0	0	0	0	0	0	0
444c0c9dee0c57aa7f8aa5cc8d243772	Fungi	Chytridiomycota	Rhizophlyctidomycetes	Rhizophlyctidales	Rhizophlyctidaceae	Rhizophlyctis	unidentified	0	0	0	0	0	0	0	0	0	0	0	103	0	0	0	0	0	0	0	0	0	0	0	0	0	0	0	0	0	0	0	0	0	0	0	0	0	0	0	0	0	0
44559910f3a1a77cf03681d292426700	Fungi	Ascomycota	Eurotiomycetes	Eurotiales	Aspergillaceae	Penicillium	unidentified	0	0	0	0	0	0	0	9276	9637	0	0	0	0	0	0	0	0	0	0	0	0	0	0	0	0	0	0	0	0	0	0	0	0	0	0	0	0	0	0	0	0	0
445b360754014601a1912d42b582ca85	Fungi	Mucoromycota	Mucoromycetes	Mucorales	Backusellaceae	Backusella	Backusella_lamprospora	0	0	0	0	0	0	0	0	0	0	0	0	0	0	0	0	3	0	0	0	0	0	0	0	0	0	0	0	0	0	0	0	0	0	0	0	0	0	0	0	0	0
445d6b261b67818dc02fb1335258a6fc	Fungi	Ascomycota	Sordariomycetes	Sordariales	unidentified	unidentified	unidentified	0	0	0	9	0	0	0	0	0	197	0	24	37	0	0	0	0	0	0	0	0	0	0	0	0	0	0	0	0	0	0	0	0	0	0	0	0	0	0	0	0	0
447fa150ce7ccdfaea37126044c38675	Fungi	Rozellomycota	unidentified	unidentified	unidentified	unidentified	unidentified	0	0	0	0	0	0	0	0	0	0	0	0	0	0	0	0	0	0	0	0	0	0	0	0	0	0	0	0	0	0	0	0	0	0	0	0	12	0	0	0	0	0
44a8473193b86687f67ef79f81aeb259	unidentified	unidentified	unidentified	unidentified	unidentified	unidentified	unidentified	0	0	0	0	0	0	0	0	0	0	0	0	0	0	0	0	0	0	0	0	0	0	0	0	0	0	0	0	0	0	0	0	0	0	0	0	0	0	0	0	0	0
44b22f01bd7d22cf103768fc8be17ced	unidentified	unidentified	unidentified	unidentified	unidentified	unidentified	unidentified	0	0	0	0	0	7	0	0	0	0	0	0	0	0	0	0	0	0	0	0	0	0	0	0	0	0	0	0	0	0	0	0	0	0	0	0	0	0	0	0	0	0
44bb38ce37b586b27add886655a56972	Fungi	Ascomycota	Sordariomycetes	Sordariales	Lasiosphaeriaceae	Podospora	unidentified	0	0	0	0	0	0	0	0	0	252	1838	0	0	0	0	0	0	5	0	0	0	0	0	0	0	0	0	0	0	0	0	0	0	0	0	0	0	0	0	0	0	0
44c53a6355ca286f4394ccf1e53b8ee2	Fungi	Ascomycota	Leotiomycetes	Helotiales	unidentified	unidentified	unidentified	0	0	0	0	0	0	0	0	0	0	0	0	0	4	0	0	0	0	0	0	0	0	0	0	0	0	0	0	0	16	0	0	109	0	0	0	0	0	0	0	0	0
44c5ede3ac3b09da026462fb0518e432	Fungi	Ascomycota	Leotiomycetes	Helotiales	unidentified	unidentified	unidentified	0	0	784	14	0	0	0	0	0	0	0	0	34	0	0	0	0	0	25	0	0	0	0	0	0	0	0	0	0	0	0	0	0	0	0	0	0	0	0	0	0	0
44cc7e5c0c4504e9a533bffe45549d53	unidentified	unidentified	unidentified	unidentified	unidentified	unidentified	unidentified	0	0	0	0	0	0	0	0	0	0	0	0	0	0	0	0	0	0	0	0	0	0	0	0	0	0	0	0	0	0	0	0	0	86	54	0	0	0	0	0	0	0
44db06e0a24980fb15db932d2f5e5168	unidentified	unidentified	unidentified	unidentified	unidentified	unidentified	unidentified	0	0	0	0	0	0	0	0	0	0	0	0	0	0	0	0	0	0	0	0	0	0	24	0	0	0	0	0	0	0	0	0	0	0	0	0	0	0	0	0	0	0
44ea1391cbce5ddae273ce6b6dc80c66	Fungi	Basidiomycota	Agaricomycetes	Agaricales	Tricholomataceae	Tricholoma	unidentified	0	0	0	0	0	0	0	0	0	0	0	0	0	0	0	0	21	0	0	0	0	0	0	0	0	0	0	0	0	0	0	0	0	0	0	0	0	0	0	0	0	0
44ec2d5ff983102c010ef664e41d55a5	Fungi	Ascomycota	Leotiomycetes	Helotiales	unidentified	unidentified	unidentified	0	0	0	0	0	0	0	0	0	0	0	0	0	0	0	0	0	0	0	0	0	77	0	0	0	0	0	0	0	0	0	0	0	0	0	0	0	0	0	0	0	0
44f69854ee80233c46a8460c69a4aeee	Fungi	Chytridiomycota	Spizellomycetes	Spizellomycetales	Powellomycetaceae	unidentified	unidentified	0	0	0	0	0	10	0	0	0	0	0	0	0	0	0	0	0	0	0	0	0	0	0	0	0	0	0	0	0	0	0	0	0	0	0	0	0	0	0	0	0	0
450ab99f45cd1cd9997c69dd17b142d3	unidentified	unidentified	unidentified	unidentified	unidentified	unidentified	unidentified	0	0	0	0	0	0	0	0	11	0	0	0	0	0	0	0	0	0	0	0	0	0	0	0	0	0	0	0	0	0	0	0	0	0	0	0	0	0	0	0	0	0
450c8cc8d85f9a3f72c8130af476f6b2	Fungi	unidentified	unidentified	unidentified	unidentified	unidentified	unidentified	0	0	0	0	0	0	0	0	0	0	0	0	0	0	0	0	0	0	0	0	0	0	0	0	0	0	0	0	0	0	0	0	0	0	0	0	0	0	0	0	0	0
4531d0a5fa98a16ac3fbbe829116942d	Fungi	Ascomycota	Dothideomycetes	unidentified	unidentified	unidentified	unidentified	0	0	0	0	0	0	0	0	0	0	0	0	0	0	0	3	0	0	0	0	0	0	0	0	0	0	0	0	0	0	0	0	0	0	0	0	0	0	0	0	0	0
4537f508e23a23b45cfbe328fe0ea745	Fungi	Ascomycota	Sordariomycetes	unidentified	unidentified	unidentified	unidentified	0	0	0	0	0	0	0	0	0	0	0	0	0	0	0	0	0	0	0	0	0	0	0	0	0	0	0	0	0	0	0	0	0	0	0	71	15	0	0	0	0	0
45422ec4c01acdb2f44b4e9fc9ee8d97	Fungi	unidentified	unidentified	unidentified	unidentified	unidentified	unidentified	0	0	0	0	0	0	0	0	0	0	0	0	0	0	0	0	0	0	0	0	0	0	0	0	0	0	0	0	0	0	0	0	0	0	0	3	0	0	0	0	0	0
4547a2fca112bec8b466b2004c526abd	Fungi	unidentified	unidentified	unidentified	unidentified	unidentified	unidentified	0	0	56	604	0	0	0	0	0	0	0	0	0	0	0	0	0	0	0	0	0	0	0	0	0	16	0	0	0	0	0	0	0	0	0	0	0	0	0	0	0	0
45538edebf81e131211fec3aed52c9c0	unidentified	unidentified	unidentified	unidentified	unidentified	unidentified	unidentified	0	0	0	0	0	0	0	0	0	0	0	0	0	0	0	0	0	0	0	0	0	0	0	0	0	0	0	0	0	4	0	0	0	0	0	0	0	0	0	0	0	0
455801ed5769adf6570a1e7c6ceb734d	Fungi	Basidiomycota	Exobasidiomycetes	Exobasidiales	Exobasidiaceae	Exobasidium	unidentified	0	0	0	0	0	0	0	0	0	0	0	0	0	0	0	0	0	0	0	0	0	0	0	0	0	0	0	0	0	11	0	0	0	0	0	0	0	0	0	0	0	0
456c59776ccfe4e5eb8a8e73f31387bf	Fungi	Ascomycota	Laboulbeniomycetes	Pyxidiophorales	unidentified	unidentified	unidentified	0	0	0	0	0	0	0	0	0	0	0	0	0	0	0	0	0	0	0	3	5	0	0	0	0	0	0	0	0	0	0	0	0	0	0	0	0	0	0	0	0	0
457cbd56d042ac4efafc7b4154b7038c	Fungi	Basidiomycota	Microbotryomycetes	Leucosporidiales	unidentified	unidentified	unidentified	0	0	0	0	0	0	0	0	0	0	0	0	0	0	0	0	0	0	0	0	3	0	0	0	0	0	0	0	0	0	0	0	0	0	0	0	0	0	0	0	0	0
45869e456be77b60ce26bb8d5e9ea740	unidentified	unidentified	unidentified	unidentified	unidentified	unidentified	unidentified	0	0	0	0	0	0	0	0	0	0	2	0	0	0	0	0	0	0	0	0	0	0	0	0	0	0	0	0	0	0	0	0	0	0	0	0	0	0	0	0	0	0
459eaf216444b3b88566bf225555ff73	Fungi	Chytridiomycota	unidentified	unidentified	unidentified	unidentified	unidentified	0	0	0	0	4	0	0	0	0	0	0	0	0	0	0	0	0	0	0	0	0	0	0	0	0	0	0	0	0	0	0	0	0	0	0	0	0	0	0	0	0	0
45ab71f22c7d7a8e0bc56e00e0f4b7dd	unidentified	unidentified	unidentified	unidentified	unidentified	unidentified	unidentified	0	0	0	0	0	0	0	0	0	0	0	0	0	0	0	0	0	0	0	0	0	0	0	0	0	0	0	0	0	0	0	0	0	0	0	0	0	0	0	0	3	0
45be041947c0333b4beb5776b8531469	unidentified	unidentified	unidentified	unidentified	unidentified	unidentified	unidentified	0	0	0	0	0	0	0	0	0	0	0	0	0	0	0	0	0	0	0	0	0	0	9	0	0	0	0	0	0	0	0	0	0	0	0	0	0	0	0	0	0	0
45c7330e5b72c7d97afcb8dbdf0b7851	Fungi	Ascomycota	Leotiomycetes	Helotiales	unidentified	unidentified	unidentified	0	0	0	0	0	0	0	0	0	100	100	0	0	0	0	0	0	0	0	0	0	0	0	0	0	0	0	0	0	0	0	0	0	0	0	46	7	0	0	0	0	0
45d110bdb5386833a1c5f7aecc123286	Fungi	unidentified	unidentified	unidentified	unidentified	unidentified	unidentified	0	0	0	0	0	0	0	0	0	0	0	0	0	0	0	0	0	0	0	0	0	0	0	0	0	0	0	0	0	0	0	0	0	0	0	0	0	0	0	0	0	0
45d282dfb3cc38af8f242f9498c00dd7	Fungi	Ascomycota	Leotiomycetes	Helotiales	unidentified	unidentified	unidentified	1303	73	0	0	0	0	0	0	0	0	0	0	0	0	0	0	0	0	0	0	0	0	0	0	0	0	0	0	0	0	0	0	0	0	0	0	0	0	0	0	0	0
45d98ea8b36a1e21e5b56fbaa9221db7	Fungi	Ascomycota	Leotiomycetes	unidentified	unidentified	unidentified	unidentified	0	0	0	0	0	0	0	0	0	0	0	0	0	0	0	0	0	0	0	0	0	0	0	0	0	0	0	0	0	0	0	0	0	0	0	0	0	0	0	0	0	0
45dde51c99c0ba2380544aa5218122a8	unidentified	unidentified	unidentified	unidentified	unidentified	unidentified	unidentified	0	0	12	13	0	0	0	0	0	0	0	0	0	0	0	0	6	0	0	0	0	0	0	0	0	0	0	0	0	0	0	0	0	0	0	0	0	0	0	0	0	0
45e90fe770f2dbd0384bb540d47b36a4	unidentified	unidentified	unidentified	unidentified	unidentified	unidentified	unidentified	0	0	0	0	0	0	0	0	0	0	0	0	0	0	0	0	0	0	12	0	0	0	0	0	0	0	0	0	0	0	0	0	0	0	0	0	0	0	0	0	0	0
45e9c1225353bd8f02f66d1163325977	Fungi	Mucoromycota	Mucoromycetes	Mucorales	Mucoraceae	Mucor	unidentified	0	0	0	0	0	0	0	0	0	0	0	0	0	0	0	0	0	0	0	0	0	0	0	0	0	0	0	0	0	0	0	0	0	0	0	0	0	0	0	0	0	189
45ef068e982f84a27cecefae231d755e	Fungi	Ascomycota	Eurotiomycetes	Chaetothyriales	unidentified	unidentified	unidentified	0	0	0	0	0	0	0	18	15	13	0	0	10	0	0	953	430	11	22	0	0	81	6	0	3	0	0	0	0	0	0	0	0	0	0	0	0	0	0	0	0	0
45f36164a3a34baee7f152a5d0b33a6a	Fungi	Mortierellomycota	Mortierellomycetes	Mortierellales	Mortierellaceae	Mortierella	unidentified	0	0	0	0	0	0	0	0	0	0	0	0	0	0	0	0	0	0	0	295	0	0	0	0	0	0	0	0	0	0	0	0	0	0	0	0	0	0	0	0	0	0
45f92c5fea8a0d70882edd1825f447d4	Fungi	Basidiomycota	Cystobasidiomycetes	Cystobasidiales	Cystobasidiaceae	Cystobasidium	unidentified	0	0	0	0	0	0	0	0	19	13	6	0	0	0	0	0	0	0	0	0	0	38	3	0	0	0	0	0	0	0	181	0	0	0	0	5	0	0	0	0	0	0
4605c6e1c6b7628735d66aa513638086	unidentified	unidentified	unidentified	unidentified	unidentified	unidentified	unidentified	0	0	0	0	0	0	0	0	0	0	0	0	0	0	0	0	0	0	0	0	0	0	0	0	0	0	0	0	0	0	0	0	0	5	0	0	0	0	0	0	0	0
461f2b529129558aaa24bc3570815fa0	Fungi	Ascomycota	unidentified	unidentified	unidentified	unidentified	unidentified	0	0	0	0	0	0	0	0	0	0	0	0	0	0	32	0	0	0	0	0	0	0	0	0	0	0	0	0	0	0	0	0	0	0	0	0	0	0	0	0	0	0
4627c76cd9c6863ed65a5ac56fbaabb3	Fungi	Basidiomycota	Microbotryomycetes	Leucosporidiales	Leucosporidiaceae	Leucosporidium	unidentified	0	0	0	0	0	0	0	0	0	32	84	0	0	0	0	0	0	0	0	0	0	10	0	0	0	0	0	0	0	0	0	0	0	0	0	0	0	0	0	0	0	0
4629d040391274bc2522a459abfe284a	Fungi	Basidiomycota	Agaricomycetes	Russulales	Lachnocladiaceae	Vararia	unidentified	0	0	0	0	0	0	0	0	0	580	0	0	0	0	0	0	0	0	0	0	0	0	0	0	0	0	0	0	0	0	0	0	0	0	0	0	0	0	0	0	0	0
462dd5dddc7fc5b0b658c9f22656d56e	Fungi	Basidiomycota	Agaricomycetes	Tremellodendropsidales	unidentified	unidentified	unidentified	0	0	0	0	0	0	0	0	0	2255	37	0	0	0	0	0	0	0	0	0	0	0	0	0	0	0	0	0	0	0	0	0	0	0	0	0	0	0	0	0	0	0
465038bd3e645871634b033d5de23cd0	Fungi	Ascomycota	Dothideomycetes	Pleosporales	Cucurbitariaceae	Neocucurbitaria	unidentified	0	0	0	0	0	0	0	0	0	104	164	0	0	0	0	0	0	0	0	0	0	0	0	0	0	0	0	0	0	0	0	0	0	31	2	50	4	0	0	0	0	0
46542a6838da4266d3130d5f5e366714	unidentified	unidentified	unidentified	unidentified	unidentified	unidentified	unidentified	0	0	0	0	0	0	0	0	0	0	0	0	0	0	0	0	0	0	0	0	0	0	0	0	0	0	0	0	0	0	0	0	0	208	30	0	0	0	0	0	0	0
465ed5519da98120e1e2cb3f0351b970	Fungi	Ascomycota	Sordariomycetes	Hypocreales	Hypocreales_fam_Incertae_sedis	Sarocladium	unidentified	0	0	26	0	0	0	0	0	0	0	0	0	0	0	0	0	0	0	0	0	0	0	0	0	0	0	0	0	0	26	0	0	0	0	0	0	0	0	0	0	0	0
46757148a1c8c67d236ac1b45ab4d6c9	Fungi	Ascomycota	Dothideomycetes	Capnodiales	unidentified	unidentified	unidentified	0	0	0	26	0	0	0	0	0	0	0	0	0	0	0	8	0	0	0	0	0	0	0	0	0	0	0	0	0	0	0	0	0	0	0	0	0	0	0	0	0	0
467625e1494c997045c8531875c71e90	Fungi	Basidiomycota	Agaricomycetes	Agaricales	Physalacriaceae	unidentified	unidentified	0	0	0	0	0	0	0	0	0	0	0	0	0	0	0	0	0	0	0	0	0	0	0	0	0	0	0	0	0	0	0	0	0	0	0	0	0	0	0	0	0	0
468828d00e322a9d40bbbdcc3eda84d8	Fungi	Basidiomycota	Agaricomycetes	Agaricales	Amanitaceae	Amanita	unidentified	0	0	0	0	0	0	0	0	0	0	0	0	0	0	4	0	0	0	0	0	0	0	0	0	0	0	0	0	0	0	0	0	0	0	0	0	0	0	0	0	0	0
469d3ab13d7400eda96b7d706359d750	unidentified	unidentified	unidentified	unidentified	unidentified	unidentified	unidentified	0	0	0	0	0	0	0	0	0	0	0	0	0	0	0	0	0	0	0	0	0	0	0	0	0	0	0	0	0	0	0	0	0	0	0	0	0	0	0	0	0	0
469f6c38fab0df809ad3c3480ec3fd99	Fungi	Chytridiomycota	unidentified	unidentified	unidentified	unidentified	unidentified	0	0	0	0	0	0	0	0	0	0	0	0	0	0	0	0	0	0	0	0	0	881	7019	0	0	0	0	0	0	0	0	0	0	0	0	0	0	0	0	0	0	0
46b5582842aede43f1ad3463f6b3d999	Fungi	Basidiomycota	Agaricomycetes	Corticiales	Vuilleminiaceae	Vuilleminia	unidentified	0	0	0	0	0	0	0	0	0	0	0	0	0	0	0	0	0	0	0	0	0	0	0	0	0	0	0	0	0	24	0	0	0	0	0	0	0	0	0	0	0	0
46b692771ea66a0f17d14259be43e344	Fungi	Basidiomycota	Agaricomycetes	Hymenochaetales	Schizoporaceae	Xylodon	unidentified	0	0	0	0	0	0	0	0	0	0	0	0	0	0	0	0	0	0	4	0	0	0	0	0	0	0	0	0	0	0	0	0	5	0	0	0	0	0	0	0	0	0
46c12fe7a9acbec2a70e5a6a23d46a03	unidentified	unidentified	unidentified	unidentified	unidentified	unidentified	unidentified	0	0	0	0	0	0	0	0	0	0	0	0	0	0	0	0	0	0	0	0	0	0	0	0	0	0	0	0	0	0	0	0	0	0	0	0	0	0	0	0	0	0
46c78675b6037621ee0b30a222ffa09c	unidentified	unidentified	unidentified	unidentified	unidentified	unidentified	unidentified	0	0	0	0	0	0	0	0	0	0	0	0	0	0	0	0	0	0	3	0	0	0	0	0	0	0	0	0	0	0	0	0	0	0	0	0	0	0	0	0	0	0
46f7db6e062bd1bf15ecfdebea2c5796	Fungi	Basidiomycota	Agaricomycetes	Agaricales	Lycoperdaceae	Bovista	unidentified	0	0	0	0	0	0	0	0	0	0	0	0	0	0	0	0	0	0	0	0	0	0	0	0	0	0	0	0	0	0	0	0	0	0	0	0	0	0	0	0	0	0
4720dc3e4884dde2c5edf75a4a34a6a7	Fungi	Ascomycota	Lecanoromycetes	Lecanorales	unidentified	unidentified	unidentified	0	0	0	0	0	0	0	0	0	0	0	0	0	0	8	0	0	0	0	0	0	0	0	0	0	0	0	0	0	3	0	0	0	0	0	0	0	0	0	0	0	0
473c77db95724c5b612c6a9be72ec8d2	Fungi	Ascomycota	Sordariomycetes	Hypocreales	Hypocreaceae	Trichoderma	unidentified	0	0	12	24	0	0	0	0	0	0	0	0	12	0	0	0	0	0	0	17	0	27	0	0	0	45	0	0	0	0	0	0	0	0	0	42	15	0	0	0	0	0
474352b18a6dab5375e8323a11d9d353	Fungi	Basidiomycota	Agaricomycetes	Agaricales	unidentified	unidentified	unidentified	0	0	0	0	0	0	0	0	0	89	0	0	0	0	0	0	0	0	0	0	0	0	0	0	0	0	0	0	0	0	0	0	0	0	0	0	0	0	0	0	0	0
474920c68fa18f9a1dab43e3bd693c67	Fungi	Glomeromycota	Glomeromycetes	Glomerales	Glomeraceae	unidentified	unidentified	0	0	0	0	0	0	0	58	310	0	0	0	0	0	0	0	0	0	0	0	0	0	0	0	0	0	0	0	0	0	0	0	0	0	0	0	0	0	0	0	0	0
4755d38d49a53b83e9048da00615027e	Fungi	unidentified	unidentified	unidentified	unidentified	unidentified	unidentified	0	0	0	0	0	0	0	0	0	0	0	0	0	0	0	0	0	0	0	0	0	0	0	0	0	0	0	0	0	0	0	0	0	0	0	0	0	0	0	0	0	0
476d244b29008f17f73e1a6abe0bb018	unidentified	unidentified	unidentified	unidentified	unidentified	unidentified	unidentified	0	0	0	0	0	0	0	0	0	0	0	0	0	0	0	0	2	0	0	0	0	0	0	0	0	0	0	0	0	0	0	0	0	0	0	0	0	0	0	0	0	0
477787114ee314f8450d3249c4b1bd19	unidentified	unidentified	unidentified	unidentified	unidentified	unidentified	unidentified	0	0	0	6	0	0	0	0	0	0	0	0	0	0	0	0	0	0	0	0	0	0	0	0	0	0	0	0	0	0	0	0	0	0	0	0	0	0	0	0	0	0
478adcd42244c7ce50c5848f236f431f	Fungi	Ascomycota	Pezizomycotina_cls_Incertae_sedis	Pezizomycotina_ord_Incertae_sedis	Pezizomycotina_fam_Incertae_sedis	Ciliophora	unidentified	0	0	0	0	0	21	0	0	0	0	0	0	0	0	0	0	0	0	0	0	0	0	0	0	0	0	0	0	0	0	0	0	0	0	0	0	0	0	0	0	0	0
47954ee81313f2758b182c69f913914f	Fungi	Ascomycota	Pezizomycetes	Pezizales	unidentified	unidentified	unidentified	0	0	0	0	0	0	0	0	0	39	41	0	0	0	0	0	0	0	0	0	0	0	0	0	0	0	0	0	0	0	0	0	0	0	0	0	0	0	0	0	0	0
4798543add714c354fe1defa64033980	Fungi	Chytridiomycota	Rhizophlyctidomycetes	Rhizophlyctidales	Rhizophlyctidaceae	Rhizophlyctis	unidentified	0	0	0	0	0	0	0	0	0	0	0	0	0	0	0	0	0	0	0	0	0	0	0	0	0	0	0	0	0	0	0	0	0	0	0	0	0	0	0	0	0	805
47a50ddd442106ede9407008ae518c34	Fungi	Ascomycota	Sordariomycetes	Microascales	Microascaceae	Scedosporium	unidentified	0	0	0	0	0	0	0	0	0	0	0	0	0	0	0	0	0	0	0	0	0	0	0	0	0	0	0	0	0	0	0	0	0	0	0	0	0	0	0	0	0	0
47b0a232e6b0b6a920e72e0f7ee3c74a	Fungi	Ascomycota	Saccharomycetes	Saccharomycetales	Lipomycetaceae	unidentified	unidentified	0	0	0	0	0	0	0	0	0	0	0	0	0	0	0	0	0	0	0	0	0	0	0	0	0	0	0	0	0	0	0	0	0	0	0	0	0	0	0	0	0	0
47b665f973b55d21aedfa82f45017cba	Fungi	Basidiomycota	Agaricomycetes	unidentified	unidentified	unidentified	unidentified	0	0	0	0	0	0	0	0	3	0	0	0	0	0	0	0	0	0	0	0	0	0	0	0	0	0	0	0	0	0	0	0	0	0	0	0	0	0	0	0	0	0
47bca209e744921ec7a2ae7a379c4fe8	unidentified	unidentified	unidentified	unidentified	unidentified	unidentified	unidentified	0	0	0	0	0	0	0	0	4	0	0	0	0	0	0	0	0	0	0	0	0	0	0	0	0	0	0	0	0	0	0	0	0	0	0	0	0	0	0	0	0	0
47c641979d80fe799f95e5160d15ddfd	Fungi	Ascomycota	Orbiliomycetes	Orbiliales	Orbiliaceae	Orbilia	unidentified	0	0	0	0	0	0	0	0	0	3	0	0	0	0	0	0	0	0	0	0	0	0	0	0	0	0	0	0	0	0	0	0	0	0	0	0	0	0	0	0	0	0
47de0aa223f06cb98c74444d9e6c294b	Fungi	Basidiomycota	Agaricomycetes	Agaricales	Lycoperdaceae	Bovista	unidentified	0	0	0	7	0	6	0	0	0	0	0	0	0	0	0	0	0	0	0	0	0	0	0	0	0	0	0	0	0	0	0	0	0	0	0	0	0	0	0	0	0	0
47dfc4248b32e3efbc829105b9b3f6a0	Fungi	Glomeromycota	Glomeromycetes	Glomerales	Glomeraceae	unidentified	unidentified	0	0	0	10	0	0	0	0	0	0	0	0	0	0	0	0	0	20	0	0	0	0	0	0	0	0	0	0	0	0	0	0	0	0	0	0	0	0	0	0	0	0
47e89bf7b559fddac5754807758f5bd6	unidentified	unidentified	unidentified	unidentified	unidentified	unidentified	unidentified	0	0	0	0	0	9	0	0	0	0	0	0	0	0	0	0	0	0	0	0	0	0	0	0	0	0	0	0	0	0	0	0	0	0	0	0	0	0	0	0	0	0
47fdafae2a979fa5e0da6fce2f0264f6	Fungi	Basidiomycota	Agaricomycetes	Agaricales	Psathyrellaceae	Coprinopsis	unidentified	0	0	0	0	0	0	0	0	0	0	0	0	609	0	0	0	0	0	0	0	0	0	0	0	0	0	0	0	0	0	0	0	0	0	0	0	0	0	0	0	0	0
4804cbec47a17a7cfbc6fe7ef406e09d	Fungi	Ascomycota	unidentified	unidentified	unidentified	unidentified	unidentified	27	0	0	0	0	0	0	0	0	0	0	0	0	0	0	0	0	0	0	0	0	0	0	0	0	0	0	0	0	0	0	0	0	0	0	0	0	0	0	0	0	0
4825048963978443783304c3fc19266d	unidentified	unidentified	unidentified	unidentified	unidentified	unidentified	unidentified	0	0	0	0	0	0	0	77	146	0	0	0	0	0	0	0	0	0	0	0	0	0	0	0	0	0	0	0	0	0	0	0	0	0	0	0	0	0	0	0	0	0
4826c1fcd9f9b8fa1780ecaabc117c18	Fungi	Ascomycota	Eurotiomycetes	Chaetothyriales	unidentified	unidentified	unidentified	0	0	0	6	0	0	0	0	0	224	0	0	33	0	0	253	136	0	0	0	0	25	0	0	0	0	0	0	0	0	0	0	0	696	128	1590	1778	0	0	0	0	0
4829966c33662136bebc6c7a866a753a	Fungi	Basidiomycota	Tremellomycetes	Tremellales	unidentified	unidentified	unidentified	0	0	0	0	0	0	0	0	0	6	0	0	0	0	0	0	0	0	0	0	0	0	0	0	0	0	0	0	0	0	0	0	0	0	0	0	0	0	0	0	0	0
482ef478619f0b5a4beb90108e54e52d	unidentified	unidentified	unidentified	unidentified	unidentified	unidentified	unidentified	0	0	0	0	0	0	0	0	0	0	0	0	0	0	0	0	0	0	0	0	0	0	0	0	5	0	0	0	0	0	0	0	0	0	0	0	0	0	0	0	0	0
4837603d649207e55f8ded987e2f1468	unidentified	unidentified	unidentified	unidentified	unidentified	unidentified	unidentified	0	0	0	0	0	0	0	0	0	0	0	0	0	0	0	0	0	0	0	0	0	0	0	0	0	0	0	0	0	0	0	0	0	0	0	4	0	0	0	0	0	0
4846f231d1166fa1aa0e8a208f13d846	Fungi	Chytridiomycota	unidentified	unidentified	unidentified	unidentified	unidentified	0	0	0	0	0	0	0	0	0	0	0	0	0	0	0	0	0	4	0	0	0	0	0	0	0	0	0	0	0	0	0	0	0	0	0	0	0	0	0	0	0	0
4847879c04ca0e8c19b62a5816379a2d	Fungi	Basidiomycota	Agaricomycetes	Agaricales	Physalacriaceae	Strobilurus	unidentified	0	0	0	0	0	0	0	0	0	0	0	0	0	0	0	0	0	0	0	0	0	0	0	0	0	0	0	0	0	0	0	0	0	0	0	0	0	0	0	0	0	0
484b69625773f1f8dfd9e51954636d95	unidentified	unidentified	unidentified	unidentified	unidentified	unidentified	unidentified	2	0	0	0	0	0	0	0	0	0	0	0	0	0	0	0	0	0	0	0	0	0	0	0	0	0	0	0	0	0	0	0	0	0	0	0	0	0	0	0	0	0
48650ba641556221e7b0592655be7179	unidentified	unidentified	unidentified	unidentified	unidentified	unidentified	unidentified	0	0	2	0	0	0	0	0	0	0	0	0	0	0	0	0	0	0	0	0	0	0	0	0	0	0	0	0	0	0	0	0	0	0	0	0	0	0	0	0	0	0
48669f1093981fde00211c892be8932b	Fungi	Basidiomycota	Agaricomycetes	Boletales	Rhizopogonaceae	Rhizopogon	unidentified	1770	3587	0	0	0	0	0	0	0	0	0	0	0	0	0	0	0	0	0	0	0	0	0	0	0	0	0	0	0	0	0	0	0	0	0	0	0	0	0	0	0	0
48690e15a638b1ab9e33e9bd95528d55	unidentified	unidentified	unidentified	unidentified	unidentified	unidentified	unidentified	0	0	0	0	0	0	0	0	0	0	7	0	0	0	0	0	0	0	0	0	0	0	0	0	0	0	0	0	0	0	0	0	0	0	0	0	0	0	0	0	0	0
487345adf48a43ac00d4d2d0101668c5	unidentified	unidentified	unidentified	unidentified	unidentified	unidentified	unidentified	0	0	0	0	0	0	0	0	0	0	0	0	0	0	0	0	0	0	0	0	0	0	0	0	0	0	0	0	0	0	0	0	0	0	0	0	0	0	0	0	0	0
487dcd2d7896fd024859e8e152d4da0c	Fungi	Ascomycota	Sordariomycetes	Hypocreales	Nectriaceae	Fusarium	unidentified	0	0	0	0	0	0	0	0	73	108	92	1073	425	0	0	0	0	0	0	0	0	0	0	0	0	0	0	0	0	0	0	0	37	3005	620	26	18	0	36	0	0	0
4884c2079b9e7a6d799aa69cb4c0498b	Fungi	Chytridiomycota	Lobulomycetes	Lobulomycetales	unidentified	unidentified	unidentified	0	0	0	0	0	0	0	6	0	0	0	0	0	0	0	0	0	0	0	0	0	0	0	0	0	0	0	0	0	0	0	0	0	0	0	0	0	0	0	0	0	0
48a5545dba97f4404340defc617776e6	Fungi	Basidiomycota	Exobasidiomycetes	Microstromatales	Microstromataceae	unidentified	unidentified	0	0	0	0	0	0	0	0	0	0	0	0	0	0	0	0	0	0	0	0	0	0	0	0	0	0	0	0	0	5	0	0	0	0	0	0	0	0	0	0	0	0
48a5ddf4c68d84f260103707719ad5f6	Fungi	Chytridiomycota	Lobulomycetes	Lobulomycetales	unidentified	unidentified	unidentified	0	0	0	0	0	47	0	0	0	0	0	0	0	0	0	0	0	0	0	0	0	0	0	0	0	0	0	0	0	0	0	0	0	0	0	0	0	0	0	0	0	0
48ab06f81231249d78843a690ad1a412	Fungi	Ascomycota	Eurotiomycetes	Verrucariales	unidentified	unidentified	unidentified	0	0	0	0	0	0	0	0	0	0	0	0	0	0	0	0	0	0	0	0	0	0	17	0	0	0	0	0	0	0	0	0	0	0	0	0	0	0	0	0	0	0
48bc5d7456468cb0334163771a070b1a	Fungi	Rozellomycota	unidentified	unidentified	unidentified	unidentified	unidentified	0	0	0	0	0	0	0	0	0	0	0	0	0	0	0	0	0	0	0	0	0	0	0	0	0	0	0	0	0	0	0	0	0	76	0	65	0	0	10	0	0	0
48dae78399de432506fbf5ad2f8eb1d0	Fungi	Basidiomycota	Agaricomycetes	Boletales	Coniophoraceae	Coniophora	unidentified	0	0	0	0	0	0	0	0	0	0	0	0	0	5	0	0	0	0	0	0	0	0	0	0	0	0	0	0	0	0	0	0	0	0	0	0	0	0	0	0	0	0
48f40bb1b436fc395ffde7f075134ef0	Fungi	Basidiomycota	Exobasidiomycetes	Exobasidiales	Exobasidiaceae	Exobasidium	unidentified	0	0	0	0	0	0	0	0	0	0	0	0	0	0	0	0	0	0	0	0	0	0	0	0	0	0	0	0	0	0	0	0	0	0	0	0	0	0	0	0	0	0
48f8601be5f94449754ccee60756172b	Fungi	unidentified	unidentified	unidentified	unidentified	unidentified	unidentified	0	0	0	0	0	0	0	0	0	0	0	0	4	0	0	0	0	0	0	0	0	0	0	0	0	0	0	0	0	0	0	0	0	0	0	0	0	0	0	0	0	0
49072b745e9eb9936a0691197a06b1bd	Fungi	Ascomycota	Dothideomycetes	Tubeufiales	Tubeufiaceae	unidentified	unidentified	0	0	0	0	0	0	0	0	0	0	0	0	0	0	0	0	0	0	0	45	0	0	0	0	0	0	0	0	0	0	0	0	0	0	0	0	0	0	0	0	0	0
49321672f311b4523ce9bff1c3bfaffe	Fungi	Chytridiomycota	unidentified	unidentified	unidentified	unidentified	unidentified	0	0	0	0	0	0	0	0	0	0	0	0	0	0	0	0	0	0	0	0	21	0	0	0	0	0	0	0	0	0	0	0	0	0	0	0	0	0	0	0	0	0
4939a920148f62798b8fcaec693413cc	Fungi	Zoopagomycota	unidentified	unidentified	unidentified	unidentified	unidentified	0	0	0	0	0	0	0	0	0	0	0	0	4	0	0	0	0	0	0	0	0	0	0	0	0	0	0	0	0	0	0	0	0	0	0	0	0	0	0	0	0	0
493ba6cfc058707f710026aaf9cfd4c1	unidentified	unidentified	unidentified	unidentified	unidentified	unidentified	unidentified	0	140	0	0	0	0	0	0	0	0	0	0	0	0	0	0	0	0	0	0	0	0	0	0	0	0	0	0	0	0	0	0	0	0	0	0	0	0	0	0	0	0
4951d9784c45e1cf5597fe8159567d98	Fungi	Chytridiomycota	unidentified	unidentified	unidentified	unidentified	unidentified	0	0	0	0	8	0	0	0	0	0	0	0	0	0	0	0	0	0	0	0	0	0	0	0	0	0	0	0	0	0	0	0	0	0	0	0	0	0	0	0	0	0
495213fffae49cca6407df482740729f	Fungi	Ascomycota	unidentified	unidentified	unidentified	unidentified	unidentified	0	0	0	0	0	0	0	0	0	0	0	0	0	0	0	0	0	0	0	0	0	5	0	0	0	0	0	0	0	0	0	0	0	0	0	0	0	0	0	0	0	0
49641e1073d7e582a3a48a27ef0bc8c4	Fungi	Ascomycota	Pezizomycetes	Pezizales	Pyronemataceae	Wilcoxina	unidentified	0	0	0	0	0	0	0	0	0	0	0	0	0	0	0	0	0	0	0	0	0	0	0	0	0	0	0	0	0	143	0	0	0	0	0	0	0	0	0	0	0	0
497baca6ddf5234ac43dfd065c843651	Fungi	Ascomycota	Eurotiomycetes	Chaetothyriales	unidentified	unidentified	unidentified	221	164	0	0	0	0	0	0	0	0	0	0	0	0	0	0	0	0	0	0	0	0	0	0	0	0	0	0	0	0	0	0	0	0	0	0	0	0	0	0	0	0
4991edd3971a3f22e77c999cef9d3a2d	Fungi	Ascomycota	Orbiliomycetes	Orbiliales	unidentified	unidentified	unidentified	0	0	0	0	0	0	0	0	0	0	0	0	0	0	0	0	0	0	0	10	0	0	0	0	0	0	0	0	0	0	0	0	0	0	0	25	25	0	0	0	0	0
49a71f0dde89429eb480921b872d7e28	Fungi	unidentified	unidentified	unidentified	unidentified	unidentified	unidentified	0	0	0	0	0	0	0	0	0	0	0	0	0	0	0	0	0	0	0	0	0	0	0	0	0	0	0	0	186	0	0	0	0	0	0	0	0	0	0	0	0	0
49b3ee21e8cefaa5b3acba656af82d99	Fungi	Basidiomycota	Microbotryomycetes	Kriegeriales	Kriegeriaceae	unidentified	unidentified	5	5	0	0	0	0	0	0	0	0	0	0	0	0	0	0	0	0	0	0	0	0	0	0	0	0	0	0	0	0	0	0	0	0	0	0	0	0	0	0	0	0
49bbc4f683f35d2de41a328ad88483aa	Fungi	Ascomycota	Eurotiomycetes	Eurotiales	Aspergillaceae	Penicillium	unidentified	0	0	6	0	0	0	57	0	0	0	0	0	0	0	0	0	0	0	493	66	26	0	0	0	0	0	0	0	0	0	55	0	0	0	0	0	0	0	0	0	0	0
49cbdbdea86482e5f0153accb523b6b3	unidentified	unidentified	unidentified	unidentified	unidentified	unidentified	unidentified	0	0	0	0	0	0	0	0	0	0	4	0	0	0	0	0	0	0	0	0	0	0	0	0	0	0	0	0	0	0	0	0	0	0	0	0	0	0	0	0	0	0
49d7b152381b4f7bea13ae8ffe80f0c4	unidentified	unidentified	unidentified	unidentified	unidentified	unidentified	unidentified	0	0	0	0	0	0	0	0	0	0	0	0	0	0	0	0	0	0	0	3	0	0	0	0	0	0	0	0	0	0	0	0	0	0	0	0	0	0	0	0	0	0
49d87dcdce0d1351fea6c4435eca4ee9	Fungi	Ascomycota	Dothideomycetes	unidentified	unidentified	unidentified	unidentified	0	0	0	0	0	0	0	0	0	0	0	0	5	0	0	0	0	0	0	0	0	0	0	0	0	0	0	0	0	0	0	0	0	0	0	0	0	0	0	0	0	0
49dcd8dd5cc497a859646439a785fd4e	Fungi	Basidiomycota	Agaricomycetes	Trechisporales	unidentified	unidentified	unidentified	0	0	0	0	0	0	0	0	0	0	0	0	0	0	0	0	0	0	0	0	0	0	18	0	0	0	0	0	0	0	0	14	0	0	0	0	0	0	0	0	0	0
49dd2af4de4bea62210119d14287acf9	Fungi	Ascomycota	Dothideomycetes	Acrospermales	Acrospermales_fam_Incertae_sedis	Leptodiscella	unidentified	0	0	47	0	0	0	0	0	0	0	78	0	12	0	0	0	0	96	93	0	0	21	4	0	0	0	0	0	0	0	0	0	0	12	0	0	0	0	0	0	0	0
49e6e558129635ca9449b0e0291d40cc	Fungi	Basidiomycota	Agaricomycetes	Agaricales	Clavariaceae	Clavaria	unidentified	0	0	0	0	0	0	0	0	0	0	0	0	0	0	0	0	0	0	0	14	2	0	0	0	0	0	0	0	0	0	0	0	0	0	0	0	0	0	0	0	0	0
49f8b9b87fe678231eafb73111cb89d7	Fungi	Ascomycota	Dothideomycetes	Capnodiales	Cladosporiaceae	unidentified	unidentified	0	80	5423	9154	5770	2305	4682	197	2530	272	183	285	550	331	3394	1596	4344	7037	14813	120	50	2627	96	64	52	0	1078	243	210	28371	34552	2455	7683	1158	228	273	63	0	12	38	0	228
49fb0a95fe29f648c8689e9be3e487cf	Fungi	Ascomycota	Lecanoromycetes	Leprocaulales	Leprocaulaceae	Leprocaulon	unidentified	0	0	0	0	0	0	0	0	0	0	0	0	0	0	0	0	0	0	0	0	0	0	0	0	0	0	0	0	0	0	0	0	0	0	0	0	0	0	0	0	0	0
49ffdf52b4bf3b13cea3931336beefb6	unidentified	unidentified	unidentified	unidentified	unidentified	unidentified	unidentified	0	0	0	0	0	0	0	0	0	0	0	0	0	0	0	0	0	0	0	0	0	0	0	0	0	0	0	0	0	0	15	0	0	0	0	0	0	0	0	0	0	0
4a08b36fbcb3a2053378ba123c8afbc5	Fungi	Ascomycota	Saccharomycetes	Saccharomycetales	Phaffomycetaceae	Cyberlindnera	unidentified	0	0	0	0	0	0	0	0	0	0	0	0	0	0	0	0	0	0	0	0	0	0	0	0	0	0	0	0	0	0	0	0	0	0	0	0	0	0	0	0	0	0
4a0e9eefc18661ec8666f4de14f4173b	Fungi	Ascomycota	unidentified	unidentified	unidentified	unidentified	unidentified	0	0	0	165	0	0	0	0	0	0	0	0	0	0	0	0	0	27	0	0	0	0	0	0	0	0	0	0	0	0	0	0	0	397	2300	990	0	0	0	0	0	0
4a1da07b3ffc6b1e8068d657b0a72ae8	Fungi	Ascomycota	Leotiomycetes	Helotiales	unidentified	unidentified	unidentified	0	0	0	0	0	0	0	0	0	0	0	0	0	31	0	0	0	0	0	0	0	0	0	0	0	0	0	0	29	0	0	0	0	0	0	0	0	0	0	0	0	0
4a2a000d636be28c135d747dd635387c	unidentified	unidentified	unidentified	unidentified	unidentified	unidentified	unidentified	0	0	0	0	0	0	0	0	0	0	0	0	0	0	0	0	0	0	0	0	0	0	0	0	0	0	0	0	0	0	0	0	0	0	0	0	0	0	10	0	0	0
4a4077291617b53396f767646664c3c4	unidentified	unidentified	unidentified	unidentified	unidentified	unidentified	unidentified	0	0	0	0	0	0	0	0	0	0	0	0	0	0	0	0	0	8	5	0	0	0	0	0	0	0	0	0	0	0	0	0	0	0	0	0	0	0	0	0	0	0
4a4a470981d6ba346181d967df346f11	Fungi	Basidiomycota	Agaricomycetes	Agaricales	Bolbitiaceae	Conocybe	unidentified	0	0	0	0	0	0	0	0	0	0	0	44	0	0	0	0	0	0	0	0	0	0	0	0	0	0	0	0	0	0	0	0	0	0	0	0	0	0	0	0	0	0
4a65b8bc2441385bf0b3f3329667c845	Fungi	Glomeromycota	Glomeromycetes	Glomerales	Glomeraceae	Funneliformis	Funneliformis_mosseae	0	0	0	0	10	0	0	0	0	0	0	0	0	0	0	0	0	0	0	0	0	0	0	0	0	0	0	0	0	0	0	0	0	0	0	0	0	0	0	0	0	0
4a6922d09b0ca80719b45292b655cd23	Fungi	Ascomycota	Sordariomycetes	unidentified	unidentified	unidentified	unidentified	0	0	0	0	0	0	0	0	0	0	0	0	0	0	0	0	0	0	0	0	0	0	0	10	0	0	0	0	0	0	0	0	0	0	0	0	0	0	0	0	0	0
4a6fd1d3c94edca6cfeebf203218b0d1	Fungi	Basidiomycota	Tremellomycetes	Cystofilobasidiales	Mrakiaceae	Mrakia	unidentified	0	0	7	4	0	0	0	0	0	0	0	0	0	0	0	0	0	0	0	21	14	44	333	0	0	0	0	0	0	0	0	0	0	0	0	0	0	0	0	0	0	0
4a6fe513504224e7bbae8bdd778de78e	unidentified	unidentified	unidentified	unidentified	unidentified	unidentified	unidentified	0	0	0	0	0	0	0	0	0	0	0	0	0	0	0	0	0	0	0	0	0	0	0	0	8	0	0	0	0	0	0	0	0	0	0	0	0	0	0	0	0	0
4a7065b57335658e91ff7017d0102cb6	Fungi	Ascomycota	unidentified	unidentified	unidentified	unidentified	unidentified	0	0	240	464	361	582	0	21	304	215	526	0	18	0	0	5	12	52	24	378	409	117	22	0	8	0	0	0	0	0	0	0	0	0	0	0	0	0	0	0	0	0
4a74e22cc276503bfff5bb865dc2c0e0	Fungi	unidentified	unidentified	unidentified	unidentified	unidentified	unidentified	0	0	0	0	0	0	0	0	0	0	0	0	0	0	0	0	0	0	0	0	0	0	664	0	0	0	0	0	0	0	0	0	0	0	0	0	0	0	0	0	0	0
4a9949f9ee84960e7e95018318d6efc2	Fungi	Ascomycota	Sordariomycetes	Coniochaetales	Coniochaetaceae	Coniochaeta	unidentified	0	0	0	0	0	0	0	0	0	0	0	0	0	0	0	0	0	0	0	0	0	0	0	0	0	129200	0	0	0	0	0	0	0	0	0	0	0	0	0	0	0	0
4a9c4aac42ae1dda2047768e08ee09ab	unidentified	unidentified	unidentified	unidentified	unidentified	unidentified	unidentified	0	0	0	3	0	0	0	0	0	0	0	0	0	0	0	0	0	0	0	0	0	0	0	0	0	0	0	0	0	0	0	0	0	0	0	0	0	0	0	0	0	0
4a9cccf8d3bb614725d6db3a4632b9a2	unidentified	unidentified	unidentified	unidentified	unidentified	unidentified	unidentified	0	0	0	0	0	0	0	0	0	0	0	0	0	0	0	0	0	0	0	2	3	0	0	0	0	0	0	0	0	0	0	0	0	0	0	0	0	0	0	0	0	0
4ab369b76df9ef221ace94d2313a86ee	Fungi	Basidiomycota	Agaricomycetes	Polyporales	unidentified	unidentified	unidentified	0	0	0	0	0	0	0	0	0	0	0	0	0	0	4	0	0	0	0	0	0	0	0	0	0	0	0	0	0	0	0	0	0	0	0	0	0	0	0	0	0	0
4abc160f223a15a5b64a61c9d965756b	unidentified	unidentified	unidentified	unidentified	unidentified	unidentified	unidentified	0	0	0	0	0	14	0	0	0	0	0	0	0	0	0	0	0	0	0	0	0	0	0	0	0	0	0	0	0	0	0	0	0	0	0	0	0	0	0	0	0	0
4ad161386c5a1463dee3b04cc53d4b52	Fungi	Chytridiomycota	Synchytriomycetes	Synchytriales	Synchytriaceae	unidentified	unidentified	0	0	0	183	0	0	0	0	0	0	0	0	0	0	0	0	0	0	0	0	0	20	0	0	0	0	0	0	0	0	0	0	0	0	0	0	0	0	0	0	0	0
4ae7b5b418e763fdfe4477ed12c496a2	unidentified	unidentified	unidentified	unidentified	unidentified	unidentified	unidentified	0	0	0	0	0	0	0	0	0	0	0	0	0	0	12	0	0	0	0	0	0	0	0	0	0	0	0	0	0	94	0	0	0	0	0	0	0	0	0	0	0	0
4ae975f6505b7753c3a591ac50a62388	unidentified	unidentified	unidentified	unidentified	unidentified	unidentified	unidentified	0	0	0	0	0	0	0	0	0	0	0	0	0	0	0	0	0	0	0	0	0	3	0	0	0	0	0	0	0	0	0	0	0	0	0	0	0	0	0	0	0	0
4b0f04c788f9f3cdf512ecb85784d48d	Fungi	Ascomycota	Leotiomycetes	Helotiales	unidentified	unidentified	unidentified	0	0	0	0	0	0	0	0	0	0	127	0	17	0	0	296	122	0	0	0	10	56	0	0	0	0	0	0	0	0	0	0	0	0	0	0	0	0	0	0	0	0
4b208391e1fa41af607fd42dbbfed092	Fungi	Ascomycota	Pezizomycetes	Pezizales	Pyronemataceae	Pulvinula	unidentified	0	0	0	0	0	14	0	0	0	0	0	0	0	0	0	0	0	0	0	0	0	0	0	0	0	0	0	0	0	0	0	0	0	0	0	0	0	0	0	0	0	0
4b3901c71bee0154d1481b48a7137d51	Fungi	Ascomycota	Sordariomycetes	Microascales	Halosphaeriaceae	unidentified	unidentified	0	0	29	138	0	0	0	0	0	0	0	0	0	0	0	0	0	136	237	0	0	0	1832	0	0	0	0	0	0	0	0	0	0	0	0	0	0	0	0	0	0	0
4b3ffa2fb3f482948438534a5d513bb0	Fungi	Basidiomycota	Tremellomycetes	Tremellales	Carcinomycetaceae	Carcinomyces	Carcinomyces_polyporinus	0	0	0	0	0	0	0	0	0	0	0	0	0	0	0	0	0	0	0	0	3	0	0	0	0	0	0	0	0	0	0	0	0	0	0	0	0	0	0	0	0	0
4b4c99163d63e936a93c496fd2f0beaf	Fungi	Basidiomycota	Cystobasidiomycetes	unidentified	unidentified	unidentified	unidentified	0	0	0	0	0	0	0	0	0	0	0	0	0	0	0	0	0	0	0	0	0	0	0	0	0	0	0	0	0	0	0	0	0	0	0	0	0	0	0	0	0	0
4b661495b649488a3f6a846feddd8f29	Fungi	Ascomycota	Pezizomycetes	Pezizales	Morchellaceae	Disciotis	Disciotis_venosa	0	0	0	0	0	0	0	0	0	0	0	0	0	0	0	10	2	51	131	0	0	0	0	0	0	0	0	0	0	0	0	0	0	0	0	0	0	0	0	0	0	0
4b7414cb215e2a7dc222d265052030df	unidentified	unidentified	unidentified	unidentified	unidentified	unidentified	unidentified	0	0	0	0	0	0	0	0	26	0	0	0	0	0	0	0	0	0	0	0	0	0	0	0	0	0	0	0	0	0	0	0	0	0	0	0	0	0	0	0	0	0
4b74cd03dee116f273c2618cd9bf0b9f	Fungi	Basidiomycota	Agaricomycetes	Agaricales	Bolbitiaceae	unidentified	unidentified	0	0	0	0	0	0	0	0	0	0	0	0	0	0	0	0	0	0	0	0	0	0	0	0	0	0	0	0	0	0	0	0	0	0	0	0	0	0	0	0	2	0
4b7d395e4657f5c4ec45ecbccf7a09d0	unidentified	unidentified	unidentified	unidentified	unidentified	unidentified	unidentified	0	0	0	0	0	5	0	0	0	0	0	0	0	0	0	0	0	0	0	0	0	0	0	0	0	0	0	0	0	0	0	0	0	0	0	0	0	0	0	0	0	0
4b8484e03186e7910b9d816d3aec0878	Fungi	Chytridiomycota	Spizellomycetes	Spizellomycetales	unidentified	unidentified	unidentified	0	0	0	0	8	8	0	0	0	0	0	0	0	0	0	0	0	0	0	0	0	0	0	0	0	0	0	0	0	0	0	0	0	0	0	0	0	0	0	0	0	0
4ba8eae9f0224dbd992434b7109ed6e0	unidentified	unidentified	unidentified	unidentified	unidentified	unidentified	unidentified	0	0	0	0	0	0	0	0	0	0	0	0	0	0	53	0	0	0	0	0	0	0	0	0	0	0	0	0	0	0	0	0	0	0	0	0	0	0	0	0	0	0
4bb1a69494aec41232cda30fd368ea91	Fungi	Ascomycota	Leotiomycetes	Helotiales	unidentified	unidentified	unidentified	3	16	0	0	0	0	0	0	0	0	0	0	0	0	0	0	0	0	0	0	0	66	22	0	0	0	0	0	0	0	0	0	0	0	0	0	0	0	0	0	0	0
4bb8843c07a96d46d532d5b3d1f28307	unidentified	unidentified	unidentified	unidentified	unidentified	unidentified	unidentified	0	0	0	0	0	0	0	0	0	0	0	0	0	0	0	0	0	0	0	0	0	0	0	0	0	0	0	0	0	0	0	5	0	0	0	0	0	0	0	0	0	0
4bcda832c496ceae06a2b139cf9e1e11	Fungi	Ascomycota	Pezizomycetes	unidentified	unidentified	unidentified	unidentified	0	0	0	0	0	0	0	0	0	0	0	0	0	0	0	0	0	0	0	13	0	0	0	0	0	0	0	0	0	0	0	0	0	0	0	0	0	0	0	0	0	0
4bcdb0c604f00e6554e2f28ad4469a49	Fungi	Ascomycota	Lecanoromycetes	Lecanorales	Ramalinaceae	unidentified	unidentified	0	0	0	0	0	0	0	0	0	0	0	0	0	0	0	0	0	0	0	0	0	0	0	0	0	0	0	0	0	0	0	10	0	6451	1051	0	0	0	0	0	0	0
4bfabce712dcfb3ea7b692d0758f3b3c	unidentified	unidentified	unidentified	unidentified	unidentified	unidentified	unidentified	0	0	0	0	0	4	0	0	0	0	0	0	0	0	0	0	0	0	0	0	0	0	0	0	0	0	0	0	0	0	0	0	0	0	0	0	0	0	0	0	0	0
4c33794fb0c814a80214028cb2b7a570	Fungi	Chytridiomycota	unidentified	unidentified	unidentified	unidentified	unidentified	0	0	0	0	0	0	0	0	0	0	0	0	0	0	0	0	0	0	0	111	686	0	0	0	0	0	0	0	0	0	0	0	0	0	0	0	0	0	0	0	0	0
4c3782e2ee1274065e854100ed3b790e	Fungi	Basidiomycota	unidentified	unidentified	unidentified	unidentified	unidentified	0	0	0	12	0	0	0	0	0	0	0	0	0	0	0	0	0	0	0	0	0	0	0	0	0	0	0	0	0	0	0	0	0	0	0	0	0	0	0	0	0	0
4c46f38cc521780f03ffe1951e97ec5f	unidentified	unidentified	unidentified	unidentified	unidentified	unidentified	unidentified	0	0	0	0	0	0	0	0	0	0	0	0	0	0	0	0	2	0	0	0	0	0	0	0	0	0	0	0	0	0	0	0	0	0	0	0	0	0	0	0	0	0
4c483f9cac2d2bc5f5dc8dd73adab3f4	Fungi	Basidiomycota	Agaricomycetes	Agaricales	Pleurotaceae	unidentified	unidentified	0	0	0	0	0	0	0	0	0	0	0	0	0	0	0	0	0	0	0	0	0	0	0	0	0	0	0	0	0	0	0	0	26	0	0	0	0	0	0	0	0	0
4c48be6c2e795a5a4fcd5c39f770544d	Fungi	Ascomycota	Dothideomycetes	Pleosporales	Phaeosphaeriaceae	unidentified	unidentified	0	0	0	0	0	0	0	0	0	0	0	190	432	0	0	71	17	69	38	0	0	148	0	0	0	0	0	0	0	0	0	0	0	0	0	0	0	0	0	0	0	0
4c53fd2e30ce9ebb2c53acccd7a5b3c6	Fungi	Ascomycota	Dothideomycetes	Botryosphaeriales	unidentified	unidentified	unidentified	0	0	0	0	0	0	0	0	0	157	49	7	3	0	0	16	25	0	0	0	8	498	0	0	0	0	0	0	0	0	0	0	0	6	2	25	0	0	0	0	0	0
4c6a02e2c1be5afb622dcf54bbbd6c30	Fungi	Ascomycota	Sordariomycetes	unidentified	unidentified	unidentified	unidentified	0	0	0	0	0	0	0	0	0	0	0	0	0	0	0	0	0	0	0	0	0	0	17	0	0	0	0	0	0	0	0	0	0	0	0	0	0	0	0	0	0	0
4c935cddbbc2e24363896b1c8b92ec18	Fungi	Basidiomycota	Agaricomycetes	Agaricales	Lycoperdaceae	Lycoperdon	unidentified	0	0	0	0	0	0	0	0	0	0	0	0	0	0	0	0	0	0	0	0	0	0	0	0	0	0	0	0	0	0	9	0	0	0	0	0	0	0	0	0	0	0
4c963b748ca2619e5d1104b5569ec729	Fungi	Basidiomycota	Agaricomycetes	Agaricales	Clavariaceae	unidentified	unidentified	0	0	0	0	0	0	0	0	0	0	0	0	0	0	0	0	0	0	23	0	0	15	0	0	0	0	0	0	0	0	0	0	0	0	0	0	0	0	0	0	0	0
4ca0ec96d10099ef317124220c2a3111	Fungi	Basidiomycota	Microbotryomycetes	Leucosporidiales	Leucosporidiaceae	Leucosporidium	unidentified	0	0	18	32	0	0	0	0	5	0	0	0	0	0	0	0	0	23	0	0	0	0	0	0	0	0	0	0	0	0	0	0	0	0	0	0	0	0	0	0	0	0
4ca6bd1b3f9f1b382cffc0642f87d90e	Fungi	Mucoromycota	Mucoromycetes	Mucorales	Mucoraceae	Mucor	unidentified	0	0	153	0	0	0	0	0	0	63	75	0	57	0	0	174	94	0	28	0	92	101	0	0	0	41	0	0	0	0	0	0	0	0	0	0	0	0	0	0	0	0
4cae7d749e38bdb8c6f68b6ac6e61011	Fungi	Chytridiomycota	unidentified	unidentified	unidentified	unidentified	unidentified	0	0	63	131	0	0	0	0	0	0	106	0	0	0	0	10	36	37	80	0	289	0	0	0	0	0	0	0	0	0	0	0	0	0	0	3	0	0	0	0	0	0
4cb6f8f9e124b74f1c375291ce86f562	unidentified	unidentified	unidentified	unidentified	unidentified	unidentified	unidentified	0	0	0	0	0	0	0	62	655	0	0	0	4	0	0	0	0	0	0	0	0	0	0	0	0	0	0	0	0	0	0	7	0	0	0	0	0	0	0	0	0	0
4cb72d08ab2daa0f9d4e84b127975ee2	Fungi	Basidiomycota	Agaricomycetes	Boletales	Boletaceae	Xerocomellus	unidentified	0	0	0	0	0	0	0	0	0	0	0	0	0	0	0	0	0	0	0	0	0	0	0	0	0	0	0	0	0	0	0	0	0	765	25	0	0	0	0	0	0	0
4cc9adc7ef9d54a3b7e8e1e9e914fefd	Fungi	Ascomycota	Sordariomycetes	Hypocreales	Hypocreaceae	Trichoderma	unidentified	0	0	0	0	10	0	0	4630	3102	0	0	0	0	0	0	0	0	0	0	0	0	0	0	0	0	59	0	0	0	0	0	0	0	10343	4165	0	0	0	0	0	0	0
4cd5a4811a97c9661790fb9e8a1cfe5c	Fungi	Basidiomycota	Tremellomycetes	Filobasidiales	Filobasidiaceae	Goffeauzyma	unidentified	0	0	0	9	0	0	0	0	0	0	0	0	0	0	0	0	0	0	0	0	0	0	0	0	0	0	0	0	0	0	0	0	0	0	0	0	0	0	0	0	0	0
4cdce9ad2866b02611d32015b00d3dd9	Fungi	Ascomycota	unidentified	unidentified	unidentified	unidentified	unidentified	0	0	0	27	0	0	0	0	4	7	0	0	0	0	7	53	113	8	52	0	0	0	0	0	0	0	0	0	0	0	30	0	1021	0	0	0	0	0	0	0	0	0
4cdec8a1b8a32e7f0b9029db4b2e8d7a	unidentified	unidentified	unidentified	unidentified	unidentified	unidentified	unidentified	0	0	0	0	0	0	0	0	0	0	0	0	0	0	0	0	0	0	0	0	0	0	0	0	0	0	0	0	0	21	0	0	0	0	0	0	0	0	0	0	0	0
4ce1107baf432c5a844f27a001ce9af6	unidentified	unidentified	unidentified	unidentified	unidentified	unidentified	unidentified	0	0	0	685	12	0	0	0	0	0	0	0	0	0	0	0	0	0	0	0	0	0	0	7	0	0	0	0	0	0	0	0	0	0	0	0	0	0	0	0	0	0
4ce8fc53c59b38bc02fc4e036cfb0e6d	Fungi	Basidiomycota	Tremellomycetes	Tremellales	unidentified	unidentified	unidentified	0	0	0	0	0	0	0	0	0	0	0	0	0	0	0	0	0	0	0	0	0	0	0	0	0	0	0	0	0	0	0	0	0	0	0	0	0	0	0	0	0	0
4cea935ec3abdbf082366abeeceb8343	unidentified	unidentified	unidentified	unidentified	unidentified	unidentified	unidentified	0	0	0	0	0	0	0	0	0	0	0	0	0	0	0	0	0	0	0	0	17	0	0	0	0	0	0	0	0	0	0	0	0	0	0	0	0	0	0	0	0	0
4cf3fe86dcbaa9ebdab7cfda92da6149	Fungi	Rozellomycota	Rozellomycotina_cls_Incertae_sedis	GS10	unidentified	unidentified	unidentified	0	0	0	0	0	0	0	0	0	0	0	0	0	0	0	0	0	0	0	10	22	0	0	0	0	0	0	0	0	0	0	0	0	0	0	0	0	0	0	0	0	0
4cf6e4a7684692cf4a7570e1c2db1e96	Fungi	Ascomycota	Dothideomycetes	Venturiales	unidentified	unidentified	unidentified	0	0	0	0	0	0	0	0	0	0	0	0	0	0	0	0	0	0	0	0	0	39	0	0	0	0	0	0	0	0	0	0	0	0	0	0	0	0	0	0	0	0
4d088f18acb75678899e364ff2c9dcad	unidentified	unidentified	unidentified	unidentified	unidentified	unidentified	unidentified	0	0	0	0	0	0	0	0	0	0	0	0	0	0	0	0	0	0	0	0	0	2	0	0	0	0	0	0	0	0	0	0	0	0	0	0	0	0	0	0	0	0
4d1594fc53281a843ca19bf7b95ea620	Fungi	Basidiomycota	Agaricomycetes	Thelephorales	Thelephoraceae	Tomentella	unidentified	0	0	0	0	0	0	0	0	0	0	0	0	0	0	0	0	0	0	0	0	0	0	0	0	8	0	0	0	0	0	0	0	0	0	0	0	0	0	6	0	0	0
4d1c62ef8c5e0f7266f1a60192fb53c8	Fungi	Chytridiomycota	Lobulomycetes	Lobulomycetales	unidentified	unidentified	unidentified	0	0	0	0	0	0	0	0	0	0	0	0	0	0	0	0	0	14	34	0	0	0	0	0	0	0	0	0	0	0	0	0	0	0	0	0	0	0	0	0	0	0
4d308b0fbe53483aa5b57d52658b3aaa	Fungi	Ascomycota	Sordariomycetes	Hypocreales	Stachybotryaceae	unidentified	unidentified	0	0	0	0	106	15	0	0	0	0	0	0	0	0	0	0	0	0	0	0	0	0	0	0	0	0	0	0	0	0	0	21	0	0	0	0	0	0	0	0	0	0
4d3b71abb359af1b9d43e880056ca5f6	Fungi	Ascomycota	Sordariomycetes	Sordariales	Chaetomiaceae	unidentified	unidentified	0	0	0	0	0	0	0	0	0	0	0	0	0	0	0	8	0	0	0	195	137	0	0	0	0	0	60	0	0	0	29	0	0	0	0	0	0	0	0	0	0	0
4d3d81f1b99ff4daaadd6e09f24c5f85	unidentified	unidentified	unidentified	unidentified	unidentified	unidentified	unidentified	0	0	0	0	0	0	0	0	0	0	0	0	3	0	0	0	0	0	0	0	0	0	0	0	0	0	0	0	0	0	0	0	0	0	0	0	0	0	0	0	0	0
4d4024ca71d50ad787a772a088bb204d	Fungi	Basidiomycota	Tremellomycetes	Tremellales	unidentified	unidentified	unidentified	0	0	0	0	0	2	0	0	0	0	0	0	0	0	0	0	0	0	0	0	0	0	0	0	0	0	0	0	0	0	0	0	0	0	0	0	0	0	0	0	0	0
4d40712af86e767e97f7ab0636b79b97	unidentified	unidentified	unidentified	unidentified	unidentified	unidentified	unidentified	0	0	0	0	0	0	0	0	0	0	0	0	0	0	0	0	0	0	0	0	0	0	0	0	0	0	0	0	0	0	21	2063	825	0	0	0	0	0	0	0	0	0
4d7b6d270ca16472ebc213cf6eb3c356	unidentified	unidentified	unidentified	unidentified	unidentified	unidentified	unidentified	0	0	0	0	0	14	0	0	0	0	0	0	0	0	0	0	0	0	0	0	0	0	0	0	0	0	0	0	0	0	0	0	0	0	0	0	0	0	0	0	0	0
4d7d0b7110838352ad517aabc9207a8e	unidentified	unidentified	unidentified	unidentified	unidentified	unidentified	unidentified	0	0	0	0	0	0	0	0	0	0	0	0	6	0	0	0	0	0	0	0	0	0	0	0	0	0	0	0	0	0	0	0	0	0	0	0	0	0	0	0	0	0
4d839711f256c46032c36ea5e8b62947	Fungi	Ascomycota	Leotiomycetes	Helotiales	Helotiaceae	Tetracladium	unidentified	0	0	0	12	0	0	0	0	0	0	0	0	0	0	0	0	0	0	0	0	0	2146	17365	0	0	0	0	0	0	0	0	0	0	0	0	0	0	0	0	0	0	0
4d83f6d1370bef16128b58859109d9bc	Fungi	Mortierellomycota	Mortierellomycetes	Mortierellales	unidentified	unidentified	unidentified	0	0	0	0	0	0	0	0	0	0	0	0	0	0	0	11	11	0	0	0	0	0	0	0	0	0	0	0	0	0	0	0	0	0	0	0	0	0	0	0	0	0
4da2c47d9c05faba69009429cd9bf5c2	unidentified	unidentified	unidentified	unidentified	unidentified	unidentified	unidentified	0	0	0	0	0	0	0	0	0	0	0	0	0	0	0	0	0	0	0	0	0	0	0	0	0	0	0	0	0	0	0	0	0	0	0	0	0	0	0	0	0	2962
4da433a2a5796e512fa5be18dc92241d	Fungi	Chytridiomycota	Spizellomycetes	Spizellomycetales	unidentified	unidentified	unidentified	0	0	0	0	0	0	0	0	0	17	0	20	5	0	0	0	0	0	0	0	0	0	0	0	0	0	0	0	0	0	0	0	0	0	0	0	0	0	0	0	0	0
4da5baffa0143a0f4154f5fbb185232a	unidentified	unidentified	unidentified	unidentified	unidentified	unidentified	unidentified	0	0	3	0	0	0	0	0	0	0	0	0	0	0	0	0	0	0	0	0	0	0	0	0	0	0	0	0	0	0	0	0	0	0	0	0	0	0	0	0	0	0
4da99ed919442aa5a23032b267a9407a	Fungi	Chytridiomycota	unidentified	unidentified	unidentified	unidentified	unidentified	0	0	0	78	0	0	0	0	0	30	101	0	0	0	0	0	0	0	0	0	0	0	0	0	0	0	0	0	0	0	0	0	0	0	0	0	0	0	0	0	0	0
4db408bd3f9da209e0bb7594c0662a4e	Fungi	unidentified	unidentified	unidentified	unidentified	unidentified	unidentified	2	12	0	0	0	0	0	0	0	0	0	0	0	0	0	0	0	0	0	0	0	0	0	0	0	0	0	0	0	0	0	0	0	0	0	0	0	0	0	0	0	0
4dbfd1405e906ce6715cbb68905f01a1	Fungi	Glomeromycota	Glomeromycetes	Glomerales	Glomeraceae	unidentified	unidentified	0	0	0	0	0	0	0	0	0	0	0	0	0	0	0	83	39	0	0	0	0	0	0	0	0	0	0	0	0	0	0	0	0	0	0	0	0	0	0	0	0	0
4dc9a67b5f1de430fd732b15d2622502	Fungi	Basidiomycota	Agaricomycetes	Russulales	Russulaceae	Lactarius	unidentified	472	131	0	0	0	0	0	0	0	0	0	0	0	0	0	0	0	0	0	0	0	0	0	0	0	0	0	0	0	0	0	0	0	0	0	0	0	0	0	0	0	0
4dc9cede5e6a88277a2ef6d7cc0550f2	Fungi	Ascomycota	Dothideomycetes	unidentified	unidentified	unidentified	unidentified	0	0	0	0	0	0	0	0	0	0	0	0	0	0	0	0	0	0	0	0	0	0	0	0	0	0	0	0	0	0	0	0	0	0	0	0	0	0	0	0	0	0
4dd167cd0a93f5b2f3af54db168de89f	Fungi	Ascomycota	unidentified	unidentified	unidentified	unidentified	unidentified	0	0	0	0	0	0	0	0	0	0	0	0	0	0	0	6	0	0	0	0	0	0	0	0	0	0	0	0	0	0	0	0	0	0	0	0	0	0	0	0	0	0
4dd360b72aa9c9ed2b140a226e3661cb	Fungi	Ascomycota	Eurotiomycetes	Chaetothyriales	unidentified	unidentified	unidentified	0	0	0	0	0	0	0	0	0	0	0	0	0	0	0	0	0	0	0	0	0	0	0	0	0	0	0	0	0	0	0	13	0	0	0	0	0	0	0	0	0	0
4de5eb9391daaa597549721bd9cdddbc	unidentified	unidentified	unidentified	unidentified	unidentified	unidentified	unidentified	0	0	0	0	0	0	0	0	0	0	0	0	0	0	0	0	0	0	2	0	0	0	0	0	0	0	0	0	0	0	0	0	0	0	0	0	0	0	0	0	0	0
4de630e100a1826cc2d425de0495e878	Fungi	unidentified	unidentified	unidentified	unidentified	unidentified	unidentified	0	0	0	5	0	0	0	0	0	0	0	0	0	0	0	0	0	0	0	0	0	0	0	0	0	0	0	0	0	0	0	0	0	0	0	0	0	0	0	0	0	0
4dee0010a6d821458924fb6a96fd2788	Fungi	Chytridiomycota	Rhizophydiomycetes	Rhizophydiales	unidentified	unidentified	unidentified	0	0	0	0	0	0	0	0	0	0	0	0	0	76	575	0	0	0	0	0	0	0	0	0	0	0	0	0	0	0	0	0	0	0	0	0	0	0	0	0	0	0
4df62dbcfb7614f9c75d165678e49afc	Fungi	Ascomycota	Dothideomycetes	Pleosporales	Didymosphaeriaceae	unidentified	unidentified	0	0	17	27	0	6	0	8	0	29	0	170	1814	2	0	5	0	202	96	156	106	1245	0	4	219	0	0	0	0	0	0	0	95	0	0	0	0	0	0	0	0	0
4dfff055a1e3080fae76e7bea40ee9a8	Fungi	Chytridiomycota	Rhizophydiomycetes	Rhizophydiales	unidentified	unidentified	unidentified	0	0	0	0	0	0	0	0	0	0	0	0	0	0	0	0	0	0	4	0	0	0	0	0	0	0	0	0	0	0	0	0	0	0	0	0	0	0	0	0	0	0
4e07a64ca86772de92dbabd89530d418	Fungi	Ascomycota	Sordariomycetes	unidentified	unidentified	unidentified	unidentified	0	0	0	0	0	0	0	0	0	0	0	0	0	0	0	0	0	0	0	0	0	101	0	0	0	0	0	0	0	0	0	0	0	0	0	0	0	0	0	0	0	0
4e1397a726e7d02373b80d9a9d8eb2e1	Fungi	Ascomycota	Orbiliomycetes	Orbiliales	Orbiliales_fam_Incertae_sedis	Lecophagus	unidentified	0	0	0	0	0	0	0	0	0	0	0	0	0	0	0	0	0	0	0	0	0	0	0	0	0	0	0	0	0	0	0	0	0	0	0	0	0	0	0	0	0	0
4e14957c2541dc0f021ccc03c27e32ee	Fungi	Glomeromycota	Glomeromycetes	Glomerales	Glomeraceae	unidentified	unidentified	0	0	0	0	0	0	0	0	0	0	0	0	0	0	0	0	0	19	7	77	133	0	0	0	0	0	0	0	0	0	0	0	0	0	0	0	0	0	0	0	0	0
4e2673c67d7b225e8e60d704ef32ea4b	Fungi	Ascomycota	Leotiomycetes	unidentified	unidentified	unidentified	unidentified	0	0	0	9	0	0	0	0	0	0	0	0	0	0	0	0	0	0	0	0	0	0	0	0	0	0	0	0	0	0	0	0	0	0	0	0	0	0	0	0	0	0
4e388e2ecfa9ff03c66526f1028cc5ce	Fungi	Basidiomycota	Agaricomycetes	Russulales	Stereaceae	Stereum	unidentified	0	0	0	0	0	0	0	0	0	0	0	0	0	0	0	0	0	0	0	0	0	0	0	0	8	0	0	0	0	0	0	0	0	0	0	0	0	0	0	0	0	0
4e4f3a47ece3f06fc879388464328e6b	unidentified	unidentified	unidentified	unidentified	unidentified	unidentified	unidentified	0	0	0	0	0	0	0	0	0	0	0	0	0	566	1152	0	0	0	0	0	0	0	0	0	0	0	0	0	0	0	0	0	0	0	0	0	0	0	0	0	0	0
4e51b4852b97ca07686def6eb8a71759	Fungi	Ascomycota	Sordariomycetes	unidentified	unidentified	unidentified	unidentified	0	0	2369	575	50	35	0	0	0	13	34	0	0	0	0	0	0	0	0	70	20	0	0	0	0	0	0	0	0	0	0	0	19	0	0	0	0	0	0	0	0	0
4e576e4c2b29a7f411aee30d0f48cc8e	Fungi	Ascomycota	Sordariomycetes	Hypocreales	Hypocreales_fam_Incertae_sedis	Sarocladium	unidentified	0	0	122	13	10	0	0	19	12	0	0	0	0	0	0	0	0	9	0	23	11	0	0	0	0	0	0	0	0	0	0	0	0	0	0	0	0	0	0	0	0	0
4e7342dbd9f7a4b68208b01032b27393	Fungi	Ascomycota	Pezizomycetes	Pezizales	Pyronemataceae	Sphaerosporella	unidentified	0	0	0	0	0	0	0	0	0	0	0	0	0	0	0	0	0	0	0	0	0	0	0	0	0	0	0	0	0	0	0	3387	7083	0	0	0	0	0	0	0	0	0
4e76b7a0faeca378f8af2fe38ad8583b	Fungi	Rozellomycota	unidentified	unidentified	unidentified	unidentified	unidentified	0	0	0	0	0	0	0	0	0	0	0	0	0	0	0	0	0	0	0	19	40	0	0	0	0	0	0	0	0	0	0	0	0	0	0	0	0	0	0	0	0	0
4e7bf6de658845f619af7f5a7dfdaa0c	Fungi	Basidiomycota	Agaricomycetes	Agaricales	Crepidotaceae	Crepidotus	unidentified	0	0	0	0	0	0	0	0	0	0	7	0	0	0	0	0	0	0	0	0	0	0	0	0	0	0	0	0	0	0	0	0	0	0	0	0	0	0	0	0	0	0
4e7ea0f5e7941810853e76880c6b8ba3	unidentified	unidentified	unidentified	unidentified	unidentified	unidentified	unidentified	0	0	0	0	0	0	0	0	0	0	0	0	0	0	0	0	0	0	0	4	0	0	0	25	155	0	0	0	0	0	0	0	0	0	0	0	0	0	0	0	0	0
4e83fd4191f6f0f409613764e3e52f2b	Fungi	Ascomycota	Saccharomycetes	Saccharomycetales	Pichiaceae	Pichia	unidentified	0	0	0	0	0	0	0	0	0	0	0	0	0	0	0	0	0	0	0	0	0	0	0	0	0	0	0	0	0	0	0	0	0	0	0	0	0	0	0	0	0	0
4e903f0550d028161b124a344104d3ee	Fungi	Ascomycota	Pezizomycetes	Pezizales	Pyronemataceae	Trichophaea	unidentified	3483	2442	0	0	0	0	0	0	0	0	0	0	0	0	0	0	0	0	0	0	0	0	0	0	0	0	0	0	0	0	0	0	0	0	0	0	0	0	0	0	0	0
4eb708effbe288057fbc82e0fd14fd50	unidentified	unidentified	unidentified	unidentified	unidentified	unidentified	unidentified	0	2	0	0	0	0	0	0	0	0	0	0	0	0	19	0	0	0	0	0	0	0	0	0	0	0	0	0	0	0	0	0	0	0	0	0	0	0	0	0	0	0
4eb887fba6b40e86f87feae751ee04d8	Fungi	Ascomycota	Sordariomycetes	Magnaporthales	Magnaporthaceae	Gaeumannomyces	unidentified	0	0	0	0	0	0	0	0	0	0	0	0	0	0	0	0	0	0	0	0	0	0	0	0	0	0	0	0	0	0	0	0	23	0	0	0	0	0	0	0	0	0
4eb89ef0df69dbc3fdb011fd7b43d921	Fungi	unidentified	unidentified	unidentified	unidentified	unidentified	unidentified	0	0	0	0	0	0	0	0	0	0	0	0	0	0	0	0	0	0	0	0	0	0	0	0	0	178	0	0	0	0	0	0	0	0	0	0	0	0	0	0	0	0
4ed744839607659893f739be1948702c	Fungi	Basidiomycota	Tremellomycetes	Trichosporonales	Trichosporonaceae	Cutaneotrichosporon	unidentified	0	0	0	0	0	0	0	0	0	0	0	0	0	0	0	0	0	0	0	0	0	0	0	0	0	0	0	0	0	0	0	0	161	0	0	0	0	0	0	0	0	0
4ed954e94557c53dcc1e3671e55ed1dc	Fungi	Chytridiomycota	Spizellomycetes	Spizellomycetales	Spizellomycetaceae	Spizellomyces	unidentified	0	0	0	0	0	0	0	0	0	0	0	0	0	0	0	0	0	0	42	0	0	0	0	0	0	0	0	0	0	0	0	0	0	0	0	0	0	0	0	0	0	0
4ee964473217ee6cfa213f1184e08092	Fungi	Ascomycota	Eurotiomycetes	unidentified	unidentified	unidentified	unidentified	0	0	0	0	0	0	0	0	0	0	0	0	0	0	35	0	0	0	0	0	0	0	0	0	0	0	0	0	0	0	0	0	0	0	0	0	0	0	0	0	0	0
4eff4d5374809e7e9a4706e7f9c1b29a	unidentified	unidentified	unidentified	unidentified	unidentified	unidentified	unidentified	0	0	0	0	0	0	0	0	0	0	0	0	0	0	0	0	0	0	0	0	0	0	0	0	0	0	0	0	0	0	0	0	0	0	0	0	0	0	0	0	0	0
4f07da95cb1390525822cba0b5e3e17d	Fungi	Ascomycota	Sordariomycetes	Sordariales	Chaetomiaceae	Chaetomium	unidentified	0	0	0	0	0	0	0	0	0	0	0	0	0	0	0	15	0	0	0	0	0	0	0	139	6820	0	0	0	0	0	0	0	0	0	0	0	0	0	0	0	0	0
4f164134a2a413fd3344e5f55dfde529	unidentified	unidentified	unidentified	unidentified	unidentified	unidentified	unidentified	0	0	0	0	0	0	0	0	0	0	0	0	0	0	0	0	0	0	0	0	0	0	0	0	51	0	0	0	0	0	0	0	0	0	0	0	0	0	0	0	0	0
4f196d490073a3a949dcb9203008f48b	unidentified	unidentified	unidentified	unidentified	unidentified	unidentified	unidentified	0	0	0	0	0	0	0	0	0	0	0	0	0	0	0	0	0	0	0	0	0	0	0	0	0	0	0	0	0	0	0	0	0	16	4	0	0	0	0	0	0	0
4f434d1b32be93f16ebcaa677899d122	unidentified	unidentified	unidentified	unidentified	unidentified	unidentified	unidentified	0	0	0	0	0	0	0	0	0	0	0	15	0	0	0	0	0	0	0	0	0	0	0	0	0	0	0	0	0	0	0	0	0	0	0	0	0	0	0	0	0	0
4f5ffa20e557e14321d09e1647f8f61f	unidentified	unidentified	unidentified	unidentified	unidentified	unidentified	unidentified	0	0	0	5	0	0	0	0	0	0	0	0	0	0	0	0	0	0	0	0	0	0	0	0	0	0	0	0	0	0	0	0	0	0	0	0	0	0	0	0	0	0
4f6c1f00c6572de7533571c6acf37759	unidentified	unidentified	unidentified	unidentified	unidentified	unidentified	unidentified	0	0	0	0	0	0	0	0	0	0	0	0	0	0	0	0	0	0	0	0	0	0	0	0	0	0	0	0	0	0	0	0	0	0	0	0	0	0	0	0	0	9
4f7063927beab6d2187de53c268161cb	Fungi	Basidiomycota	Spiculogloeomycetes	Spiculogloeales	unidentified	unidentified	unidentified	0	0	0	0	0	0	0	0	0	0	13	0	0	0	0	0	0	0	0	0	0	0	0	0	0	0	0	0	0	0	0	0	0	0	0	0	0	0	0	0	0	0
4f775029894eeae8ded00e27552e9bdc	Fungi	Ascomycota	Dothideomycetes	Myriangiales	unidentified	unidentified	unidentified	0	0	0	0	0	0	0	0	0	0	0	0	0	0	12	0	0	0	0	0	0	0	0	0	0	0	0	0	0	0	0	0	0	0	0	0	0	0	0	0	0	0
4f8902a81ca9501527257e0cd55c301b	unidentified	unidentified	unidentified	unidentified	unidentified	unidentified	unidentified	0	0	0	0	0	0	0	0	0	0	0	0	0	0	0	0	0	0	0	0	0	0	0	0	0	0	0	0	0	0	0	0	0	0	0	21	7	0	0	0	0	0
4f8ed69061e9ded900b373f0d6f7126d	Fungi	Ascomycota	Pezizomycetes	Pezizales	Pezizaceae	unidentified	unidentified	0	0	0	0	0	0	0	0	0	0	0	0	0	0	0	0	0	0	0	0	0	0	0	0	0	0	0	4	0	0	0	0	0	0	0	0	0	0	0	0	0	0
4f91386c80a7b160d0f9ab58de626857	unidentified	unidentified	unidentified	unidentified	unidentified	unidentified	unidentified	0	0	0	73	0	0	0	0	0	5	0	0	0	0	0	0	0	0	0	0	3	0	0	0	0	0	0	0	0	0	0	0	0	0	0	0	0	0	0	0	0	0
4fa157569bc4f32c2ac65d74f0c5df03	Fungi	Basidiomycota	Agaricomycetes	Russulales	Peniophoraceae	Peniophora	unidentified	0	0	0	0	0	0	0	0	0	0	0	0	0	0	0	0	0	0	0	0	0	0	0	0	0	0	0	0	0	60	0	0	0	0	0	0	0	0	0	0	0	0
4fa19f40ca86c7934a64dc1df0b7575c	Fungi	Basidiomycota	Agaricomycetes	Agaricales	unidentified	unidentified	unidentified	0	0	0	0	0	0	0	1917	2516	0	0	0	0	0	0	0	0	0	0	0	0	0	0	0	0	0	0	0	0	0	0	0	21	0	0	0	0	0	0	0	0	0
4fc06146ed7f999b9cf0ab9718b03e1f	Fungi	Ascomycota	Dothideomycetes	Pleosporales	Lindgomycetaceae	unidentified	unidentified	0	0	0	0	0	0	0	0	0	69	20	0	46	0	0	0	0	0	0	0	0	0	0	0	0	0	0	0	0	0	0	0	0	0	0	0	0	0	8	0	0	0
4fc45fcd133649890685bd8b42be671c	Fungi	Ascomycota	Eurotiomycetes	Eurotiales	Aspergillaceae	Penicillium	unidentified	0	0	0	0	0	0	0	0	0	0	0	0	0	0	0	0	0	0	0	0	0	0	0	0	0	0	0	0	0	80	0	0	0	22	0	0	0	0	0	0	0	0
4fd03f8847e5426004bbee4535a1bd15	Fungi	Ascomycota	Leotiomycetes	Helotiales	Helotiales_fam_Incertae_sedis	unidentified	unidentified	0	0	0	0	0	0	0	498	2636	0	0	0	0	0	0	0	0	0	0	0	0	0	0	0	0	0	0	0	0	0	0	0	0	0	0	0	0	0	0	0	0	0
4fda5da8c9faa427a5479530b1bcfb5c	Fungi	Ascomycota	Pezizomycotina_cls_Incertae_sedis	Pezizomycotina_ord_Incertae_sedis	Pezizomycotina_fam_Incertae_sedis	Ciliophora	unidentified	0	0	0	2	0	0	0	0	0	0	0	0	0	0	0	0	0	0	0	0	0	0	0	0	0	0	0	0	0	0	0	0	0	0	0	0	0	0	0	0	0	0
4ff1728f1511c83c3d504bb3bc033cd8	Fungi	unidentified	unidentified	unidentified	unidentified	unidentified	unidentified	0	0	0	0	0	0	0	0	0	0	0	0	0	0	0	0	0	0	0	0	0	0	0	0	0	0	0	0	0	9	0	0	0	0	0	0	0	0	0	0	0	0
4fff83c930757d959d0321c4ade70bbd	Fungi	Ascomycota	unidentified	unidentified	unidentified	unidentified	unidentified	0	0	0	0	0	0	0	0	0	0	0	0	0	0	0	0	0	0	0	0	0	0	0	0	0	0	0	0	0	0	0	0	0	0	0	0	0	0	0	0	0	0
5004a1b5913ffeeb10dfe39c0dd84747	Fungi	Ascomycota	Leotiomycetes	Helotiales	unidentified	unidentified	unidentified	0	0	0	0	0	0	0	0	0	0	0	0	0	0	0	0	0	0	0	0	0	0	0	0	0	0	0	0	0	0	0	0	0	0	0	0	0	0	0	0	0	0
50156a66fef69fe0039580842f64bba0	Fungi	Glomeromycota	Glomeromycetes	Glomerales	Claroideoglomeraceae	Claroideoglomus	unidentified	0	0	0	0	0	0	0	0	0	0	0	0	0	0	0	0	0	25	71	0	0	0	0	0	0	0	0	0	0	0	0	0	0	0	0	0	0	0	0	0	0	0
501b3ab3332056b880154b8ac88a697f	Fungi	Basidiomycota	Tremellomycetes	Filobasidiales	Filobasidiaceae	Filobasidium	unidentified	0	0	0	0	0	0	0	0	0	0	0	0	0	0	0	0	0	0	0	0	0	0	0	0	0	0	0	0	8	0	0	0	0	0	0	0	0	0	0	0	0	0
5025c82cc9ec85284f95f5b47a0eb6fc	Fungi	Ascomycota	Pezizomycetes	Pezizales	Pyronemataceae	unidentified	unidentified	0	0	0	0	0	0	0	0	0	0	0	0	0	0	0	0	0	5	0	115	132	0	0	0	0	0	0	0	0	0	0	0	0	0	0	0	0	0	0	0	0	0
50292531847cd9b4878b5099df732590	Fungi	Chytridiomycota	unidentified	unidentified	unidentified	unidentified	unidentified	0	0	0	0	0	0	0	0	0	3	22	0	0	0	0	0	0	0	0	0	0	0	0	0	0	0	0	0	0	0	0	0	0	0	0	0	0	0	0	0	0	0
503027e76b2e27be3dd2e49b3cc46c63	Fungi	Ascomycota	Sordariomycetes	Hypocreales	Nectriaceae	Paracremonium	unidentified	0	0	13	11	0	0	0	0	0	0	0	0	0	0	0	0	0	0	0	10	0	0	0	0	0	0	0	0	0	0	0	0	0	0	0	0	0	0	0	0	0	0
503c1ade4a937760f08b4344165fd06c	Fungi	Ascomycota	Sordariomycetes	Microascales	Microascaceae	unidentified	unidentified	0	0	93	0	0	0	0	0	0	0	0	0	0	0	0	0	0	3	349	299	110	0	14	0	0	0	0	0	0	0	0	0	0	0	0	0	0	0	0	0	0	0
5042c9ebad0b5b436f455c8f74d6f777	Fungi	Ascomycota	Dothideomycetes	Myriangiales	Elsinoaceae	unidentified	unidentified	0	0	0	0	0	0	0	0	0	0	0	0	0	0	0	0	0	0	0	0	0	0	0	0	0	0	0	0	0	7	0	0	0	0	0	0	0	0	0	0	0	0
5043de10834908d7ca5790738ef48efe	Fungi	Ascomycota	Dothideomycetes	Venturiales	Venturiaceae	unidentified	unidentified	0	0	0	0	0	0	0	0	0	0	9	0	0	0	0	0	0	0	5	0	0	0	0	0	0	0	0	0	0	0	0	0	0	0	0	0	0	0	0	0	0	0
5080e79cddf1d6cc172b1e50c13db4dc	Fungi	Ascomycota	Leotiomycetes	Helotiales	Helotiales_fam_Incertae_sedis	unidentified	unidentified	0	4	0	0	0	0	0	0	0	0	0	0	0	0	0	0	0	0	0	0	0	0	0	0	0	0	0	0	0	18	0	0	0	0	0	0	0	0	0	0	0	0
508a570221a82244c071dca729981a0c	Fungi	Basidiomycota	Agaricomycetes	Agaricales	Agaricaceae	unidentified	unidentified	0	0	0	0	0	0	0	0	0	0	0	0	0	0	0	0	0	0	0	0	0	0	369	0	0	0	0	0	0	0	0	0	0	0	0	0	0	0	0	0	0	0
509b34c19790aa276c3a037b6fc1e771	unidentified	unidentified	unidentified	unidentified	unidentified	unidentified	unidentified	0	0	0	0	0	0	0	0	0	0	0	0	0	0	0	0	19	0	0	0	0	0	0	0	0	0	0	0	0	0	0	0	0	0	0	0	0	0	0	0	0	0
50b8d550bc4f1914caf63476e933328c	Fungi	Mortierellomycota	Mortierellomycetes	Mortierellales	Mortierellaceae	Mortierella	unidentified	0	0	0	0	0	0	0	0	0	0	49	0	0	0	0	0	0	0	0	0	0	0	0	0	0	0	0	0	0	0	0	0	0	0	0	0	0	0	0	0	0	0
50d657f70c1b6d44b0365704f5048022	unidentified	unidentified	unidentified	unidentified	unidentified	unidentified	unidentified	0	0	0	0	0	0	0	0	0	0	0	0	0	0	0	0	0	0	0	0	0	0	0	0	0	0	0	0	14	0	0	0	0	0	0	0	0	0	0	0	0	0
50ec9a3db868a7bc7839eb4256a27691	unidentified	unidentified	unidentified	unidentified	unidentified	unidentified	unidentified	0	0	0	0	0	0	0	0	0	0	0	0	0	0	0	0	0	0	0	0	0	0	0	0	0	0	0	0	0	0	0	0	0	13	0	0	0	0	0	0	0	0
50f3515c33ccbf265f6aac876cd5ee01	Fungi	unidentified	unidentified	unidentified	unidentified	unidentified	unidentified	0	0	0	0	0	33	0	0	0	0	0	0	0	0	0	0	0	0	0	0	0	0	0	0	38	0	0	0	0	0	0	0	0	0	0	0	0	0	0	0	0	0
51087361c1c7ba8d882381d519d59ca1	unidentified	unidentified	unidentified	unidentified	unidentified	unidentified	unidentified	0	0	0	0	0	0	0	0	0	0	0	0	0	0	0	0	0	0	0	0	0	0	0	0	0	0	0	0	0	0	0	0	3	0	0	0	0	0	0	0	0	0
511ac4aeef17f195bb4ffdb603390b30	unidentified	unidentified	unidentified	unidentified	unidentified	unidentified	unidentified	0	0	0	0	0	0	0	0	0	0	0	0	0	0	0	0	0	0	0	0	0	0	0	0	0	0	0	0	0	0	0	0	0	0	0	0	0	0	0	0	0	0
5129220a645eb89cafbbf69935c54a8b	Fungi	Basidiomycota	Agaricomycetes	Cantharellales	Ceratobasidiaceae	unidentified	unidentified	0	0	0	0	0	0	0	0	0	107	26	0	0	0	0	0	0	0	0	0	0	0	0	0	0	0	0	0	0	0	0	0	0	0	0	0	0	0	0	0	0	0
512fdb0608b5492e1a7c78f420140552	Fungi	Ascomycota	unidentified	unidentified	unidentified	unidentified	unidentified	0	0	0	0	0	0	0	0	0	0	4	0	0	0	0	0	0	0	0	0	0	0	0	0	0	0	0	0	0	0	0	0	0	0	0	9	0	0	0	0	0	0
5149a037aa918f52428ec579fbf84c7b	Fungi	Rozellomycota	unidentified	unidentified	unidentified	unidentified	unidentified	0	0	0	0	0	0	0	0	0	0	0	0	0	0	0	0	0	0	0	0	0	0	0	0	0	0	0	0	0	0	0	0	0	0	0	0	0	0	0	0	0	0
515a95f7aa23ec932e2fb2632fbdaea8	Fungi	Ascomycota	Sordariomycetes	Hypocreales	Nectriaceae	Mariannaea	unidentified	0	0	0	0	0	0	0	0	0	0	0	0	0	0	0	0	0	0	0	0	0	0	0	0	0	346	0	0	0	0	0	0	0	0	0	0	0	0	0	0	0	0
515b2d6730f9f555c6241d2955f36a13	unidentified	unidentified	unidentified	unidentified	unidentified	unidentified	unidentified	0	0	0	0	0	0	0	23	151	0	0	0	0	0	0	0	0	24	3	0	0	0	0	0	0	0	0	0	0	0	0	0	0	0	0	0	0	0	0	0	0	0
51912681126fc224defbd5e9b757b95c	unidentified	unidentified	unidentified	unidentified	unidentified	unidentified	unidentified	0	0	0	0	0	0	0	0	0	0	0	0	0	0	0	0	0	5	0	0	0	0	0	0	0	0	0	0	0	0	0	0	0	0	0	0	0	0	0	0	0	0
51946a7b571c31730a6567559ed275ee	Fungi	Basidiomycota	Agaricomycetes	Agaricales	Stephanosporaceae	unidentified	unidentified	0	0	0	0	0	0	0	0	0	0	0	0	0	0	0	0	0	0	0	0	0	0	0	0	0	0	0	0	0	0	0	0	0	0	0	0	0	0	0	0	0	0
51975053c5e14a41e86c596c2ef39e6c	unidentified	unidentified	unidentified	unidentified	unidentified	unidentified	unidentified	0	0	0	0	0	0	0	0	0	0	0	0	0	0	0	0	0	0	0	0	0	0	0	0	0	0	0	0	0	0	0	0	0	0	0	0	0	0	0	0	0	52
51d352f6424af58844a0688e0eafa90b	Fungi	Ascomycota	Dothideomycetes	Capnodiales	unidentified	unidentified	unidentified	36	132	0	0	0	0	0	0	0	0	0	0	0	0	0	0	0	0	0	0	0	0	0	0	0	0	0	0	0	0	0	0	0	0	0	0	0	0	0	0	0	0
51d97986a2fc891de6a55604d92231a1	Fungi	unidentified	unidentified	unidentified	unidentified	unidentified	unidentified	0	0	0	0	0	0	0	0	0	0	0	0	0	0	0	0	0	0	0	0	0	0	0	0	45	0	0	0	0	0	0	0	0	0	0	0	0	0	0	0	0	0
51db07694dcb6e5b5c2ab6b001a9454c	Fungi	Ascomycota	Eurotiomycetes	Onygenales	unidentified	unidentified	unidentified	0	0	0	0	0	0	0	0	0	0	14	0	0	0	0	0	0	0	0	0	0	0	0	0	0	0	0	0	0	0	0	0	0	0	0	0	0	0	0	0	0	0
51dfad1aaeefb4b8c32d7ee818e60bed	Fungi	Ascomycota	Pezizomycotina_cls_Incertae_sedis	Pezizomycotina_ord_Incertae_sedis	Pezizomycotina_fam_Incertae_sedis	Ciliophora	unidentified	0	0	0	0	0	0	0	0	0	0	0	0	0	0	0	0	0	0	0	0	0	0	0	0	0	0	0	0	0	0	0	0	0	0	0	0	0	0	0	0	0	22
51e0ae458fcb5051493000a35c8485fc	unidentified	unidentified	unidentified	unidentified	unidentified	unidentified	unidentified	0	0	0	0	0	0	0	0	34	0	0	0	0	0	0	0	0	0	0	0	0	0	0	0	0	0	0	0	0	0	0	0	0	0	0	0	0	0	0	0	0	0
51fea0777301246f392bd55b0b8f20fc	Fungi	Basidiomycota	Agaricomycetes	Agaricales	Agaricaceae	Agaricus	unidentified	0	0	0	0	0	0	0	0	0	0	0	0	0	0	0	0	0	0	0	0	0	0	0	0	2	0	0	0	0	0	0	0	0	0	0	0	0	0	0	0	0	0
520b7dcc761b06de9192e0d61f40b16d	unidentified	unidentified	unidentified	unidentified	unidentified	unidentified	unidentified	0	0	0	0	0	0	0	0	11	0	0	0	0	0	0	0	0	0	0	0	0	0	0	0	0	0	0	0	0	0	0	0	0	0	0	0	0	0	0	0	0	0
5212fe352a1be59804a93fd60d9d3fa7	unidentified	unidentified	unidentified	unidentified	unidentified	unidentified	unidentified	0	0	0	0	0	0	0	0	0	0	0	0	0	0	0	0	0	0	0	0	0	0	0	0	0	0	0	0	0	0	0	0	0	0	0	0	0	0	0	0	0	0
52240e88e5c73ace362a93e0f61fa03a	unidentified	unidentified	unidentified	unidentified	unidentified	unidentified	unidentified	0	0	0	0	0	26	0	0	0	0	0	0	0	0	0	0	0	0	0	0	0	0	0	0	0	0	0	0	0	0	0	0	0	0	0	0	0	0	0	0	0	0
522d93a742695097d6e3b52f048f0a73	Fungi	Basidiomycota	Agaricomycetes	Sebacinales	Serendipitaceae	unidentified	unidentified	0	0	0	0	0	0	0	0	0	0	0	0	0	0	0	0	0	0	0	0	0	0	0	0	0	0	0	0	0	0	0	0	0	0	0	0	0	0	0	0	0	30
524ace2a77674882cc298a1de09dd1eb	Fungi	Basidiomycota	Agaricomycetes	Agaricales	Inocybaceae	unidentified	unidentified	0	0	0	0	0	0	0	0	0	0	0	0	0	0	0	0	0	0	0	0	0	0	0	0	0	0	0	0	0	0	0	0	0	0	0	0	0	0	0	0	0	0
5284a9a3a045a82cd127dcb289fed782	Fungi	Ascomycota	Sordariomycetes	Hypocreales	unidentified	unidentified	unidentified	0	0	0	0	0	0	0	0	0	8	1398	0	0	0	0	0	0	15	0	0	0	0	0	0	0	0	0	0	0	0	0	0	0	0	0	0	0	0	0	0	0	0
52876facb12f1b677efbf0436ea8cee7	Fungi	Glomeromycota	Glomeromycetes	Glomerales	Glomeraceae	unidentified	unidentified	0	0	0	9	0	0	0	0	0	0	0	0	0	0	0	0	0	26	0	0	0	0	0	0	0	0	0	0	0	0	0	0	0	0	0	0	0	0	0	0	0	0
5287e273863b5ff43f06cb8e02087e72	unidentified	unidentified	unidentified	unidentified	unidentified	unidentified	unidentified	0	0	0	0	0	0	0	0	0	0	7	0	0	0	0	0	0	0	0	0	0	0	0	0	0	0	0	0	0	0	0	0	0	0	0	0	0	0	0	0	0	0
529707089b98d5783f4c9c888d193375	Fungi	Ascomycota	unidentified	unidentified	unidentified	unidentified	unidentified	0	0	0	0	0	0	0	0	0	0	0	0	0	0	0	0	0	0	0	0	0	5591	33	0	0	0	0	0	0	0	0	0	0	0	0	0	0	0	0	0	0	0
529f03a4abd851f4877ed27ddef8fd5d	Fungi	Ascomycota	Orbiliomycetes	Orbiliales	unidentified	unidentified	unidentified	0	0	0	0	0	0	0	0	0	7	0	0	0	0	0	0	0	0	0	0	0	0	0	0	0	0	0	0	0	0	0	0	0	0	0	0	0	0	0	0	0	0
52a194f977aa90648205dcfc0d631095	unidentified	unidentified	unidentified	unidentified	unidentified	unidentified	unidentified	0	0	0	0	0	0	0	0	0	0	0	0	117	0	0	0	0	0	0	0	0	0	0	0	0	0	0	0	0	0	0	0	0	0	0	0	0	0	0	0	0	0
52a751810a4b001395ac6619e203db8e	Fungi	Basidiomycota	Exobasidiomycetes	Microstromatales	unidentified	unidentified	unidentified	0	0	0	0	0	0	0	0	0	0	0	0	0	0	0	0	4	0	0	0	0	0	0	0	0	0	0	0	0	0	0	0	0	0	0	0	0	0	0	0	0	0
52b7a3a3fbfbbd9bd414986eda27bea9	Fungi	Ascomycota	Saccharomycetes	Saccharomycetales	Saccharomycetaceae	Nakaseomyces	unidentified	0	0	0	0	0	0	0	0	0	0	0	0	0	0	51	0	0	0	0	0	0	0	0	0	0	0	609	0	0	0	0	3906	0	4	0	0	0	0	0	0	0	0
52c2c7061262d54dfb6a69f197edfe64	unidentified	unidentified	unidentified	unidentified	unidentified	unidentified	unidentified	0	0	0	0	0	0	0	0	0	0	0	0	0	55	69	0	0	0	0	0	0	0	0	0	0	0	0	0	0	0	0	0	0	0	0	0	0	0	0	0	0	0
52c861bc6187fd68cd58513a04d18d98	Fungi	Basidiomycota	Agaricomycetes	Russulales	Russulaceae	Lactarius	unidentified	0	0	0	0	0	0	0	0	0	0	0	0	0	0	0	556	1592	0	0	0	0	0	0	0	0	0	0	0	0	0	0	0	23	0	0	0	0	0	0	0	0	0
52cffcc59e67efb4dd177f994ef0aa6d	Fungi	Mucoromycota	Mucoromycetes	Mucorales	Cunninghamellaceae	Absidia	Absidia_glauca	0	0	106	5	0	0	0	0	0	0	0	0	0	0	0	178	302	0	0	0	0	0	44	0	0	0	0	0	0	0	0	0	0	0	0	0	0	0	0	0	0	0
52da3e3e9476efffa15eddbf2c40beb9	Fungi	Ascomycota	Sordariomycetes	Sordariales	Sordariaceae	unidentified	unidentified	0	0	0	0	0	0	0	0	0	11	0	0	0	0	0	0	0	10	0	77	19	3	543	0	0	0	0	0	0	0	0	0	63	0	0	0	0	0	0	0	14	0
53106853c0cd6dc31ab6156809b91ff3	Fungi	Rozellomycota	unidentified	unidentified	unidentified	unidentified	unidentified	0	0	0	0	0	0	0	0	0	0	0	0	0	0	0	0	0	0	0	0	0	0	0	0	0	0	0	0	0	0	0	0	0	0	0	0	0	0	0	0	0	0
53205cb7f64f56c1e132d062de58ad88	Fungi	Basidiomycota	Tremellomycetes	Tremellales	unidentified	unidentified	unidentified	0	0	0	0	0	0	0	0	0	0	0	0	0	0	0	0	0	0	0	0	0	0	0	0	0	0	0	0	0	0	0	0	4	0	0	0	0	0	0	0	0	0
5320a008cfcfe1eabf8114d36a3f2e33	Fungi	Basidiomycota	Microbotryomycetes	Kriegeriales	Camptobasidiaceae	Glaciozyma	unidentified	0	0	0	0	0	0	0	0	0	0	0	0	0	0	0	0	0	0	0	0	0	0	0	0	0	6	0	0	0	0	0	0	0	0	0	0	0	0	0	0	0	0
5322f91f947516fa6981d90257964a1b	Fungi	Basidiomycota	Microbotryomycetes	Sporidiobolales	Sporidiobolaceae	Rhodotorula	unidentified	0	0	0	0	0	0	0	0	0	0	0	0	0	0	0	0	0	0	0	0	0	0	0	0	0	0	32	0	0	0	0	0	0	0	0	0	0	0	0	0	0	0
5323a32fa08f27913254338ac16bc839	Fungi	unidentified	unidentified	unidentified	unidentified	unidentified	unidentified	0	0	0	0	0	0	0	0	0	0	0	0	0	0	0	0	0	0	0	0	6	0	0	0	0	0	0	0	0	0	0	0	0	0	0	0	0	0	0	0	0	0
53373b74ed47d938795944cb4ff6b57e	unidentified	unidentified	unidentified	unidentified	unidentified	unidentified	unidentified	0	0	17	0	0	0	0	0	0	0	0	0	0	0	0	0	0	0	0	0	0	0	0	0	0	0	0	0	0	0	0	0	0	0	0	0	0	0	0	0	0	0
5339962d45cbf7bf94cbb7c7121a273a	Fungi	Basidiomycota	Agaricomycetes	Hymenochaetales	Schizoporaceae	unidentified	unidentified	0	0	0	0	0	0	0	0	0	0	0	0	0	0	0	0	0	0	0	0	0	0	0	0	0	0	0	0	0	0	0	0	0	0	0	0	0	0	0	0	0	0
535a7707daa9c81bf487ce7ee432a7bd	Fungi	Ascomycota	Saccharomycetes	Saccharomycetales	unidentified	unidentified	unidentified	0	0	0	0	0	0	0	0	0	0	0	0	0	0	0	0	0	0	0	0	0	0	0	0	0	0	0	0	0	0	0	0	0	0	0	0	0	0	0	0	0	0
537e11b1289e4af4aaa4e3c099e63566	unidentified	unidentified	unidentified	unidentified	unidentified	unidentified	unidentified	0	0	0	0	0	0	0	0	0	0	0	0	0	0	0	0	0	0	0	0	0	0	0	0	0	0	0	0	0	16	0	0	0	0	0	0	0	0	0	0	0	0
538fda2f218fe9b72c8c1493037bb383	Fungi	Ascomycota	Saccharomycetes	Saccharomycetales	Lipomycetaceae	Lipomyces	unidentified	0	0	0	0	0	0	0	0	0	0	0	0	0	0	0	22	22	0	16	0	0	0	6	0	0	0	0	0	0	0	0	0	0	0	0	0	0	0	0	0	0	0
53917b648945e5496daf90ba72b049a5	Fungi	Glomeromycota	Glomeromycetes	Glomerales	Claroideoglomeraceae	Claroideoglomus	unidentified	0	0	0	74	0	0	0	0	0	0	0	0	0	0	0	0	0	0	0	0	0	0	0	0	0	0	0	0	0	0	0	0	0	0	0	0	0	0	0	0	0	0
53a04e0f8574bd163af4250462dc5198	Fungi	Ascomycota	Dothideomycetes	Venturiales	unidentified	unidentified	unidentified	0	0	0	0	0	0	0	0	0	0	0	0	0	0	0	0	0	0	0	0	0	0	0	0	0	0	0	0	0	0	0	0	0	0	0	0	7	0	0	0	0	0
53a597eb55b0028cb403dac0d43d2a26	Fungi	Chytridiomycota	Spizellomycetes	Spizellomycetales	Spizellomycetaceae	Spizellomyces	unidentified	0	0	0	0	183	171	0	0	0	0	0	0	0	0	0	0	0	0	0	0	0	0	0	0	0	0	0	0	0	0	0	0	0	0	0	0	0	0	0	0	0	0
53ac706f9910f78ef6dcccb2985978b7	Fungi	unidentified	unidentified	unidentified	unidentified	unidentified	unidentified	0	0	0	0	0	0	0	0	0	0	0	0	0	0	0	0	0	0	0	3	10	0	0	0	0	0	0	0	0	0	0	0	0	0	0	0	0	0	0	0	0	0
53bd57f13480a6b67b1ae18e5dbcc507	Fungi	Basidiomycota	Agaricomycetes	Agaricales	Entolomataceae	unidentified	unidentified	0	0	0	0	0	0	0	0	0	6	0	0	0	0	0	0	0	0	0	0	0	0	0	0	0	0	0	0	0	0	0	0	0	0	0	0	0	0	0	0	0	0
53ca2e8cf3b21cabcabc6980ceba9592	Fungi	Ascomycota	Sordariomycetes	Hypocreales	Hypocreaceae	Trichoderma	unidentified	0	0	0	0	0	0	0	0	0	0	0	0	0	296	0	0	0	0	0	0	0	0	0	0	0	0	0	0	0	0	0	0	0	0	0	0	0	0	0	0	0	0
53ce6c397a7e108d4a71f3f56495ceb5	Fungi	Basidiomycota	Ustilaginomycetes	Ustilaginales	Ustilaginaceae	Schizonella	unidentified	0	0	0	0	0	0	0	0	0	0	0	0	0	0	0	0	0	0	0	0	0	0	0	0	0	814	0	0	0	0	0	0	0	0	0	0	0	0	0	0	0	0
53d117f9e74012202dec43598ccbadbc	Fungi	Ascomycota	Sordariomycetes	Microascales	Microascaceae	Scedosporium	unidentified	0	0	0	0	0	0	0	0	0	0	0	0	0	0	0	0	0	0	0	0	0	0	0	0	0	0	0	0	0	0	0	23	0	0	0	0	0	0	0	0	0	0
53da196c85d6e8ba06d2c7854c8917cb	unidentified	unidentified	unidentified	unidentified	unidentified	unidentified	unidentified	0	0	0	0	0	0	0	0	0	0	0	0	0	0	0	0	0	0	0	0	0	57	0	0	0	0	0	0	0	0	0	0	0	0	0	0	0	0	0	0	0	0
53df45f214c8c70d8eddb2c93d36b958	Fungi	Chytridiomycota	Spizellomycetes	Spizellomycetales	Spizellomycetaceae	Spizellomyces	unidentified	0	0	0	0	0	0	0	0	0	0	0	0	0	0	0	0	0	0	0	0	0	0	0	0	0	0	0	0	0	0	0	13	0	0	0	0	0	0	0	0	0	0
53e93911ceb97f9cfc2e737aa0e6240a	Fungi	Basidiomycota	Agaricomycetes	Agaricales	Pleurotaceae	Hohenbuehelia	unidentified	0	0	0	0	0	0	0	0	0	0	0	0	0	0	0	0	0	0	0	0	11	0	0	0	0	0	0	0	0	0	0	0	0	0	0	0	0	0	0	0	0	0
53eb7f9e90cda5a8610b67e79fe2b25d	Fungi	Chytridiomycota	Lobulomycetes	Lobulomycetales	unidentified	unidentified	unidentified	0	0	8	40	0	0	0	0	0	0	0	0	0	0	0	0	0	0	0	0	0	0	0	0	0	0	0	0	0	0	0	0	0	0	0	0	0	0	0	0	0	0
5402dd0e358c2cf484ff4cef108444a0	unidentified	unidentified	unidentified	unidentified	unidentified	unidentified	unidentified	4	0	0	0	0	0	0	0	0	0	0	0	0	0	0	0	0	0	0	0	0	0	0	0	0	0	0	0	0	0	0	0	0	0	0	0	0	0	0	0	0	0
540ffc824b76086c85191b2d77f5354d	Fungi	Ascomycota	Sordariomycetes	Sordariales	Chaetomiaceae	Chaetomium	unidentified	0	0	0	0	2637	0	0	0	0	0	0	0	0	0	0	0	0	0	0	0	0	0	0	0	0	0	0	0	0	0	0	0	0	0	0	0	0	0	0	0	0	0
541c5ed65f106c2a3640aeb34369f0a9	Fungi	Basidiomycota	Agaricomycetes	Agaricales	Schizophyllaceae	Schizophyllum	unidentified	0	0	0	0	0	0	0	0	0	0	0	0	0	0	0	0	0	0	0	0	0	0	0	0	0	0	242	0	0	0	0	0	0	0	0	0	0	0	0	0	0	0
541dd5eab4d2e337c5db19ef0c7ea6fb	Fungi	Glomeromycota	Glomeromycetes	Glomerales	Glomeraceae	unidentified	unidentified	0	0	0	0	0	0	0	0	0	0	0	0	0	0	0	91	0	0	0	0	0	0	0	0	0	0	0	0	0	0	0	0	0	0	0	0	0	0	0	0	0	0
54347f93d90beca4238050f7be2131b1	Fungi	Ascomycota	Eurotiomycetes	Chaetothyriales	unidentified	unidentified	unidentified	237	301	0	0	0	0	0	0	6	10	51	0	0	0	0	82	0	0	0	0	0	0	0	0	0	0	0	0	0	0	0	0	0	0	0	0	0	0	0	0	0	0
5446c4f2c75aee40f611845e8b21348f	unidentified	unidentified	unidentified	unidentified	unidentified	unidentified	unidentified	0	0	0	0	0	0	0	0	11	0	0	0	0	0	0	0	0	0	0	0	0	0	0	0	0	0	0	0	0	0	62	0	0	0	0	0	0	0	0	0	0	0
544aa65d4f693991dbb659caecf52c15	Fungi	Chytridiomycota	Rhizophlyctidomycetes	Rhizophlyctidales	Sonoraphlyctidaceae	Sonoraphlyctis	unidentified	0	0	0	0	0	0	0	0	9	0	0	0	0	0	0	0	0	0	0	0	0	0	0	0	0	0	0	0	0	0	0	0	0	0	0	0	0	0	0	0	0	0
545ea27bcd65d9b76f6d16ab7c9e7c27	Fungi	Ascomycota	Sordariomycetes	Glomerellales	Glomerellaceae	Colletotrichum	unidentified	0	0	57	29	0	55	0	0	0	0	0	0	0	0	0	0	0	92	101	0	0	0	0	0	0	0	0	0	0	0	0	0	0	0	0	0	16	0	0	0	0	0
54655441fbdaa568da900b23f1310b19	Fungi	Ascomycota	Leotiomycetes	Erysiphales	Erysiphaceae	Blumeria	unidentified	0	0	0	0	0	0	0	0	0	0	0	0	0	0	0	0	0	0	0	0	0	0	0	0	0	0	0	0	0	0	31	0	0	0	0	0	0	0	0	0	0	0
5468f1c923a7bb5b373fc9ec88b0009e	Fungi	Basidiomycota	Agaricomycetes	Auriculariales	unidentified	unidentified	unidentified	0	7	0	0	0	0	0	0	0	0	0	0	0	0	0	0	0	0	0	0	0	0	0	0	0	0	0	0	0	0	0	0	0	0	0	0	0	0	0	0	0	0
547a887c551f3ed5e67411b93875896b	Fungi	Ascomycota	Pezizomycetes	Pezizales	Pyronemataceae	Paurocotylis	unidentified	0	0	0	0	0	0	0	0	0	0	0	0	0	0	0	0	0	0	0	0	0	0	3	0	0	0	0	0	0	0	0	0	0	0	0	0	0	0	0	0	0	0
547cfb1c9449c1040db73277874bb9a6	Fungi	Ascomycota	Sordariomycetes	Hypocreales	unidentified	unidentified	unidentified	0	0	0	0	0	0	0	0	0	0	0	0	0	0	0	7	0	0	0	0	0	0	0	0	0	0	0	0	0	0	0	0	0	0	0	0	0	0	0	0	0	0
5480b396b56d9ee7963b920e77cb594a	unidentified	unidentified	unidentified	unidentified	unidentified	unidentified	unidentified	0	0	0	0	0	0	0	0	0	0	0	0	0	0	0	0	0	0	0	0	0	0	0	0	0	0	0	0	0	0	0	0	0	0	0	0	0	0	0	0	0	0
54832cf8e5584f0a1011c4532da9bb08	Fungi	Ascomycota	Leotiomycetes	Helotiales	unidentified	unidentified	unidentified	0	0	0	0	0	0	0	0	0	0	0	54	99	0	0	0	0	0	0	0	0	0	0	0	0	0	0	0	0	0	0	0	0	0	0	0	0	0	5	0	0	0
548880e359dce692470b67be519cb122	Fungi	Ascomycota	unidentified	unidentified	unidentified	unidentified	unidentified	0	0	0	0	0	0	0	0	0	0	0	0	69	0	0	3	0	0	0	0	0	268	19	0	0	0	0	0	0	0	0	0	0	14	0	0	21	0	0	0	0	0
5492821d2cffd55fe0a0237a0e6842ed	Fungi	unidentified	unidentified	unidentified	unidentified	unidentified	unidentified	0	0	0	0	0	0	0	0	5	0	0	0	0	0	0	0	0	0	0	0	0	20	114	0	0	0	0	0	0	0	0	0	0	0	0	0	0	0	0	0	0	0
5498227b275941ed51fa441b2b04ef21	unidentified	unidentified	unidentified	unidentified	unidentified	unidentified	unidentified	0	0	0	0	0	0	0	0	0	0	0	0	0	0	0	0	0	0	0	0	0	0	0	0	0	11	0	0	0	0	0	0	0	0	0	0	0	0	0	0	0	0
54a4259157c5de73487a4c20c3832eaf	Fungi	Ascomycota	Dothideomycetes	Dothideomycetes_ord_Incertae_sedis	Dothideomycetes_fam_Incertae_sedis	Radulidium	unidentified	0	0	0	0	0	0	0	0	0	0	0	40	4	0	0	0	0	0	0	0	0	0	0	0	0	0	0	0	0	0	0	0	0	0	0	0	0	0	0	0	0	0
54af4926c23a13cb26ee6e10c426de72	unidentified	unidentified	unidentified	unidentified	unidentified	unidentified	unidentified	0	0	0	0	0	0	0	0	0	0	0	0	0	0	0	0	0	6	3	0	0	0	0	0	0	0	0	0	0	0	0	0	0	0	0	0	0	0	0	0	0	0
54c98d1c3434e5d87fe45780be4fb1ee	Fungi	unidentified	unidentified	unidentified	unidentified	unidentified	unidentified	0	0	0	0	0	0	0	0	0	0	0	0	0	0	0	0	0	0	0	0	0	0	0	0	0	0	0	0	0	0	0	0	0	0	0	0	0	85	66	0	0	0
54da8da392f20842cd60369d6dcea4fd	Fungi	Basidiomycota	Atractiellomycetes	Atractiellales	unidentified	unidentified	unidentified	0	0	0	0	0	0	0	0	0	0	0	0	0	0	0	0	0	0	0	5	2	0	0	0	0	0	0	0	0	0	0	0	0	0	0	0	0	0	0	0	0	0
54e2414d346c5750169f2e41dc47541b	Fungi	Chytridiomycota	Rhizophydiomycetes	Rhizophydiales	unidentified	unidentified	unidentified	0	0	0	0	2	0	0	0	0	0	0	0	0	0	0	0	0	0	0	0	0	0	0	0	0	0	0	0	0	0	0	0	0	0	0	0	0	0	0	0	0	0
54e520bcdf98bc4a86c2ce63c41ecb5a	Fungi	Ascomycota	unidentified	unidentified	unidentified	unidentified	unidentified	0	0	0	0	0	0	0	0	0	6	5	0	0	0	0	0	0	0	0	0	0	0	0	0	0	0	0	0	0	0	0	0	0	0	0	0	0	0	0	0	0	0
54f6d1b89eb046098d3c41114af181a2	Fungi	Basidiomycota	Agaricomycetes	Hymenochaetales	Schizoporaceae	unidentified	unidentified	0	0	0	4	0	0	0	0	0	0	0	0	0	0	0	0	0	0	0	0	0	0	0	0	0	0	0	0	0	0	0	0	0	0	0	0	0	0	0	0	0	0
55006c80ca48337f123399696cc691f5	unidentified	unidentified	unidentified	unidentified	unidentified	unidentified	unidentified	0	0	0	0	9	0	0	0	0	0	0	0	0	0	0	0	0	0	0	50	85	0	0	0	0	0	0	0	0	0	0	0	0	0	0	0	0	0	0	0	0	0
55093fc9d478489ca0a3fa3ef2bea145	Fungi	Ascomycota	Eurotiomycetes	Chaetothyriales	unidentified	unidentified	unidentified	0	0	0	0	0	0	0	0	0	0	0	0	0	0	0	0	0	0	0	0	0	0	0	0	0	0	0	0	0	0	104	0	0	0	0	0	0	0	0	0	0	0
550cea84ff5bff7d1313a62ac679b783	Fungi	Ascomycota	unidentified	unidentified	unidentified	unidentified	unidentified	14	29	0	0	0	0	0	0	0	0	0	0	0	0	0	0	0	0	0	0	0	0	0	0	0	0	0	0	0	0	0	0	0	0	0	0	0	0	0	0	0	0
551ff64ea6ed7139783e7c772641135e	unidentified	unidentified	unidentified	unidentified	unidentified	unidentified	unidentified	0	0	0	0	0	0	0	0	0	0	0	0	0	0	0	0	0	0	0	0	0	0	0	0	0	0	0	0	0	0	0	0	0	0	0	12	11	0	0	0	0	0
55230e323b54d747ddeeedee418f6ef6	unidentified	unidentified	unidentified	unidentified	unidentified	unidentified	unidentified	0	0	0	0	0	0	0	0	0	0	0	0	0	0	0	0	0	8	4	0	0	0	0	0	0	0	0	0	0	0	0	0	0	0	0	0	0	0	0	0	0	0
55234ddf0de4b6dec7eb5da30900ee57	unidentified	unidentified	unidentified	unidentified	unidentified	unidentified	unidentified	0	0	0	0	0	0	0	0	0	0	0	0	0	0	24	0	0	0	0	0	0	0	0	0	0	0	0	0	0	0	0	0	0	0	0	0	0	0	0	0	0	0
552a44aa62ff858af24adf44d7b6a508	Fungi	Basidiomycota	Microbotryomycetes	Microbotryomycetes_ord_Incertae_sedis	Chrysozymaceae	Oberwinklerozyma	unidentified	0	0	0	0	0	0	0	0	0	6	0	0	0	0	0	0	0	0	0	0	0	0	0	0	0	0	0	0	0	0	0	0	0	0	0	0	0	0	0	0	0	0
5544670abb43ebffc308a1dccc350aca	unidentified	unidentified	unidentified	unidentified	unidentified	unidentified	unidentified	0	0	0	0	0	0	0	0	0	0	0	0	0	0	0	0	0	0	0	0	0	0	0	0	0	0	0	0	0	0	0	0	0	0	0	0	0	0	0	0	0	48
55567f7329eac978b29e42b135a23cc0	Fungi	Ascomycota	unidentified	unidentified	unidentified	unidentified	unidentified	0	0	0	0	0	0	0	0	0	0	0	0	0	0	0	0	0	0	3	0	0	0	0	0	0	0	0	0	0	0	0	0	0	0	0	0	0	0	0	0	0	0
555a724fa42b69d135f664f14bb126b8	Fungi	Monoblepharomycota	Monoblepharidomycetes	Monoblepharidales	Monoblepharidaceae	Monoblepharis	unidentified	0	0	0	0	0	8	0	0	0	0	0	0	0	0	0	0	0	0	0	0	0	0	0	0	0	0	0	0	0	0	0	0	0	0	0	0	0	0	0	0	0	0
5561cf834573dbd94abc241448f3204e	unidentified	unidentified	unidentified	unidentified	unidentified	unidentified	unidentified	0	0	0	0	0	0	0	0	0	0	0	0	0	0	0	0	2	0	0	0	0	0	0	0	0	0	0	0	0	0	0	0	0	0	0	0	0	0	0	0	0	0
556d76a41c3206efe1566be38e3efe1b	Fungi	Basidiomycota	Agaricomycetes	Russulales	Lachnocladiaceae	Vararia	Vararia_ochroleuca	0	0	0	0	0	0	0	0	0	0	0	0	0	0	0	0	0	0	0	2	0	0	0	0	0	0	0	0	0	0	0	0	0	0	0	0	0	0	0	0	0	0
558c45fd303b8687026b46d55ec2e751	Fungi	Ascomycota	Sordariomycetes	Hypocreales	unidentified	unidentified	unidentified	0	0	0	0	0	0	0	0	0	0	0	0	0	0	0	6	0	0	0	0	0	0	0	0	0	0	0	0	0	0	0	0	0	0	0	0	0	0	0	0	0	0
5592254e6a2ac62e99d519f06a9403be	Fungi	Rozellomycota	unidentified	unidentified	unidentified	unidentified	unidentified	0	0	0	0	0	0	0	0	0	0	0	9	37	0	0	0	0	0	0	0	0	0	0	0	0	0	0	0	0	0	0	0	0	0	0	0	0	0	0	0	0	0
55cab5f49d9a506c939516e09555bb0a	unidentified	unidentified	unidentified	unidentified	unidentified	unidentified	unidentified	0	0	0	0	0	0	0	0	0	0	0	0	0	0	0	0	0	0	0	0	0	0	0	0	0	0	0	0	0	0	0	0	0	0	0	0	0	0	0	6	0	24
55e1ff813cfb70448301bbf3e7938d23	Fungi	Chytridiomycota	unidentified	unidentified	unidentified	unidentified	unidentified	0	0	0	0	0	0	0	0	0	4	4	0	0	0	0	0	0	0	0	0	0	0	0	0	0	0	0	0	0	0	0	0	0	0	0	0	0	0	0	0	0	0
55f771486880204d20af51666925b967	Fungi	Ascomycota	Dothideomycetes	Pleosporales	Periconiaceae	unidentified	unidentified	0	0	126	0	0	0	0	0	5	0	0	0	0	0	0	0	0	0	0	105	101	0	0	0	0	0	0	0	0	0	0	0	0	0	0	0	0	0	0	0	0	0
55fe31834fdb230d87cab8af9d151454	unidentified	unidentified	unidentified	unidentified	unidentified	unidentified	unidentified	0	0	0	0	0	0	0	0	0	0	0	0	0	0	0	0	0	0	0	5	0	0	0	0	0	0	0	0	0	0	0	0	0	0	0	0	0	0	0	0	0	0
56025b66abcb9dfbe4e5a4d9b6565d09	Fungi	Glomeromycota	Glomeromycetes	Glomerales	Glomeraceae	unidentified	unidentified	0	0	0	0	0	0	0	0	0	0	12	0	0	0	0	0	0	0	0	64	0	0	0	0	0	0	0	0	0	0	0	0	0	0	0	0	0	0	0	0	0	0
56155293fbcc32bf4d042896d350baf6	Fungi	Mucoromycota	Mucoromycetes	Mucorales	Rhizopodaceae	Rhizopus	Rhizopus_microsporus	0	0	0	0	0	0	0	0	0	0	0	0	0	0	0	0	0	0	0	0	0	0	0	0	0	0	0	0	0	0	0	0	0	0	0	0	0	0	0	142	0	298
562d736240d22eaeecc774b5b9ec10b7	Fungi	Ascomycota	Sordariomycetes	Hypocreales	unidentified	unidentified	unidentified	0	0	0	0	0	32	0	0	0	0	0	0	0	0	0	0	0	0	0	0	0	0	0	0	0	0	0	0	0	0	0	0	0	0	0	0	0	0	0	0	0	0
5636ae8c44f9f836c16a46f2a9c9e941	Fungi	Ascomycota	Leotiomycetes	Helotiales	unidentified	unidentified	unidentified	0	0	0	0	0	0	0	0	0	0	0	0	0	1168	602	0	0	0	0	0	0	0	0	0	0	0	0	0	0	0	0	0	0	0	0	0	0	0	0	0	0	0
5638060418cf4aec9dcfaeee0d69b0ca	unidentified	unidentified	unidentified	unidentified	unidentified	unidentified	unidentified	0	0	0	0	0	75	0	0	0	0	0	0	0	0	0	0	0	0	0	0	0	0	0	0	0	0	0	0	0	0	0	0	0	0	0	0	0	0	0	0	0	0
5649c1bb9d36fc901b7e7e368c058271	unidentified	unidentified	unidentified	unidentified	unidentified	unidentified	unidentified	0	0	0	0	0	0	0	0	0	0	0	0	0	0	0	0	0	0	0	0	0	12	0	0	0	0	0	0	0	0	0	0	0	0	0	0	0	0	0	0	0	0
565b2af0b556fced6c5e186f1cb535b2	Fungi	Ascomycota	Leotiomycetes	Helotiales	unidentified	unidentified	unidentified	0	0	2389	40	0	0	0	0	0	0	0	0	0	0	0	0	0	0	0	0	0	0	0	0	0	0	0	0	0	0	0	0	0	0	0	0	0	0	0	0	0	0
566499aeea9459e0233e971c191c6296	unidentified	unidentified	unidentified	unidentified	unidentified	unidentified	unidentified	8	0	0	0	0	0	0	0	0	0	0	0	0	0	0	0	0	0	0	0	0	0	0	0	0	0	0	0	0	0	0	0	0	0	0	0	0	0	0	0	0	0
568bd1cf427294e5bdc130cefbf6f031	Fungi	Ascomycota	Dothideomycetes	Minutisphaerales	Minutisphaeraceae	Minutisphaera	unidentified	0	0	0	0	0	0	0	0	0	0	0	0	0	0	0	0	0	0	0	0	0	17	0	0	0	0	0	0	0	0	0	0	0	0	0	0	0	0	0	0	0	0
5695cf354eba8b97817978739f6b1b8d	Fungi	Ascomycota	Orbiliomycetes	Orbiliales	Orbiliaceae	Dactylella	unidentified	0	0	0	0	0	0	0	0	0	0	0	0	0	0	0	0	6	0	0	0	0	0	0	0	0	0	0	0	0	0	0	0	0	0	0	0	0	0	0	0	0	0
5696d9bc2318f9a424d525a35cecf005	Fungi	Ascomycota	Sordariomycetes	Sordariales	Lasiosphaeriaceae	unidentified	unidentified	0	0	0	0	0	146	0	0	0	0	0	0	0	0	0	0	0	0	0	79	0	0	0	0	0	0	0	0	0	0	0	0	0	0	0	102	59	0	0	0	0	0
569b40e4723ff9b1e75709efc7911d45	Fungi	Ascomycota	Leotiomycetes	Helotiales	Helotiales_fam_Incertae_sedis	unidentified	unidentified	0	0	0	0	0	0	0	636	585	0	0	0	0	0	0	0	0	0	0	0	0	0	0	0	0	0	0	0	0	0	0	0	0	0	133	0	0	122	40	0	0	0
569e01f8785754b0cd328f85b980f41b	Fungi	Ascomycota	Sordariomycetes	unidentified	unidentified	unidentified	unidentified	0	0	0	0	0	0	0	0	0	0	0	0	0	0	0	0	0	0	0	0	0	0	0	0	0	0	0	0	0	0	0	0	0	0	0	0	0	0	0	0	0	0
56b55df02def45cc6ce0142c3eb580fd	Fungi	Ascomycota	unidentified	unidentified	unidentified	unidentified	unidentified	0	8	0	0	0	0	0	0	0	0	0	0	0	0	0	0	0	0	0	0	0	0	0	0	0	0	0	0	0	0	0	0	6	0	0	0	0	0	0	0	0	0
56bccf8d3b13080f650c8edc433b3f4f	unidentified	unidentified	unidentified	unidentified	unidentified	unidentified	unidentified	0	0	0	0	0	0	0	0	0	0	0	0	0	0	0	0	0	0	0	0	0	0	0	0	0	0	0	0	0	0	0	0	0	0	0	0	0	0	0	35	4	0
56e1511a2bda9710f9d7abd536a3266f	unidentified	unidentified	unidentified	unidentified	unidentified	unidentified	unidentified	0	0	0	0	0	13	0	0	0	0	0	0	0	0	0	0	0	0	0	0	0	0	0	0	0	0	0	0	0	0	0	0	0	0	0	0	0	0	0	0	0	0
5706436da4061be2faab9ac8d1a584de	Fungi	Chytridiomycota	Rhizophydiomycetes	Rhizophydiales	Rhizophydiales_fam_Incertae_sedis	Coralloidiomyces	Coralloidiomyces_digitatus	0	0	0	0	0	0	0	0	0	0	0	0	0	0	0	0	0	0	7	0	0	0	0	0	0	0	0	0	0	0	0	0	0	0	0	0	0	0	0	0	0	0
570a8445d38dbb6617ddc59c93124be2	Fungi	Basidiomycota	Exobasidiomycetes	Entylomatales	Entylomataceae	Entyloma	unidentified	0	0	10	3	0	0	0	0	0	0	0	0	0	0	0	0	0	0	0	0	0	0	0	0	0	0	0	0	0	6	0	35	56	0	0	0	0	0	0	0	0	0
5717efcc9b4f5cf89671283ab1d5f375	Fungi	Ascomycota	Leotiomycetes	Helotiales	unidentified	unidentified	unidentified	0	7	0	0	0	0	0	0	0	0	0	0	0	0	0	0	0	0	0	0	0	172	66	0	0	0	0	0	0	0	0	0	0	0	0	0	0	0	0	0	0	0
5725b482b74debf62a3e1252fd10c2d9	Fungi	Basidiomycota	Agaricomycetes	Agaricales	unidentified	unidentified	unidentified	0	0	0	0	0	0	0	0	0	0	0	0	0	0	0	28	11	0	0	0	0	0	0	0	0	0	0	0	0	0	0	0	0	0	0	0	0	0	0	0	0	0
572a65a9f0f40d84f121fd26d11773dc	Fungi	Rozellomycota	unidentified	unidentified	unidentified	unidentified	unidentified	0	0	0	0	0	0	0	0	0	0	0	0	0	0	0	0	0	0	0	0	0	0	0	0	0	0	0	0	0	0	0	0	0	0	0	0	0	0	0	0	0	0
572be14196e40bbdb04fb47de969d6dc	Fungi	unidentified	unidentified	unidentified	unidentified	unidentified	unidentified	0	0	0	0	0	0	0	0	0	0	0	0	0	0	0	0	0	0	0	0	0	9	0	0	0	0	0	0	0	0	0	0	0	0	0	0	0	0	0	0	0	0
5733509be7a3dca846669330db81b2b1	Fungi	Chytridiomycota	Rhizophlyctidomycetes	Rhizophlyctidales	Borealophlyctidaceae	Borealophlyctis	unidentified	0	0	0	0	0	0	0	0	9	0	0	0	0	0	0	0	0	0	0	0	0	0	0	0	0	0	0	0	0	0	0	0	0	0	0	0	0	0	0	0	0	0
574111ca58a8fa0ed70ae04f107f758f	Fungi	Basidiomycota	Agaricomycetes	Auriculariales	unidentified	unidentified	unidentified	0	0	0	10	0	0	0	0	0	0	0	0	0	0	0	0	0	0	0	0	0	0	0	0	0	0	0	0	0	0	0	0	0	0	0	0	0	0	0	0	0	0
57550e49386633e08a8db03d0fedce29	Fungi	Ascomycota	Eurotiomycetes	Chaetothyriales	unidentified	unidentified	unidentified	0	75	0	0	0	0	0	0	0	0	105	0	0	0	0	0	0	0	0	0	0	0	0	0	0	0	0	0	0	0	0	0	0	0	0	0	0	0	0	0	0	0
575e06f0027a632a663beccf0241b0b1	unidentified	unidentified	unidentified	unidentified	unidentified	unidentified	unidentified	0	0	0	0	0	0	0	18	46	0	0	0	0	0	0	0	0	0	0	0	0	0	0	0	0	0	0	0	0	0	0	0	0	0	0	0	0	0	0	0	0	0
57728c5dd0a0c6ea00fd905a129fc30c	unidentified	unidentified	unidentified	unidentified	unidentified	unidentified	unidentified	0	0	0	0	0	0	0	0	0	0	0	0	0	152	271	0	0	0	0	0	0	0	0	0	0	0	0	0	0	0	0	0	0	0	0	0	0	0	0	0	0	0
5774c0428552504816f503bb20217741	unidentified	unidentified	unidentified	unidentified	unidentified	unidentified	unidentified	0	0	0	32	0	0	0	0	0	0	0	0	0	0	0	0	0	0	0	0	0	0	0	0	0	0	0	0	0	5	0	0	0	0	0	0	0	0	0	0	0	0
577520bd6722769664760ab88a07ff76	Fungi	Ascomycota	Sordariomycetes	Magnaporthales	unidentified	unidentified	unidentified	0	0	0	0	0	0	0	0	0	0	0	12	139	0	0	0	4	0	0	1010	148	0	0	0	0	0	0	0	0	0	0	0	0	0	0	0	0	0	0	0	0	0
5781cd82fdf5d69972572bf08372afaf	Fungi	Ascomycota	Lecanoromycetes	Trapeliales	Trapeliaceae	unidentified	unidentified	0	0	0	0	0	0	0	0	0	0	0	0	0	70	583	0	0	0	0	0	0	0	0	0	0	0	0	0	0	0	0	0	0	0	0	0	0	0	0	0	0	0
5787396f5fa3db3e5bc20e1c96f7e382	unidentified	unidentified	unidentified	unidentified	unidentified	unidentified	unidentified	0	0	0	0	0	0	0	0	0	0	0	0	0	0	0	0	0	0	0	0	2	0	0	31	14	0	0	0	0	0	0	0	0	0	0	0	0	0	0	0	0	0
57a536c4bc8c544dc2b83413fa3b1dec	Fungi	Rozellomycota	unidentified	unidentified	unidentified	unidentified	unidentified	0	0	0	0	0	0	0	0	0	0	0	0	0	0	0	42	25	0	0	140	161	0	0	0	0	0	0	0	0	0	0	0	0	0	0	0	0	0	0	0	0	0
57a7a9c0b5f10fe8678d6d2500d3d743	Fungi	Chytridiomycota	Rhizophydiomycetes	Rhizophydiales	unidentified	unidentified	unidentified	0	0	0	0	0	585	0	0	0	0	0	0	0	0	0	0	0	0	0	0	0	0	0	0	0	0	0	0	0	0	0	0	0	0	0	0	0	0	0	0	0	0
57c844fd297512b639cde96c967bf8b9	Fungi	Ascomycota	Sordariomycetes	Diaporthales	Diaporthaceae	Diaporthe	unidentified	0	0	0	0	0	0	0	0	0	0	0	0	0	0	0	0	0	0	0	0	0	0	0	0	0	0	0	5	0	0	0	0	32	0	0	0	0	0	0	0	0	0
57cd32e7b20eada49468412193a58722	Fungi	Ascomycota	Sordariomycetes	Microascales	Microascaceae	Cephalotrichum	unidentified	0	0	51	344	0	0	0	0	0	0	0	0	0	0	0	0	0	0	0	0	0	0	0	0	0	0	0	0	0	0	0	0	0	0	0	0	0	0	0	0	0	0
57ce79b28a26da149ddce7a0e68772c3	Fungi	Ascomycota	unidentified	unidentified	unidentified	unidentified	unidentified	0	0	0	0	0	0	0	0	0	3	0	0	0	0	0	0	0	0	0	0	0	0	0	0	0	0	0	0	0	0	0	0	0	0	0	0	0	0	0	0	0	0
57d4dcf228563ca7a4a8e814156be868	Fungi	Basidiomycota	Microbotryomycetes	Microbotryales	Ustilentylomataceae	Ustilentyloma	unidentified	0	0	0	0	0	0	0	0	0	0	0	0	0	9	12	0	0	0	0	0	0	0	0	0	0	0	0	0	0	0	0	0	0	0	0	0	0	0	0	0	0	0
57df1376544cab8cfbf6c6efc98f128a	Fungi	Ascomycota	Pezizomycetes	Pezizales	Pyronemataceae	unidentified	unidentified	0	0	0	0	0	0	0	0	0	0	0	0	0	0	0	0	0	0	0	0	0	0	0	0	0	0	0	0	0	0	0	0	0	0	0	19	15	0	0	0	0	0
57e31f0dfa2c84bf05d7e3ca49cec1f4	Fungi	Basidiomycota	Exobasidiomycetes	Entylomatales	Entylomataceae	Entyloma	unidentified	0	0	0	0	0	0	0	0	0	0	0	0	0	0	5	0	0	0	0	0	0	0	0	0	0	0	0	0	0	0	0	0	0	0	0	0	0	0	0	0	0	0
5813d5b3bec415b38ba0dbc83e78eec3	Fungi	Ascomycota	Sordariomycetes	Boliniales	unidentified	unidentified	unidentified	0	0	6	20	0	0	0	0	0	0	0	0	0	0	0	0	0	0	0	0	0	0	0	0	0	0	0	0	0	0	0	0	0	0	0	0	0	0	0	0	0	0
581d9a6fd0b34e84e049129f337c0020	Fungi	Ascomycota	Dothideomycetes	Pleosporales	Pleosporaceae	Alternaria	unidentified	0	0	0	0	28158	8467	0	0	0	0	0	0	0	0	0	0	0	0	0	0	0	25	0	0	0	0	0	0	0	0	53	0	0	0	0	0	0	0	0	0	0	0
5826a4fb61020cb3cb04f8f0a93e1776	Fungi	Basidiomycota	Agaricomycetes	Russulales	Stereaceae	Stereum	unidentified	0	0	0	0	0	0	0	0	0	0	0	0	0	0	0	0	0	0	0	0	0	0	6	0	0	0	0	0	0	0	0	10	0	0	0	0	0	0	0	0	0	0
582b7a2b748187a34fddb41adb5b004f	unidentified	unidentified	unidentified	unidentified	unidentified	unidentified	unidentified	0	0	0	0	0	0	0	0	0	0	0	0	0	0	0	0	0	0	0	0	0	0	0	0	0	0	0	0	0	0	0	0	0	0	0	0	0	0	0	0	0	6
58443cf768e068d98fee38b68df16fd8	unidentified	unidentified	unidentified	unidentified	unidentified	unidentified	unidentified	0	0	0	0	0	0	0	0	0	0	0	0	0	0	0	0	0	0	4	0	0	0	0	0	0	0	0	2	11	71	0	0	0	0	0	0	0	0	0	0	0	0
5844c4e0a0176195c29f630062d8e104	Fungi	Chytridiomycota	Spizellomycetes	Spizellomycetales	Spizellomycetaceae	Spizellomyces	unidentified	0	0	3	0	0	0	0	0	0	0	0	0	0	0	0	0	0	0	0	0	0	0	0	0	0	0	0	0	0	0	0	0	0	0	0	0	0	0	0	0	0	0
584e8dc659251320ba93b93c2c831902	unidentified	unidentified	unidentified	unidentified	unidentified	unidentified	unidentified	0	0	0	0	0	0	0	0	0	0	0	0	0	0	0	0	0	0	0	0	0	15	8	0	0	0	0	0	0	0	0	0	0	0	0	0	0	0	0	0	0	0
584f00456df6d27ffd726c23b7df9b03	Fungi	Ascomycota	Sordariomycetes	Myrmecridiales	Myrmecridiaceae	Myrmecridium	unidentified	0	0	104	752	0	0	0	0	161	957	562	0	0	0	0	0	0	0	0	1598	1432	0	7	0	0	0	0	0	0	0	0	28	0	188	14	100	150	0	2	0	0	0
58520e79be5b5cb9ce6f1831889d1b15	Fungi	Chytridiomycota	Rhizophydiomycetes	Rhizophydiales	Terramycetaceae	unidentified	unidentified	0	0	0	0	0	0	0	0	0	0	0	0	0	0	0	0	0	0	0	0	0	0	0	0	0	0	0	0	0	0	0	0	0	0	0	0	0	0	0	0	0	0
5859a509454819cd23800d0aa7ae4bc2	unidentified	unidentified	unidentified	unidentified	unidentified	unidentified	unidentified	0	0	0	0	0	0	0	0	0	0	0	0	0	0	0	0	0	0	0	2	0	0	0	0	0	0	0	0	0	0	0	0	0	0	0	0	0	0	0	0	0	0
585d9e1024e684a80ed2ceac19859564	Fungi	Ascomycota	Eurotiomycetes	Eurotiales	Aspergillaceae	Phialosimplex	unidentified	0	0	0	0	0	0	0	0	0	5	0	0	0	0	0	0	0	0	0	0	0	0	0	0	0	0	0	0	0	0	0	6	0	0	0	0	0	0	0	0	0	0
5867b5788285b5605f1eaec981343513	Fungi	Ascomycota	Orbiliomycetes	Orbiliales	Orbiliaceae	unidentified	unidentified	0	0	0	0	0	0	0	0	0	0	61	0	0	0	0	0	0	0	0	0	0	0	0	0	0	0	0	0	0	0	0	0	0	0	0	0	0	0	0	0	0	0
586a8f1fbee94a2bfa6f02876d9a8c43	Fungi	Basidiomycota	Microbotryomycetes	Leucosporidiales	Leucosporidiaceae	Leucosporidium	unidentified	0	0	0	0	0	0	0	0	0	0	0	0	0	0	0	0	0	44	25	0	0	0	0	0	0	0	0	0	0	0	0	0	0	0	0	0	0	0	0	0	0	0
5875816b58005a8d07b7e6733b33354f	Fungi	Glomeromycota	Glomeromycetes	Glomerales	Claroideoglomeraceae	Claroideoglomus	unidentified	7	0	0	0	0	0	0	0	0	0	0	0	0	0	0	0	0	0	0	0	0	0	0	0	0	0	0	0	0	0	0	0	0	0	0	0	0	0	0	0	0	0
587ca7178e96d640716587154f4826cf	Fungi	Basidiomycota	Agaricomycetes	Agaricales	Amanitaceae	Amanita	unidentified	0	0	0	0	0	0	0	11	0	0	0	15	0	0	0	0	0	0	0	0	0	0	0	0	0	0	0	0	0	0	0	0	0	0	0	0	0	74	0	0	0	0
587f302c80b269e1ff9691aa3babd103	Fungi	Ascomycota	Sordariomycetes	unidentified	unidentified	unidentified	unidentified	0	0	0	0	0	0	0	0	0	11	424	0	0	0	0	77	88	3	0	0	0	1025	0	0	0	0	0	0	0	0	0	0	0	0	0	22	10	0	0	0	0	0
589af5b65e38bd333e4419b8bbc57bb2	unidentified	unidentified	unidentified	unidentified	unidentified	unidentified	unidentified	0	0	0	0	0	0	0	0	0	0	0	0	0	0	0	0	0	0	0	0	0	0	0	0	0	0	0	0	0	0	0	0	0	0	0	0	0	0	0	0	0	0
58aa1a7acbbd1fc6de431c3919fc28fc	Fungi	Glomeromycota	Glomeromycetes	Diversisporales	Diversisporaceae	Diversispora	unidentified	0	0	0	0	0	0	0	0	0	0	0	0	0	0	0	0	0	39	124	0	0	0	0	0	0	0	0	0	0	0	0	0	0	0	0	0	0	0	0	0	0	0
58b2579a4c575af96b5cafaf7fed7ff0	Fungi	Ascomycota	Sordariomycetes	Sordariales	unidentified	unidentified	unidentified	0	0	0	0	0	0	0	0	0	0	0	0	0	0	0	0	38	71	97	0	0	0	0	0	0	0	0	0	0	0	0	0	0	0	0	0	0	0	0	0	0	0
58b3e0aa0c14921b0a29ea926c37c411	Fungi	Glomeromycota	Glomeromycetes	Glomerales	Glomeraceae	unidentified	unidentified	0	0	0	0	0	0	0	0	0	0	0	0	0	0	0	0	0	0	0	80	9	0	0	0	0	0	0	0	0	0	0	0	0	0	0	0	0	0	0	0	0	0
58c93e964aa72416a8a4bd551b17ed07	unidentified	unidentified	unidentified	unidentified	unidentified	unidentified	unidentified	0	0	0	0	0	0	0	0	0	0	0	0	0	0	0	0	0	0	0	0	0	0	0	0	0	0	0	0	0	6	0	0	592	0	0	0	0	0	0	0	0	0
58cec0038341e21258dcbbad2c1ff2c4	Fungi	Ascomycota	unidentified	unidentified	unidentified	unidentified	unidentified	0	0	0	0	0	32	0	0	0	0	0	0	0	0	0	0	0	0	0	0	0	0	0	0	0	0	0	0	0	0	0	0	0	0	0	0	0	0	0	0	0	0
58d43402979affc3cf71511615c3717d	Fungi	Basidiomycota	Microbotryomycetes	Microbotryales	Microbotryaceae	Microbotryum	unidentified	0	0	0	0	0	0	0	0	0	0	0	0	0	30	60	0	0	0	0	0	0	0	0	0	0	0	0	0	0	0	0	0	0	0	0	0	0	0	0	32	5	0
58d56b2ccb61c89a2b15ecc646289f25	Fungi	Mortierellomycota	Mortierellomycetes	Mortierellales	Mortierellaceae	Mortierella	unidentified	0	0	0	0	0	0	0	0	0	0	0	0	2	0	0	0	0	0	0	56	0	0	0	0	0	0	0	0	0	0	0	0	0	8	0	92	13	0	0	0	0	0
58e21ed18e2307c895251a60091de907	Fungi	Ascomycota	Eurotiomycetes	Verrucariales	unidentified	unidentified	unidentified	0	0	0	0	0	0	0	0	0	0	0	0	0	0	0	0	4	0	0	0	0	0	0	0	0	0	0	0	0	0	0	0	0	0	0	0	0	0	0	0	0	0
58e599eea0f7e347328328e8a245dace	Fungi	Ascomycota	Lecanoromycetes	Ostropales	unidentified	unidentified	unidentified	0	0	0	0	0	0	0	0	0	0	0	0	0	0	0	0	0	0	0	0	0	4	0	0	0	0	0	0	0	0	0	0	0	0	0	0	0	0	0	0	0	0
58ebb14e2b0101147fd7342b3da0386d	Fungi	Ascomycota	Sordariomycetes	Sordariales	Lasiosphaeriaceae	Podospora	unidentified	0	0	0	0	0	0	0	0	0	0	0	38	67	0	0	0	0	5	0	0	0	0	0	0	0	0	0	0	0	0	0	0	0	0	0	0	0	0	0	0	0	0
58f0165f44e425f8c1357b12c30b61e5	Fungi	Chytridiomycota	unidentified	unidentified	unidentified	unidentified	unidentified	0	0	0	0	0	0	0	0	0	0	0	0	0	0	0	0	0	0	0	0	0	0	0	0	0	0	0	0	0	0	0	0	0	34	0	0	0	0	0	0	0	0
58f12bdc4c88c3af35be79034d59c9f1	Fungi	Ascomycota	Pezizomycotina_cls_Incertae_sedis	Pezizomycotina_ord_Incertae_sedis	Pezizomycotina_fam_Incertae_sedis	Ciliophora	unidentified	0	0	0	0	0	0	0	0	0	0	0	0	0	0	0	0	0	0	0	0	0	0	0	0	169	0	0	0	0	0	0	0	0	0	0	0	0	0	0	0	0	0
590849a81864a1a01a133ad0df9593d3	unidentified	unidentified	unidentified	unidentified	unidentified	unidentified	unidentified	0	0	0	0	0	0	0	0	0	0	0	0	3	0	0	0	0	0	0	0	0	0	0	0	0	0	0	0	0	0	0	0	0	0	0	0	0	0	0	0	0	0
5908c7b9d40efdfba58e6fb5f8bd3693	unidentified	unidentified	unidentified	unidentified	unidentified	unidentified	unidentified	0	0	0	0	0	0	0	0	0	0	0	0	0	0	0	0	0	0	0	0	0	0	0	0	0	0	0	0	0	4	0	0	0	0	0	0	0	0	0	0	0	0
5923f4c8ae59291d695a1cb364d49a6c	unidentified	unidentified	unidentified	unidentified	unidentified	unidentified	unidentified	0	0	0	0	0	0	0	0	0	0	0	0	0	0	0	0	0	0	0	0	0	0	0	0	0	0	0	0	0	0	0	0	0	6	0	3	0	0	0	0	0	0
5928b0e79160c226c5386c96ecfec59a	Fungi	Basidiomycota	Agaricomycetes	Agaricales	Schizophyllaceae	Schizophyllum	unidentified	0	0	0	0	0	0	30	0	0	0	0	0	0	0	0	0	0	0	0	0	0	0	0	0	0	0	0	0	0	21	18	17	0	0	0	0	0	0	0	0	0	0
596e3edcb520769c37d70f2a5b6bffe0	Fungi	Basidiomycota	Microbotryomycetes	Microbotryales	Microbotryaceae	Microbotryum	unidentified	0	0	0	0	0	0	0	0	0	0	0	0	0	0	0	0	0	0	4	0	0	0	0	0	0	0	0	0	0	0	0	0	0	0	0	0	0	0	0	0	0	0
597e5fbb165d617af83c7385b2cd9ad5	Fungi	Ascomycota	Leotiomycetes	Helotiales	unidentified	unidentified	unidentified	0	0	0	0	0	0	0	0	0	0	0	0	0	0	0	0	0	0	0	0	0	0	0	0	0	0	0	0	0	0	0	0	0	242	30	0	0	0	0	57	399	26
5985e18e6b1da8e0af22cb05c1ff629d	Fungi	Rozellomycota	Rozellomycotina_cls_Incertae_sedis	GS02	unidentified	unidentified	unidentified	0	0	0	0	0	0	0	0	0	0	0	0	0	0	0	0	0	0	0	0	6	0	0	0	0	0	0	0	0	0	0	0	0	0	0	0	0	0	0	0	0	0
59919bc5826b69d8883d083b0022454e	Fungi	Ascomycota	Leotiomycetes	Helotiales	Helotiales_fam_Incertae_sedis	Spirosphaera	Spirosphaera_minuta	0	0	0	0	0	0	0	0	0	0	0	0	0	0	0	0	0	0	0	0	0	0	0	0	0	0	0	0	0	0	0	0	0	0	0	0	0	0	0	0	0	0
59a047c69e4e676366e67937bfc833a2	Fungi	Ascomycota	unidentified	unidentified	unidentified	unidentified	unidentified	0	6	0	0	0	0	0	0	0	0	0	0	0	0	0	0	0	0	0	0	0	0	0	0	0	0	0	0	0	0	0	0	0	4	0	0	0	0	0	0	0	0
59bb3178471711c8dd390224b3e2302c	Fungi	unidentified	unidentified	unidentified	unidentified	unidentified	unidentified	0	0	0	0	0	0	0	0	0	0	0	0	0	0	0	0	0	0	0	0	0	0	0	0	0	0	0	0	0	0	6	0	0	0	0	0	0	0	0	0	0	0
59bc66840d64de0b3f301c4f959bf219	Fungi	Basidiomycota	Agaricomycetes	Polyporales	Podoscyphaceae	Hypochnicium	unidentified	0	0	0	0	0	0	0	0	0	0	0	0	0	2	0	0	0	0	0	0	0	0	0	0	0	0	0	0	0	0	0	0	0	0	0	0	0	0	0	0	0	0
59c7b7de127a1806694f1e27dc4cc7b1	Fungi	Basidiomycota	Agaricomycetes	Tremellodendropsidales	unidentified	unidentified	unidentified	0	0	0	0	0	94	0	64	0	0	0	0	0	0	0	0	0	0	0	0	0	0	0	0	0	0	0	0	0	0	0	0	0	0	0	0	0	0	0	0	0	0
59d18958acf956fbe6c08661a876b739	unidentified	unidentified	unidentified	unidentified	unidentified	unidentified	unidentified	0	0	0	0	19	0	0	0	0	0	0	0	0	0	0	0	0	0	0	0	0	0	0	0	0	0	0	0	0	0	0	0	0	0	0	0	0	0	0	0	0	0
59de0345495373afe9a627bb43138b89	Fungi	Ascomycota	Leotiomycetes	Phacidiales	Phacidiaceae	unidentified	unidentified	0	0	0	0	0	0	0	0	0	91	77	0	0	0	0	6	0	0	0	0	0	0	0	0	0	0	0	0	0	0	0	0	0	942	141	8	0	0	0	0	0	0
59e5110cfa182ac6f87a2ee6fcb9640f	Fungi	Rozellomycota	unidentified	unidentified	unidentified	unidentified	unidentified	0	0	0	0	0	0	0	0	0	0	9	0	0	0	0	0	0	0	0	0	0	0	0	0	0	0	0	0	0	0	0	0	0	0	0	0	0	0	0	0	0	0
59e96acfba950619036c43ca42afc4f8	Fungi	Chytridiomycota	unidentified	unidentified	unidentified	unidentified	unidentified	0	0	0	0	0	0	0	0	0	0	0	0	0	0	0	0	0	0	0	0	0	49	0	0	0	0	0	0	0	0	0	0	0	0	0	0	0	0	0	0	0	0
59ea5a41776c873f4c666e9fe3fab9cb	unidentified	unidentified	unidentified	unidentified	unidentified	unidentified	unidentified	0	0	0	0	0	0	0	0	14	0	0	0	0	0	0	0	0	0	0	0	0	0	0	0	0	0	0	0	0	0	0	0	0	0	0	0	0	0	0	0	0	0
59fa3637ae72129d54ff91b2b883f3bd	Fungi	Ascomycota	Leotiomycetes	unidentified	unidentified	unidentified	unidentified	0	0	0	0	0	0	0	0	0	0	0	0	0	0	0	0	0	0	0	0	0	0	0	0	0	0	0	0	0	0	0	0	0	3909	245	0	0	0	0	0	0	0
5a0403ce1b35597de5b40079d26bd7c2	Fungi	Glomeromycota	Glomeromycetes	Glomerales	Glomeraceae	unidentified	unidentified	0	0	46	0	0	0	0	0	0	0	0	0	0	0	0	0	0	617	1389	0	0	0	0	0	0	0	0	0	0	0	0	0	0	0	0	0	0	0	0	0	0	0
5a2f2cbf36f9c667a74de7f2a983e2a7	unidentified	unidentified	unidentified	unidentified	unidentified	unidentified	unidentified	0	0	0	0	0	0	0	0	0	0	0	0	0	0	0	0	0	0	2	0	0	0	0	0	0	0	0	0	0	0	0	0	0	0	0	0	0	0	0	0	0	0
5a497a29cabdda7ae72062630ecafbf1	Fungi	Glomeromycota	Glomeromycetes	Diversisporales	Diversisporaceae	unidentified	unidentified	0	0	0	0	0	0	0	0	0	0	0	0	0	0	0	0	0	0	0	0	0	0	0	0	0	0	0	0	0	0	0	0	0	0	0	0	0	0	0	0	0	0
5a6677ea36fcc55224e03c655dc8e61d	unidentified	unidentified	unidentified	unidentified	unidentified	unidentified	unidentified	0	0	0	0	0	0	0	0	0	0	0	0	0	0	8	0	0	0	0	0	0	0	0	0	0	0	0	0	0	0	0	0	0	0	0	0	0	0	0	0	0	0
5a690d4eca8700077fa0f86246853393	unidentified	unidentified	unidentified	unidentified	unidentified	unidentified	unidentified	0	0	0	0	0	0	0	0	0	0	0	0	0	0	0	0	0	0	0	0	0	0	0	0	0	0	0	0	0	0	0	17	32	0	0	0	0	0	0	0	0	0
5a722f77f061f640cc2ba1adaa3591f2	Fungi	unidentified	unidentified	unidentified	unidentified	unidentified	unidentified	0	0	0	0	0	0	0	0	0	0	0	0	0	33	17	0	0	0	0	0	0	0	0	0	0	0	0	0	0	0	0	0	0	0	0	0	0	0	0	0	0	0
5a98fe1c06158ef92c35540d7e657ff0	unidentified	unidentified	unidentified	unidentified	unidentified	unidentified	unidentified	0	0	0	0	0	0	0	0	0	0	0	0	0	0	0	0	0	0	0	0	0	6	0	0	0	0	0	0	0	0	0	0	0	0	0	0	0	0	0	0	0	0
5ab456969c5e8137879ec2f307df45e1	unidentified	unidentified	unidentified	unidentified	unidentified	unidentified	unidentified	0	0	0	0	0	0	0	0	0	4	4	0	0	0	0	0	0	0	0	0	0	0	0	0	0	0	0	0	0	0	0	0	0	0	0	0	0	0	0	0	0	0
5ac4fcf4ad4cb9d5f13f1adee6806ed4	Fungi	Ascomycota	Pezizomycotina_cls_Incertae_sedis	Pezizomycotina_ord_Incertae_sedis	Pezizomycotina_fam_Incertae_sedis	Ciliophora	unidentified	0	0	0	0	0	0	0	0	0	0	0	0	4	0	0	0	0	0	0	0	0	0	0	0	0	0	0	0	0	0	0	0	0	0	0	15	0	0	0	0	0	0
5acc5eb115d00b5909675f7ca3d7c735	Fungi	Basidiomycota	Tremellomycetes	Tremellales	Bulleribasidiaceae	Dioszegia	unidentified	0	0	0	0	0	0	0	0	0	0	0	0	0	0	0	0	0	0	0	0	0	0	0	0	0	0	0	0	0	0	0	0	0	19	0	15	0	0	0	0	0	0
5ad0551433675d2ee87fdc14ffd3805b	Fungi	Basidiomycota	Agaricomycetes	Trechisporales	Hydnodontaceae	Subulicystidium	unidentified	0	0	0	0	0	0	0	66	0	0	0	0	0	0	0	0	0	43	8	829	110	0	0	0	0	0	0	0	0	0	0	0	0	0	0	0	0	0	0	0	0	0
5ad241fd5ee25b400ec2564efd7937ba	Fungi	Ascomycota	Sordariomycetes	Hypocreales	Hypocreales_fam_Incertae_sedis	Sporidesmium	unidentified	0	0	0	0	0	0	0	0	0	0	0	0	0	0	0	0	0	0	0	0	24	0	0	0	0	0	0	0	0	0	0	0	0	0	0	0	0	0	0	0	0	0
5ad6a3e91791c9bcc3af4bc52414b132	Fungi	Ascomycota	Sordariomycetes	Microascales	Microascaceae	Cephalotrichum	unidentified	0	0	0	0	0	0	0	0	0	0	0	0	0	0	0	0	0	0	0	0	0	0	23	0	0	0	0	0	0	0	0	0	0	0	0	0	0	0	0	0	0	0
5ae2c3f449c4661f20f12a3c069eca4b	Fungi	Ascomycota	Eurotiomycetes	Chaetothyriales	unidentified	unidentified	unidentified	0	0	0	0	0	0	0	0	0	0	0	8	80	0	0	0	0	0	0	0	0	0	0	0	0	0	0	0	0	0	0	0	0	0	0	41	51	0	0	0	0	0
5ae72caf8ecf38d3e2ebbad76e48d815	unidentified	unidentified	unidentified	unidentified	unidentified	unidentified	unidentified	0	0	0	0	6	0	0	0	0	0	0	0	0	0	0	0	0	0	0	0	0	0	0	0	0	0	0	0	0	0	0	0	0	0	0	0	0	0	0	0	0	0
5aed79551604f2f01c733e6c20e74670	unidentified	unidentified	unidentified	unidentified	unidentified	unidentified	unidentified	0	0	0	0	0	0	0	0	0	0	0	0	0	0	0	0	0	0	0	0	0	0	0	0	0	0	0	0	0	0	0	0	0	0	0	0	0	0	0	0	0	106
5af11683c6bb86ed9db63d61f251b200	unidentified	unidentified	unidentified	unidentified	unidentified	unidentified	unidentified	0	0	0	0	0	0	0	0	0	0	0	0	0	0	0	0	4	0	0	0	0	0	0	0	0	0	0	0	0	0	0	0	0	0	0	0	0	0	0	0	0	0
5afa5fec133a1ae13edf172e69670471	Fungi	Basidiomycota	Microbotryomycetes	Leucosporidiales	Leucosporidiaceae	Leucosporidium	unidentified	0	0	0	0	0	0	0	0	0	0	0	0	0	0	0	0	0	0	0	0	0	0	0	0	0	0	0	0	0	0	0	0	0	18	9	0	0	0	0	0	0	0
5b01930369fd648be5ed50a188e8c757	Fungi	Ascomycota	Leotiomycetes	Helotiales	unidentified	unidentified	unidentified	0	0	20	0	0	0	0	0	0	46	59	0	0	0	0	0	0	0	0	150	551	0	0	0	0	0	0	0	0	0	0	0	0	0	0	0	0	0	0	0	0	0
5b1241289bb7bf488aa55ff0173fd222	Fungi	Chytridiomycota	Spizellomycetes	Spizellomycetales	Spizellomycetaceae	Triparticalcar	unidentified	0	0	0	0	0	0	0	0	0	0	0	0	0	0	0	0	0	0	0	0	0	0	0	11	3	0	0	0	0	0	0	0	0	0	0	0	0	0	0	0	0	0
5b1b46618478d938de72dbb3f8885bab	unidentified	unidentified	unidentified	unidentified	unidentified	unidentified	unidentified	0	0	0	0	0	0	0	0	0	0	0	0	0	0	0	0	0	0	0	0	0	0	0	0	0	13	0	0	0	0	0	0	0	0	0	0	0	0	0	0	0	0
5b2ecf4bbaa585648b956ecc0ce72091	unidentified	unidentified	unidentified	unidentified	unidentified	unidentified	unidentified	0	0	0	0	0	0	0	0	0	0	0	0	0	0	0	0	0	0	0	0	0	0	0	0	0	0	0	0	0	0	0	0	0	0	0	0	0	0	0	0	0	0
5b30030a39869e248acf5f3e027cf4d7	unidentified	unidentified	unidentified	unidentified	unidentified	unidentified	unidentified	0	0	0	0	0	0	0	0	0	0	0	0	0	0	0	0	0	0	0	0	0	0	0	0	0	0	8	0	0	0	0	0	0	0	0	0	0	0	0	0	0	0
5b5283230f9353e6e5ca4b4f9463137f	Fungi	Basidiomycota	Tremellomycetes	unidentified	unidentified	unidentified	unidentified	0	0	3	198	0	0	0	0	0	0	0	0	0	0	0	0	0	0	0	0	0	0	0	0	0	0	0	0	0	0	0	0	0	0	0	0	0	0	0	0	0	0
5b543f0c27a3bded0d78bfadca3d1906	Fungi	Basidiomycota	Tremellomycetes	Tremellales	unidentified	unidentified	unidentified	0	0	0	0	0	0	0	0	0	0	5	0	0	0	0	0	0	0	0	0	0	0	0	0	0	0	0	0	0	0	0	0	0	0	0	0	0	0	0	0	0	0
5b646b011a9881018b44305ec5c74be6	Fungi	Ascomycota	Saccharomycetes	Saccharomycetales	Pichiaceae	Pichia	unidentified	0	0	0	0	0	0	0	0	0	0	0	0	0	0	0	0	0	0	0	0	0	0	0	0	0	0	0	0	0	0	0	0	3	0	0	0	0	0	0	0	0	0
5b68ddf9b5ea969fad0259ed2646141c	Fungi	Ascomycota	Orbiliomycetes	Orbiliales	unidentified	unidentified	unidentified	0	0	0	0	0	0	0	0	0	0	0	0	0	0	0	0	0	0	0	0	0	0	0	0	0	0	0	0	0	0	0	0	0	0	0	7	0	0	0	0	0	0
5b76ffe44a7f762d47d84a44313d92b3	Fungi	unidentified	unidentified	unidentified	unidentified	unidentified	unidentified	0	0	0	0	0	6	0	0	0	0	0	0	0	0	0	0	0	0	0	0	0	0	0	0	0	0	0	0	0	0	0	0	0	0	0	0	0	0	0	0	0	27
5b796c895ca47efda40e51f952c10716	Fungi	Basidiomycota	Agaricomycetes	Agaricales	Agaricaceae	unidentified	unidentified	0	0	0	0	0	0	0	0	0	0	0	0	0	0	0	0	0	0	0	0	0	0	0	0	0	0	0	0	0	0	0	0	0	0	0	0	0	0	0	0	0	0
5b7eb75f06ed016b019d3441ede8a97d	Fungi	Ascomycota	Eurotiomycetes	Eurotiales	Aspergillaceae	Penicillium	unidentified	0	0	14	0	0	12	0	99	21	0	0	0	28	0	0	0	0	15	25	0	0	0	0	98	75	0	0	0	0	0	0	0	0	0	0	0	0	0	0	0	0	0
5b8bcf6693ba27ebdf45477c7e42eef0	Fungi	Basidiomycota	Agaricomycetes	unidentified	unidentified	unidentified	unidentified	0	0	0	0	0	0	0	0	0	0	0	0	0	0	0	0	0	18	0	0	0	0	0	0	0	0	0	0	0	0	0	0	0	0	0	0	0	0	0	0	0	0
5b9bcccee0108bc3116fe3b48d44a9c5	Fungi	Chytridiomycota	unidentified	unidentified	unidentified	unidentified	unidentified	0	0	0	7	0	0	0	0	0	0	0	0	0	0	0	0	0	0	0	0	0	0	0	0	0	0	0	0	0	0	0	0	0	0	0	0	0	0	0	0	0	0
5ba432fd1261005e9f303b0986f416bf	Fungi	Ascomycota	Leotiomycetes	Helotiales	unidentified	unidentified	unidentified	0	0	0	0	0	0	0	0	0	0	0	0	0	0	0	0	0	0	0	0	0	0	0	0	0	0	0	0	0	0	0	0	8	0	0	0	0	0	0	0	0	0
5ba77599fac1f9a3ecb32477330fc05e	Fungi	Ascomycota	Pezizomycetes	Pezizales	Pyronemataceae	Scutellinia	unidentified	0	0	0	192	0	0	0	0	0	0	0	0	0	0	0	0	0	0	0	0	0	0	0	0	0	0	0	0	0	0	0	0	0	0	0	0	0	0	0	0	0	0
5bb9035fec2e4858ca76dad635d36194	Fungi	Ascomycota	Dothideomycetes	Pleosporales	Torulaceae	Torula	unidentified	0	0	0	6	0	0	0	0	0	0	0	4	7	0	0	0	0	0	0	0	0	0	0	4	0	0	0	0	0	0	0	0	0	0	0	0	0	0	0	0	0	0
5bc2ed16fba38bf86e2ae914d48600d6	Fungi	Basidiomycota	Agaricomycetes	Auriculariales	unidentified	unidentified	unidentified	316	85	0	0	0	0	0	0	0	0	0	0	0	0	0	0	0	0	0	0	0	0	0	0	0	0	0	0	0	0	0	0	0	0	0	0	0	0	0	0	0	0
5bd0783f1a99f1c7f43d95f1146bbbde	unidentified	unidentified	unidentified	unidentified	unidentified	unidentified	unidentified	0	0	0	0	0	0	0	0	0	0	6	0	0	0	0	0	0	0	0	0	0	0	0	0	0	0	0	0	0	0	0	0	0	0	0	0	0	0	0	0	0	0
5bd62f69f14692d41657f8c6d5ac5165	Fungi	Chytridiomycota	Spizellomycetes	Spizellomycetales	unidentified	unidentified	unidentified	0	0	0	0	0	0	0	0	0	0	0	0	0	0	0	0	0	0	0	0	0	0	0	0	0	47	0	0	0	0	0	0	0	0	0	0	0	0	0	0	0	0
5bddc7bd6b4bc672cdfc4a23e0d63f28	unidentified	unidentified	unidentified	unidentified	unidentified	unidentified	unidentified	0	0	0	0	0	0	0	0	0	0	0	0	0	0	0	4	0	0	0	0	0	0	0	0	0	0	0	0	0	0	0	0	0	0	0	0	0	0	0	0	0	0
5be8651c9b767b95b49cfdc92810f9b6	Fungi	Chytridiomycota	unidentified	unidentified	unidentified	unidentified	unidentified	0	0	0	0	0	0	0	0	0	0	0	0	0	0	0	0	0	0	0	0	0	0	0	0	0	0	0	0	0	0	0	0	0	0	4	0	0	0	0	0	0	0
5c13d457aaf8ba6a0a10ac3ff19535e8	Fungi	Basidiomycota	Agaricomycetes	Agaricales	Strophariaceae	Deconica	unidentified	0	0	0	0	6	0	0	0	0	3696	1043	0	0	0	0	0	0	0	0	0	8	0	0	0	0	0	0	0	0	0	0	0	0	0	0	0	0	0	0	0	0	0
5c1a7038235d36c575d60faacf216aa2	unidentified	unidentified	unidentified	unidentified	unidentified	unidentified	unidentified	0	0	0	0	0	0	0	0	0	0	0	0	0	0	0	0	0	0	0	0	0	0	0	0	0	0	0	0	0	0	0	0	0	0	0	0	0	0	0	0	0	0
5c1c451f21bcadd7342459868c67e177	Fungi	Ascomycota	Sordariomycetes	Pleurotheciales	Pleurotheciaceae	Phaeoisaria	unidentified	0	0	0	0	0	0	0	0	0	0	5	0	0	0	0	0	0	0	0	0	0	0	0	0	0	0	0	0	0	0	0	0	0	0	0	0	0	0	0	0	0	0
5c314be7591d1943c89f3fb40d0a4b5b	Fungi	unidentified	unidentified	unidentified	unidentified	unidentified	unidentified	0	0	0	0	0	0	0	0	0	0	0	0	0	0	0	31	0	0	0	0	0	0	0	0	0	0	0	0	0	0	0	0	0	0	0	0	0	0	0	0	0	0
5c39a9d35a9136a6f1548356c719abd2	unidentified	unidentified	unidentified	unidentified	unidentified	unidentified	unidentified	0	0	0	63	0	0	0	0	0	0	0	0	0	0	0	0	0	3	4	5	0	0	0	8	12	0	0	0	0	0	0	0	0	0	0	0	0	0	0	0	0	0
5c4494f60a759a6a40b8d6a25b265ea7	Fungi	Chytridiomycota	Lobulomycetes	Lobulomycetales	unidentified	unidentified	unidentified	0	0	0	0	16	0	0	0	0	0	0	0	0	0	0	0	0	0	0	0	0	0	0	0	0	0	0	0	0	0	0	0	0	0	0	0	0	0	0	0	0	0
5c5cc1622c36b9f359c4a5feafe41719	Fungi	Ascomycota	Leotiomycetes	Helotiales	unidentified	unidentified	unidentified	8	27	0	0	0	0	0	0	0	0	0	0	0	0	25	0	0	0	0	0	0	0	0	0	0	0	0	0	0	0	0	0	0	0	0	0	0	0	0	0	0	0
5c5f1ce1f6a8255ed48f8b0425847ca4	Fungi	Ascomycota	Dothideomycetes	Venturiales	Sympoventuriaceae	Ochroconis	unidentified	0	0	0	0	0	0	0	0	0	0	0	0	0	0	0	0	0	0	0	0	0	26	0	0	0	0	0	0	0	0	0	0	0	0	0	0	0	0	0	0	0	0
5c6e94042b4df3c18a6b3f522a62f7ed	Fungi	Chytridiomycota	unidentified	unidentified	unidentified	unidentified	unidentified	0	0	0	0	0	0	0	0	0	0	10	0	0	0	0	0	0	0	0	0	0	0	0	0	0	0	0	0	0	0	0	0	0	0	0	0	0	0	0	0	0	0
5cb8069eb22ca9172cf144daf85b6ca3	Fungi	Ascomycota	Dothideomycetes	unidentified	unidentified	unidentified	unidentified	0	0	15	0	0	0	0	0	0	0	0	0	0	0	0	0	0	18	9	27	8	0	0	0	0	0	0	0	0	0	0	0	0	0	0	0	0	0	0	0	0	0
5cbb0c74cc33fcc66a29e389251a8f3e	Fungi	Basidiomycota	Microbotryomycetes	Microbotryomycetes_ord_Incertae_sedis	Chrysozymaceae	Trigonosporomyces	Trigonosporomyces_hylophilus	0	0	0	0	0	0	0	0	0	0	0	0	0	0	0	0	0	0	0	0	0	0	0	0	0	694	0	0	0	0	0	0	0	0	0	0	0	0	0	0	0	0
5cc27fc83a70a4b732ba614f2c7f6d3f	Fungi	Basidiomycota	Agaricomycetes	Cantharellales	Cantharellales_fam_Incertae_sedis	Sistotrema	unidentified	0	0	0	0	0	0	0	0	0	0	42	0	0	0	0	0	0	0	0	0	0	0	0	0	0	0	0	0	0	0	0	0	0	0	0	0	0	0	0	0	0	0
5ccffef362ef65d2a8af81fda4b0750e	Fungi	Ascomycota	Sordariomycetes	Coniochaetales	unidentified	unidentified	unidentified	0	0	18	0	23	0	0	0	0	0	0	0	0	0	0	0	0	0	0	238	123	0	11	0	0	0	0	0	0	0	0	0	0	0	0	0	0	0	0	0	0	0
5cd570815e67a9da555fff33c0185256	Fungi	Basidiomycota	Agaricomycetes	Boletales	Rhizopogonaceae	Rhizopogon	unidentified	0	0	0	0	0	0	0	0	0	0	0	0	0	0	0	0	0	0	0	0	0	0	0	154	37	0	0	0	0	0	0	0	0	0	0	0	0	0	0	0	0	0
5cdcade9a49852c495031844271e1326	unidentified	unidentified	unidentified	unidentified	unidentified	unidentified	unidentified	0	0	0	0	0	0	0	0	0	0	0	0	21	0	0	0	0	0	0	0	0	0	0	0	0	0	0	0	0	0	0	0	0	0	0	0	0	0	0	0	0	0
5cea408a774b136b7bfef285231a311f	Fungi	Ascomycota	Dothideomycetes	unidentified	unidentified	unidentified	unidentified	0	0	0	0	0	0	0	0	0	0	0	0	0	0	0	0	0	0	0	0	0	0	0	0	0	0	0	0	0	0	0	0	0	0	0	0	0	0	0	0	30	0
5ceea77a50c355d56e0f7c6b431fb583	Fungi	Rozellomycota	unidentified	unidentified	unidentified	unidentified	unidentified	0	0	0	0	0	0	0	0	0	0	0	0	0	0	0	0	0	0	0	0	0	0	0	0	0	0	0	0	0	0	0	0	0	0	0	0	0	0	4	0	0	0
5cf205c009ae22f6057fb106b3bbf4fe	Fungi	Glomeromycota	Glomeromycetes	Glomerales	Glomeraceae	unidentified	unidentified	0	0	11	0	0	0	0	0	0	0	50	0	0	0	0	0	0	18	0	0	0	0	0	0	0	0	0	0	0	0	0	0	0	0	0	0	0	0	0	0	0	0
5d0eb9f91cc308d78d52f59118e516b9	Fungi	Basidiomycota	Tremellomycetes	Tremellales	unidentified	unidentified	unidentified	0	0	0	0	0	10	0	0	0	0	0	0	0	0	0	0	0	0	0	0	0	0	0	0	0	0	0	0	0	0	0	0	0	0	0	0	0	0	0	0	0	0
5d1057913121eaa716c215d757896855	Fungi	unidentified	unidentified	unidentified	unidentified	unidentified	unidentified	0	0	0	0	0	0	0	0	0	0	0	0	0	0	2	0	0	0	0	0	0	0	0	0	0	0	0	0	0	0	0	0	0	0	0	0	0	0	0	0	0	0
5d1a8360bda3c9da5b1f48158273fde4	Fungi	Ascomycota	Eurotiomycetes	Chaetothyriales	Herpotrichiellaceae	Exophiala	unidentified	0	0	0	0	0	0	0	0	0	0	0	0	0	0	0	0	0	0	0	0	0	0	0	0	0	26	0	0	0	0	0	0	0	0	0	0	0	0	0	0	0	0
5d27d718b4b9d2126b09b5f223b0d05c	Fungi	Ascomycota	unidentified	unidentified	unidentified	unidentified	unidentified	0	0	0	0	0	0	0	0	0	0	0	0	0	0	0	0	2	0	0	0	0	0	0	0	0	0	0	0	0	0	0	0	0	0	0	0	0	0	0	0	0	0
5d2f7621f323cddbd36606e739fe43d5	unidentified	unidentified	unidentified	unidentified	unidentified	unidentified	unidentified	0	0	0	0	0	0	0	0	0	0	0	0	0	0	0	0	0	0	0	0	0	0	0	0	0	0	0	0	0	0	0	0	0	0	0	0	0	0	0	0	0	0
5d656395a0eea62143f8340eb770a7fe	Fungi	Ascomycota	Dothideomycetes	Venturiales	Sympoventuriaceae	unidentified	unidentified	0	0	0	0	0	0	0	0	0	87	0	0	0	0	0	0	0	0	0	0	0	0	0	0	0	0	0	0	0	0	0	0	0	0	0	0	0	0	0	0	0	0
5d6ab1b57ce8f82eebaac5fda6c0956d	unidentified	unidentified	unidentified	unidentified	unidentified	unidentified	unidentified	0	0	0	0	0	0	0	0	0	0	0	0	0	0	0	0	0	0	0	0	0	0	0	0	0	0	0	0	0	0	0	0	0	0	0	0	0	0	0	0	0	6
5d7bfec1c9e707ace05dbe29a7da6ed6	Fungi	Ascomycota	Leotiomycetes	Helotiales	unidentified	unidentified	unidentified	0	0	0	0	0	0	0	0	0	0	0	0	0	0	0	0	9	0	0	0	0	0	0	0	0	0	0	0	0	0	0	0	0	0	0	14	0	0	7	0	0	0
5d88de62f9cd0dfd900a845c888a9d24	Fungi	Ascomycota	Dothideomycetes	Pleosporales	Pleosporaceae	Alternaria	unidentified	0	0	242	53	2501	1933	0	67	184	0	18	0	0	6	60	0	0	48	0	0	0	49	0	0	0	0	0	0	0	513	2716	0	362	0	0	0	0	0	0	0	0	55
5da25bd87432b5d7d0f40b93eb8ba078	Fungi	Chytridiomycota	unidentified	unidentified	unidentified	unidentified	unidentified	0	0	0	0	16	1218	0	0	0	0	0	0	0	0	0	0	0	0	0	0	0	0	0	0	0	0	0	0	0	0	0	0	0	0	0	0	0	0	0	0	0	0
5da47221917c25230b5284e6a5011b14	Fungi	unidentified	unidentified	unidentified	unidentified	unidentified	unidentified	0	0	0	0	0	0	0	0	0	0	0	0	0	0	0	0	2	0	0	0	0	0	0	0	0	0	0	0	0	0	0	0	0	0	0	0	0	0	0	0	0	0
5da8d7c722b33d196b1fa4d5b8876f7d	Fungi	Ascomycota	Leotiomycetes	Helotiales	Helotiaceae	Tetracladium	unidentified	0	0	125	515	265	262	0	0	0	193	321	0	0	0	0	59	0	386	241	500	332	142	40	0	0	43	0	0	0	8	0	0	0	0	0	283	133	0	19	0	0	0
5dbdbd08365b4a58d485c9a73b00428e	Fungi	Basidiomycota	Agaricomycetes	Agaricales	Entolomataceae	Entoloma	unidentified	0	0	0	0	0	0	0	0	0	0	0	0	0	0	0	0	0	0	0	0	0	0	0	0	0	0	0	0	0	0	0	0	0	0	0	44	20	0	0	0	0	0
5dcc268c233c5ce31e7e15f90e5d15cf	Fungi	Ascomycota	Eurotiomycetes	Chaetothyriales	Herpotrichiellaceae	Rhinocladiella	unidentified	0	0	0	0	0	0	0	0	0	0	0	0	0	0	0	0	0	0	0	0	0	0	0	0	0	11	0	0	0	0	0	0	0	0	0	0	0	0	0	0	0	0
5dde960a568ff659340b7952f801a2e6	Fungi	Chytridiomycota	Rhizophydiomycetes	Rhizophydiales	unidentified	unidentified	unidentified	0	0	0	5	0	0	0	0	0	0	0	0	0	0	0	0	0	60	309	40	23	0	0	0	0	0	0	0	0	0	0	0	0	0	0	0	0	0	0	0	0	0
5e07ee063e1e0d12d843f17a5a59362f	Fungi	Basidiomycota	Agaricomycetes	Boletales	Paxillaceae	Paxillus	unidentified	0	0	0	0	0	0	0	0	0	0	0	0	0	0	0	0	0	0	0	0	0	0	0	0	0	0	0	0	0	0	0	0	0	95	22	0	0	0	0	0	0	0
5e2ba491e2d127894ed172246a69d8a1	Fungi	Ascomycota	unidentified	unidentified	unidentified	unidentified	unidentified	0	0	0	0	0	0	0	0	0	0	0	0	0	0	0	0	0	0	0	0	0	0	0	0	0	0	0	0	0	0	0	0	0	5441	775	0	0	0	0	0	0	0
5e2d4102a16a173a275ab3e2193df7ee	Fungi	Basidiomycota	Cystobasidiomycetes	Cystobasidiomycetes_ord_Incertae_sedis	Symmetrosporaceae	Symmetrospora	unidentified	0	0	3	0	0	0	0	0	0	0	0	0	0	0	0	0	0	11	13	0	0	0	0	0	0	0	0	0	0	0	0	0	0	0	0	0	0	0	0	0	0	0
[truncated: 3,110 more rows]
[truncated: 11 more columns]

## Sheet: Genus abundance absolute
Kingdom	Phylum	Class	Order	Family	Genus	K.BeL.1.1	K.BeL.1.2	K.CSL.1.1	K.CSL.1.2	K.CT9.1.1	K.CtE.1.2	K.Ira.13.2	K.KKF.1.1	K.KKF.1.2	K.KKF.2.1	K.KKF.2.2	K.Leg.1.1	K.Leg.1.2	K.WKJ.2.1	K.WKJ.2.2	K.ZER.1.1	K.ZER.1.2	K.ZER.2.1	K.ZER.2.2	K.ZST.1.1	K.ZST.1.2	P.BeL.1.1	P.BeL.1.2	P.BeL.2.1	P.BeL.2.2	P.Bob.1.2	P.Ira	P.Ira.13.2	P.Ira.6	P.KKF.1.1	P.KKF.1.2	P.KKF.2.1	P.KKF.2.2	P.Leg.1.1	P.Leg.1.2	P.Leg.2.1	P.Leg.2.2	P.Leg.3.1	P.Leg.3.2	P.Rm.1.1	P.Rm.1.2	P.RM.2.1	P.RM.2.2	P.Rop
[truncated: 361 more rows]
[truncated: 9 more columns]

[truncated: 3 more sheets: Genus abundance fractions, Phylum abundance absolute, Phylum abundance fractions]
