# Supplementary material for: Marginal lands and fungi – linking the type of soil contamination with fungal community composition
Source: Environ Microbiol. 2022 May 30;24(8):3809–25. doi: 10.1111/1462-2920.16007 (PMC9544152; doi:10.1111/1462-2920.16007)
Supplement: Supplementary file 4 — Supplementary Material 1. Description: Rmd file with all the R analyses performed. [file EMI-24-3809-s006.Rmd]

---
title: "Fungal diversity analyses"
author: "Alicja Okrasinska, Julia Pawlowska, Przemyslaw Decewicz"
date: "7 10 2021"
output: html_document
---

```{r setup, include=FALSE}
knitr::opts_chunk$set(echo = TRUE)
```

## R Markdown

This is an R Markdown document. Markdown is a simple formatting syntax for authoring HTML, PDF, and MS Word documents. For more details on using R Markdown see <http://rmarkdown.rstudio.com>.

When you click the **Knit** button a document will be generated that includes both content as well as the output of any embedded R code chunks within the document. You can embed an R code chunk like this:

## Installation of required packages 
  
```{r Install required packages} 
install.packages(c("AMR", "devtools", "ggplot2", "Vegan", "microbiome", "tidyr", "ape", "indicspecies", "fungaltraits", "lemon"))  
library(devtools) 
install_github("tobiasgf/lulu")  
BiocManager::install("phyloseq") 
BiocManager::install("DESeq2")  
``` 


## In situ experiment


## Loading Data
```{r Loading data in situ}

library(lulu)
library(tidyr)

setwd("D:/nałka/BIOLOGIA/Julka_OPUS_2017/!ALIS-21-06-15/general_analizy/1R_analizy/")

# reading ASV tables and running LULU
otutab <- read.csv(file = file.path("table.tsv"), sep = '\t', header = TRUE, as.is = TRUE, row.names = 1)
system("makeblastdb -in rep_seqs.fasta -parse_seqids -dbtype nucl") 
system("blastn -db rep_seqs.fasta -outfmt '6 qseqid sseqid pident' -out match_list.txt -qcov_hsp_perc 80 -perc_identity 84 -query rep_seqs.fasta -num_threads 4") 
matchlist <- read.table(file = "match_list.txt", sep = "\t", header = FALSE, as.is = TRUE, stringsAsFactors = FALSE) 
curated_result <- lulu(otutab, matchlist) 
write.table(curated_result$curated_table, "asvs_lulu.tsv", sep="\t") 
write.table(curated_result$discarded_otus, "asvs_lulu_discarded.tsv", sep="\t") 
asv.table <- read.csv(file = "asvs_lulu.tsv", sep = "\t", header = T) 
asvs <- otu_table(object = asv.table, taxa_are_rows = T) 

# reading taxonomy table
blast2021s.table <- read.table(file = "blast2021s.tsv", sep = "\t", header = T, row.names = 1, check.names = F, na.strings = "", stringsAsFactors = F) 
blast2021s.table <- separate(data = blast2021s.table, col = Taxon, into = c(NA, "Kingdom", "Phylum", "Class", "Order", "Family", "Genus", "Species"), sep = ";?.__") 
blast2021s.table <- blast2021s.table[, -8] 
blast2021s.table <- blast2021s.table[rownames(blast2021s.table) %in% rownames(asv.table), ] 
blast2021s.table[is.na(blast2021s.table)] <- "unidentified" 
taxa <- tax_table(object = as.matrix(blast2021s.table)) 

# reading and manipulating metadata
metadata<-read.table("metadata.tsv", sep = "\t", dec = ".", header = T, stringsAsFactors = T)
rownames(metadata)<-metadata[,1]
metadata<-metadata[,-1]
metadata$CN_ratio <- metadata$C/metadata$N
metadata<-metadata[,c(1:14,17:20)]
metadata$salnity<-as.logical(metadata$salnity)
metadata$grass<-as.logical(metadata$grass)
metadata$tree<-as.logical(metadata$tree)
metals<-metadata[,2:10]
metals[is.na(metals)]<-0
for (i in 1:9) {
  metals[,i]<-metals[,i]*100/max(metals[,i])
}
metals$suma<-rowSums(metals)
metadata$metals<- metals$suma
metadata<-metadata[complete.cases(metadata),]
metadata[,c(2:14,18:19)]<-log(metadata[,c(2:14,18:19)])
metadata$sampleID<-rownames(metadata)
metadata$group<-as.factor(metadata$group)

```

## Reading files into phyloseq
```{r Phyloseq loading in situ}

library(phyloseq)

META<-sample_data(metadata, errorIfNULL = F)
dat<-phyloseq(asvs, taxa, META) 
dat_rel = transform_sample_counts(dat, function(x) 100 * x / sum(x)) 
```

## Edaphic analyses
```{r edaphic analyses in situ}

library(AMR)
library(ggplot2)
library(phyloseq)
library(vegan)

setwd("D:/nałka/BIOLOGIA/Julka_OPUS_2017/!ALIS-21-06-15/general_analizy/1R_analizy/")

theme_set(theme_bw())

anosim(x = metadata[,c(2:14,18:19)],grouping = metadata$group, permutations = 999, distance = "eu")

distEdaphic<-vegdist(metadata[,c(2:14,18:19)], method="manhattan")
edaph_pcoa<-pcoa(distEdaphic)
biplot.pcoa(edaph_pcoa)

edaph_pca<-pca(metadata)

p<-ggplot_pca(edaph_pca, ellipse = F, labels = metadata$sampleID, arrows_colour="black", points_alpha=1, arrows_textangled=T)+
  labs(title="PCA for edaphic data")+
  theme_bw()

ggsave("edaphic/PCA_edaphic.svg", p, dpi=320, height = 8, width = 11 )
```

## Alpha diversity
```{r alpha diversity in situ}

library(ggplot2)
library(lemon)
library(microbiome)
library(phyloseq)
library(reshape2)

setwd("D:/nałka/BIOLOGIA/Julka_OPUS_2017/!ALIS-21-06-15/general_analizy/1R_analizy/")

theme_set(theme_bw()) 

r.tab <- estimate_richness(dat, measures = c("Chao1", "Shannon")) 
r.tab <- r.tab[, -2] 

e.tab <- evenness(dat, index = c("pielou", "simpson")) 
colnames(e.tab) <- c("Pielou", "Simpson") 

r.tab$sampleID <- rownames(r.tab) 
e.tab$sampleID <- rownames(e.tab) 

# add metadata 

r.tab <- merge(r.tab, as.data.frame(as.matrix(metadata)), by=c("sampleID")) 
head(r.tab) 
e.tab <- merge(e.tab, as.data.frame(as.matrix(metadata)), by=c("sampleID")) 
head(e.tab) 

# comparison groups 

comp <- list(c("ctrl_no_plant", "ctrl_plant"), 
            c("ctrl_no_plant", "metal"), 
            c("ctrl_no_plant", "multipolluted"), 
            c("ctrl_plant", "metal"), 
            c("ctrl_plant", "multipolluted"), 
            c("metal", "multipolluted")) 

# plot richness and evenness 

r.tab.m <- melt(r.tab, variable_name = "alpha_measure") 
e.tab.m <- melt(e.tab, variable_name = "alpha_measure") 

p<-grid_arrange_shared_legend(
  ggplot(r.tab.m, aes(x=group, y=value, color=group, fill=group)) +  
    geom_point() +  
    geom_violin(alpha=0.15) + 
    facet_wrap(~alpha_measure, scales = "free") + 
    ggtitle("Richness measures") + 
    ylab("Alpha Diversity Measure") +  
    labs(fill = "group", color = "group") + 
    stat_compare_means(aes(label = as_label(ifelse(p < 0.05, sprintf("p = %2.1e", as.numeric(..p.signif..)), ..p.signif..))), test = "kruskal.test", hide.ns = T, comparisons = comp, show.legend = F) + 
    stat_compare_means(aes(label = as.character("p.format")), method = 'kruskal.test', label.y.npc = 0, show.legend = F), 
  
  ggplot(e.tab.m, aes(x=group, y=value, color=group, fill=group)) +  
    geom_point() +  
    geom_violin(alpha=0.15) + 
    facet_wrap(~alpha_measure, scales = "free") + 
    ggtitle("Evenness measures") + 
    ylab("Alpha Diversity Measure") +  
    labs(fill = "group", color = "group") + 
    stat_compare_means(aes(label = as_label(ifelse(p < 0.05, sprintf("p = %2.1e", as.numeric(..p.signif..)), ..p.signif..))), test = "kruskal.test", hide.ns = T, comparisons = comp, show.legend = F) + 
    stat_compare_means(aes(label = "p.format"), method = 'kruskal.test', label.y.npc = 0, show.legend = F), 
  ncol = 1,
  nrow = 2,
  position = "right",
  plot=T
)

ggsave('alpha/alpha_measures_evenness_richness.svg', p, device = 'svg', width = 13.5, height = 10.5) 
```

## Beta diversity
```{r beta diversity in situ}

library(ggplot2)
library(phyloseq)
library(vegan)

setwd("D:/nałka/BIOLOGIA/Julka_OPUS_2017/!ALIS-21-06-15/general_analizy/1R_analizy/")

theme_set(theme_bw())

#rarefying
rarecurve(t(otu_table(dat)), step=200, ylab= "ASVs")
dat_rar<-rarefy_even_depth(dat, rngseed = 123456, sample.size = min(sample_sums(dat)), replace=F)
rarecurve(t(otu_table(dat_rar)), step=200, ylab= "ASVs")

#distance_matrix
bray_dist<-phyloseq::distance(dat, method="bray")
bray_dist_rar<-phyloseq::distance(dat_rar, method="bray")

#anova on community data
adonis(bray_dist_rar ~ sample_data(dat_rar)$group)

#PCOA
ordi<-ordinate(dat, method="PCoA", distance=bray_dist)
ordi_rar<-ordinate(dat_rar, method="PCoA", distance = bray_dist_rar)

p<-plot_ordination(dat_rar, ordi_rar, color="group")+ 
  theme(aspect.ratio=1)+
  geom_point(size=3)+
  labs(title="PCoA on rarefied ASVs data")

ggsave('pcoa/asvs_rarefied1.png', p, device = 'png', width = 12, height = 7.5) 

#NMDS

ordi_NMDS<-ordinate(dat, method="NMDS", distance="bray", k=2)
ordi_rar_NMDS<-ordinate(dat_rar, method="NMDS", distance = "bray", k=2)

p<-plot_ordination(dat_rar, ordi_rar_NMDS, color="group")+ 
  geom_point(size=3)+
  labs(title="NMDS on rarefied ASVs data")+
  theme(legend.position = "right")

ggsave('nmds/rarefied_ASVS.svg', p, device = 'svg', width = 8, height = 6) 
```
## Mantel tests
```{r mantel tests in situ}

library(vegan)

abund <- asv.table[,rownames(metadata)]
abund <- as.data.frame(t(abund))

dist.abund<-vegdist(abund, method="eu")

distHg<-dist(metadata$Hg, method = "eu")
mantel(dist.abund,distHg, method = "spe", permutations = 999, na.rm = F)

distCr<-dist(metadata$Cr, method = "eu")
mantel(dist.abund,distCr, method = "spe", permutations = 999, na.rm = F)

distZn<-dist(metadata$Zn, method = "eu")
mantel(dist.abund,distZn, method = "spe", permutations = 999, na.rm = F)

distCd<-dist(metadata$Cd, method = "eu")
mantel(dist.abund,distCd, method = "spe", permutations = 999, na.rm = F)

distCo<-dist(metadata$Co, method = "eu")
mantel(dist.abund,distCo, method = "spe", permutations = 999, na.rm = F)

distCu<-dist(metadata$Cu, method = "eu")
mantel(dist.abund,distCu, method = "spe", permutations = 999, na.rm = F)

distMo<-dist(metadata$Mo, method = "eu")
mantel(dist.abund,distMo, method = "spe", permutations = 999, na.rm = F)

distNi<-dist(metadata$Ni, method = "eu")
mantel(dist.abund,distNi, method = "spe", permutations = 999, na.rm = F)

distPb<-dist(metadata$Pb, method = "eu")
mantel(dist.abund,distPb, method = "spe", permutations = 999, na.rm = F)

distGas<-dist(metadata$Gasoline_total, method = "eu")
mantel(dist.abund,distGas, method = "spe", permutations = 999, na.rm = F)

distBTEX<-dist(metadata$sum_BTEX, method = "eu")
mantel(dist.abund,distBTEX, method = "spe", permutations = 999, na.rm = F)

distPAH<-dist(metadata$sum_PAH, method = "eu")
mantel(dist.abund,distPAH, method = "spe", permutations = 999, na.rm = F)

distCN<-dist(metadata$CN_ratio, method = "eu")
mantel(dist.abund,distCN, method = "spe", permutations = 999, na.rm = F)

distMetals<-dist(metadata$metals, method = "eu")
mantel(dist.abund,distMetals, method = "spe", permutations = 999, na.rm = F)

distOil<-dist(metadata$Mineral_oil, method = "eu")
mantel(dist.abund,distOil, method = "spe", permutations = 999, na.rm = F)

distTree<-dist(metadata$tree, method = "eu")
mantel(dist.abund,distTree, method = "spe", permutations = 999, na.rm=F)

distGrass<-dist(metadata$grass, method = "eu")
mantel(dist.abund,distGrass, method = "spe", permutations = 999, na.rm=F)
```

##Boxplots for edaphic data
```{r boxplots edaphic in situ}
library(ggplot2)

setwd("D:/nałka/BIOLOGIA/Julka_OPUS_2017/!ALIS-21-06-15/general_analizy/1R_analizy/")

theme_set(theme_bw())

p<-ggplot(metadata,aes(x=group, y=metals, fill=group))+
  geom_boxplot()+
  geom_jitter(width = 0.15)+
  theme(axis.text.x = element_blank(), axis.title.x=element_blank(),axis.ticks.x=element_blank(),
        axis.title.y = element_text(size=25))
ggsave('boxplots_edaphic/metals.png', p, device = 'png', width = 7, height = 9) 

p<-ggplot(metadata,aes(x=group, y=Gasoline_total, fill=group))+
  geom_boxplot()+
  geom_jitter(width = 0.15)+
  theme(axis.text.x = element_blank(), axis.title.x=element_blank(),axis.ticks.x=element_blank(),
        axis.title.y = element_text(size=25))
ggsave('boxplots_edaphic/gas.png', p, device = 'png', width = 7, height = 9) 

p<-ggplot(metadata,aes(x=group, y=Mineral_oil, fill=group))+
  geom_boxplot()+
  geom_jitter(width = 0.15)+
  theme(axis.text.x = element_blank(), axis.title.x=element_blank(),axis.ticks.x=element_blank(),
        axis.title.y = element_text(size=25))
ggsave('boxplots_edaphic/oil.png', p, device = 'png', width = 7, height = 9) 


p<-ggplot(metadata,aes(x=group, y=sum_BTEX, fill=group))+
  geom_boxplot()+
  geom_jitter(width = 0.15)+
  theme(axis.text.x = element_blank(), axis.title.x=element_blank(),axis.ticks.x=element_blank(),
        axis.title.y = element_text(size=25))
ggsave('boxplots_edaphic/BTEX.png', p, device = 'png', width = 7, height = 9) 


p<-ggplot(metadata,aes(x=group, y=sum_PAH, fill=group))+
  geom_boxplot()+
  geom_jitter(width = 0.15)+
  theme(axis.text.x = element_blank(), axis.title.x=element_blank(),axis.ticks.x=element_blank(),
        axis.title.y = element_text(size=25))
ggsave('boxplots_edaphic/PAH.png', p, device = 'png', width = 7, height = 9) 


p<-ggplot(metadata,aes(x=group, y=CN_ratio, fill=group))+
  geom_boxplot()+
  geom_jitter(width = 0.15)+
  theme(axis.text.x = element_blank(), axis.title.x=element_blank(),axis.ticks.x=element_blank(),
        axis.title.y = element_text(size=25))
ggsave('boxplots_edaphic/CN.png', p, device = 'png', width = 7, height = 9) 
```

## Indicator species
```{r indicator species in situ}

library(indicspecies)

setwd("D:/nałka/BIOLOGIA/Julka_OPUS_2017/!ALIS-21-06-15/general_analizy/1R_analizy/")

asvs_t<-as.data.frame(t(asv.table))
table4indicspecies<-merge(asvs_t,metadata, by=0, all=F)
i_otus<-table4indicspecies[,2:5006]
grouping<-table4indicspecies$group
indic<-multipatt(x=i_otus, cluster=grouping, func="IndVal.g", control= how(nperm=999))
sink("indic_species.txt")
print(summary(indic))
sink()
```

## Heatmap
```{r heatmaps in situ}

library(ggplot2)
library(phyloseq)

setwd("D:/nałka/BIOLOGIA/Julka_OPUS_2017/!ALIS-21-06-15/general_analizy/1R_analizy/")

generalists<- filter_taxa(dat, function(x) sum(x>5) > (0.5*length(x)), TRUE)

asvs_final_heatmap1<-scan("indic/OTUS4heatmap_w_generalists_and_unidentified_ASVSonly.txt", what="character")
subset4heatmap<-prune_taxa(asvs_final_heatmap1, dat_rel)
h2<-plot_heatmap(subset4heatmap, taxa.label = "Genus", sample.order = "group", taxa.order=asvs_final_heatmap1)
h3<-h2+facet_grid(~group, scales="free_x", space="free_x")+theme_bw()+ theme(axis.text.x=element_text(angle=90, vjust=0.5, hjust=1), axis.text.y=element_text(hjust=1))
ggsave("heatmapy/2021-09-30/heatmap.svg", h3, dpi=320, height = 12, width = 11)
```


## Ex situ experiment

## Loading Data
```{r Loading data ex situ}

library(lulu)
library(tidyr)

setwd("D:/nałka/BIOLOGIA/Julka_OPUS_2017/!ALIS-21-06-15/proof/R_analizy/")

otutab <- read.csv(file = file.path("table.tsv"), sep = '\t', header = TRUE, as.is = TRUE, row.names = 1) 

system("makeblastdb -in repseqs.fasta -parse_seqids -dbtype nucl") 
system("blastn -db rep_seqs.fasta -outfmt '6 qseqid sseqid pident' -out match_list.txt -qcov_hsp_perc 80 -perc_identity 84 -query rep_seqs.fasta -num_threads 4") 
matchlist <- read.table(file = "match_list.txt", sep = "\t", header = FALSE, as.is = TRUE, stringsAsFactors = FALSE) 
curated_result <- lulu(otutab, matchlist) 
write.table(curated_result$curated_table, "asvs_lulu.tsv", sep="\t") 
write.table(curated_result$discarded_otus, "asvs_lulu_discarded.tsv", sep="\t") 

asv.table <- read.table("asv_lulu.tsv", sep = "\t", header = T) 
asvs <- otu_table(object = asv.table, taxa_are_rows = T) 

blast2021s.table = read.table(file = "blast2021s.tsv", sep = "\t", header = T, row.names = 1, check.names = F, na.strings = "", stringsAsFactors = F)
blast2021s.table = separate(data = blast2021s.table, col = Taxon, into = c(NA, "Kingdom", "Phylum", "Class", "Order", "Family", "Genus", "Species"), sep = ";?.__") 
blast2021s.table = blast2021s.table[, -8] 
blast2021s.table = blast2021s.table[rownames(blast2021s.table) %in% rownames(asv.table), ] 
write.table(blast2021s.table, "blast2021s_lulu.tsv", quote = FALSE)

blast2021s.table[is.na(blast2021s.table)] = "unidentified" 
taxa = tax_table(object = as.matrix(blast2021s.table)) 

metadata<-read.table("metadata.tsv", sep = "\t", dec = ".", header = T, stringsAsFactors = T)
rownames(metadata)<-metadata[,1]
```

## Reading files into phyloseq
```{r Phyloseq loading in situ}

library(phyloseq)

META<-sample_data(metadata, errorIfNULL = F)
dat<-phyloseq(asvs, taxa, META) 
dat_rel <- transform_sample_counts(dat, function(x) 100 * x / sum(x)) 
```

## Alpha diversity
```{r alpha diversity ex situ}

library(ggplot2)
library(lemon)
library(microbiome)
library(phyloseq)
library(reshape2)

setwd("D:/nałka/BIOLOGIA/Julka_OPUS_2017/!ALIS-21-06-15/proof/R_analizy/")

theme_set(theme_bw()) 

ASV_order<-scan("heatmapy/kolejnosc_ASV.txt", what="character")
Samples_order<-scan("heatmapy/kolejnosc_samples.txt", what="character")

dat_new<-prune_samples(Samples_order, dat)
dat_new<-prune_taxa(ASV_order, dat_new)

r.tab = estimate_richness(dat_new, measures = c("Chao1", "Shannon")) 
r.tab = r.tab[, -2] 

e.tab = evenness(dat_new, index = c("pielou", "simpson")) 
colnames(e.tab) = c("Pielou", "Simpson") 

r.tab$sampleID = rownames(r.tab) 
e.tab$sampleID = rownames(e.tab) 

# add metadata 

r.tab = merge(r.tab, as.data.frame(as.matrix(metadata)), by=c("sampleID")) 
head(r.tab) 
e.tab = merge(e.tab, as.data.frame(as.matrix(metadata)), by=c("sampleID")) 
head(e.tab) 

# comparison groups 

comp = list(c(1,2),c(1,3), c(1,4),
            c(2,3), c(2,4),
            c(3,4))

r.tab.m = melt(r.tab, variable_name = "alpha_measure") 
e.tab.m = melt(e.tab, variable_name = "alpha_measure") 

p<-grid_arrange_shared_legend(
  ggplot(r.tab.m, aes(fill=medium_ext, y=value, x=new_group)) + 
    geom_bar(position="dodge", stat="identity")+
    xlab("Soil type")+
    ylab("Shannon")+
    theme_bw(),
  ggplot(e.tab.m, aes(fill=medium_ext, y=value, x=new_group)) + 
    geom_bar(position="dodge", stat="identity")+
    xlab("Soil type")+
    ylab("Pielou")+
    theme_bw(),
  nrow=2,
  ncol=1,
  position="right"
)
ggsave("alpha/barplot_pielou_shannon1.svg", p, device = "svg", width = 10, height = 8)
```

## Beta diversity
```{r beta diversity ex situ}

library(ggplot2)
library(phyloseq)
library(vegan)

setwd("D:/nałka/BIOLOGIA/Julka_OPUS_2017/!ALIS-21-06-15/proof/R_analizy/")

theme_set(theme_bw())

#rarefying
rarecurve(t(otu_table(dat)), step=200, ylab= "ASVs")
dat_rar<-rarefy_even_depth(dat, rngseed = 123456, sample.size = min(sample_sums(dat)), replace=F)

#distance matrix
bray_dist<-phyloseq::distance(dat, method="bray")
bray_dist_rar<-phyloseq::distance(dat_rar, method="bray")

#anova on community data
adonis(bray_dist_rar ~ sample_data(dat_rar)$group)
adonis(bray_dist_rar ~ sample_data(dat_rar)$pollution)
adonis(bray_dist_rar ~ sample_data(dat_rar)$medium_ext)

#PCoA
ordi<-ordinate(dat, method="PCoA", distance=bray_dist)
ordi_rar<-ordinate(dat_rar, method="PCoA", distance = bray_dist_rar)

p<-plot_ordination(dat_rar, ordi_rar, color="group")+ 
  theme(aspect.ratio=1)+
  geom_point(size=3)+
  geom_label_repel(aes(label = metadata$sampleID),fontface="bold", size=3)+
  labs(title="PCoA on rarefied ASVs data")

ggsave('pcoa/asvs_rarefied1.png', p, device = 'png', width = 12, height = 7.5) 

#NMDS
dat_NMDS<-prune_samples(Samples_order, dat)
ordi_NMDS<-ordinate(dat_NMDS, method="NMDS", distance="bray", k=2)
dat_rar_NMDS<-prune_samples(Samples_order, dat_rar)
ordi_rar_NMDS<-ordinate(dat_rar_NMDS, method="NMDS", distance = "bray", k=2)

p<-plot_ordination(dat, ordi_NMDS, color="pollution", shape="medium_ext")+ 
  geom_point(size=3)+
  labs(title="NMDS on non-rarefied ASVs data")

ggsave('nmds2/nmds_nonrarefied.svg', p, device = 'svg', width = 12, height = 7.5) 

p<-plot_ordination(dat_rar_NMDS, ordi_rar_NMDS, color="pollution", shape="medium_ext")+ 
  geom_point(size=3)+
  labs(title="NMDS on rarefied ASVs data")

ggsave('nmds2/nmds_rarefied3.svg', p, device = 'svg', width = 8, height = 6) 
```

## Indicator species
```{r indicator species ex situ}

library(indicspecies)

setwd("D:/nałka/BIOLOGIA/Julka_OPUS_2017/!ALIS-21-06-15/proof/R_analizy/")

asvs_t<-as.data.frame(t(asv.table))
table4indicspecies<-merge(asvs_t,metadata, by=0, all=F)
i_otus<-table4indicspecies[,2:85]
grouping<-table4indicspecies$new_group
indic<-multipatt(x=i_otus, cluster=grouping, func="IndVal.g", control= how(nperm=999))
sink("indic_species_new_group2.txt")
print(summary(indic))
sink()

generalists<- filter_taxa(dat, function(x) sum(x>5) > (0.5*length(x)), TRUE)
write.table(taxa(generalists), "generalists_ASVS.tsv", sep="\t", quote = FALSE)
write.table(tax_table(generalists),"generalists_taxa.tsv", sep="\t", quote = FALSE)
```

## Heatmap
```{r heatmaps ex situ}

library(ggplot2)
library(phyloseq)

dat_rel<-transform_sample_counts(dat, function(x) 100 * x/sum(x))
dat_rel<-prune_samples(Samples_order, dat_rel)
dat_rel<-prune_taxa(ASV_order, dat_rel)


h2<-plot_heatmap(dat_rel, sample.order = sample.order, taxa.order = ASV_order, taxa.label="Genus", sample.label = "medium_ext")
h3<-h2+facet_grid(~new_group, scales ="free_x", space = "free_x")
ggsave("heatmapy/2021-10-01/heatmap2.svg", h3, dpi=320, height = 12, width = 11 )
```
